# Supplementary material for: Architecture and self-assembly of the jumbo bacteriophage nuclear shell
Source: Nature. 2022 Aug 3;608(7922):429–35. doi: 10.1038/s41586-022-05013-4 (PMC9365700; doi:10.1038/s41586-022-05013-4)
Supplement: Supplementary file 9 — Source Data Figs 2, 3 and Source Data Extended Data Figs 5, 7, 10, 11 [file 41586_2022_5013_MOESM9_ESM.xlsx]

## Sheet: Source Data Figs 2a, 3c, EDF 5 
Source data for Figures 2a, 3c, and Extended Data Figure 5: SEC-MALS analysis of 201phi2-1 gp105
FL (1-631)			DN-tail (48-631)			DNTS (64-631)			DCTS2 (1-612)			DCTS1+2 (1-582)			DN-tail, DCTS2 (48-612)			DNTS, DCTS1+2 (64-582)
Volume (mL)	Differential refractive index	Molar Mass(g/mol)	Volume (mL)	Differential refractive index	Molar Mass(g/mol)	Volume (mL)	Differential refractive index	Molar Mass(g/mol)	Volume (mL)	Differential refractive index	Molar Mass(g/mol)	Volume (mL)	Differential refractive index	Molar Mass(g/mol)	Volume (mL)	Differential refractive index	Molar Mass(g/mol)	Volume (mL)	Differential refractive index	Molar Mass(g/mol)
0.721778	-1.53e-06		-0.761369	1.37e-07		-0.411266	-4.43e-08		0.03	8.56e-07		-0.103636	5.45e-07		-0.0774219	4.11e-07		-0.0528641	3.99e-07
0.725287	-1.53e-06		-0.75786	1.37e-07		-0.407757	-4.43e-08		0.0335088	8.55e-07		-0.100127	5.45e-07		-0.0739131	4.11e-07		-0.0493553	3.99e-07
0.728796	-1.53e-06		-0.754351	1.36e-07		-0.404249	-4.44e-08		0.0370176	8.54e-07		-0.0966186	5.45e-07		-0.0704043	4.1e-07		-0.0458465	3.99e-07
0.732304	-1.53e-06		-0.750843	1.35e-07		-0.40074	-4.46e-08		0.0405264	8.54e-07		-0.0931098	5.45e-07		-0.0668955	4.1e-07		-0.0423377	3.98e-07
0.735813	-1.53e-06		-0.747334	1.34e-07		-0.397231	-4.56e-08		0.0440352	8.53e-07		-0.089601	5.44e-07		-0.0633867	4.09e-07		-0.0388289	3.98e-07
0.739322	-1.53e-06		-0.743825	1.34e-07		-0.393722	-4.57e-08		0.047544	8.51e-07		-0.0860922	5.44e-07		-0.0598779	4.08e-07		-0.0353201	3.97e-07
0.742831	-1.53e-06		-0.740316	1.33e-07		-0.390213	-4.58e-08		0.0510528	8.5e-07		-0.0825834	5.43e-07		-0.0563691	4.07e-07		-0.0318113	3.96e-07
0.74634	-1.53e-06		-0.736807	1.33e-07		-0.386705	-4.67e-08		0.0545616	8.49e-07		-0.0790746	5.42e-07		-0.0528603	4.07e-07		-0.0283025	3.96e-07
0.749848	-1.53e-06		-0.733299	1.32e-07		-0.383196	-4.72e-08		0.0580704	8.49e-07		-0.0755658	5.42e-07		-0.0493515	4.07e-07		-0.0247937	3.96e-07
0.753357	-1.53e-06		-0.72979	1.32e-07		-0.379687	-4.74e-08		0.0615792	8.48e-07		-0.072057	5.42e-07		-0.0458427	4.07e-07		-0.0212849	3.96e-07
0.756866	-1.53e-06		-0.726281	1.32e-07		-0.376178	-4.72e-08		0.065088	8.48e-07		-0.0685482	5.42e-07		-0.0423339	4.06e-07		-0.0177761	3.96e-07
0.760375	-1.52e-06		-0.722772	1.31e-07		-0.372669	-4.71e-08		0.0685968	8.48e-07		-0.0650394	5.42e-07		-0.0388251	4.06e-07		-0.0142673	3.96e-07
0.763884	-1.52e-06		-0.719263	1.3e-07		-0.369161	-4.71e-08		0.0721056	8.47e-07		-0.0615306	5.41e-07		-0.0353163	4.06e-07		-0.0107585	3.97e-07
0.767392	-1.52e-06		-0.715755	1.31e-07		-0.365652	-4.71e-08		0.0756144	8.47e-07		-0.0580219	5.41e-07		-0.0318075	4.06e-07		-0.0072497	3.97e-07
0.770901	-1.52e-06		-0.712246	1.3e-07		-0.362143	-4.72e-08		0.0791232	8.47e-07		-0.0545131	5.41e-07		-0.0282987	4.05e-07		-0.0037409	3.97e-07
0.77441	-1.52e-06		-0.708737	1.3e-07		-0.358634	-4.74e-08		0.082632	8.47e-07		-0.0510043	5.4e-07		-0.0247899	4.05e-07		-0.0002321	3.97e-07
0.777919	-1.52e-06		-0.705228	1.3e-07		-0.355125	-4.77e-08		0.0861408	8.46e-07		-0.0474955	5.4e-07		-0.0212811	4.05e-07		0.00327665	3.97e-07
0.781428	-1.52e-06		-0.70172	1.3e-07		-0.351617	-4.77e-08		0.0896496	8.45e-07		-0.0439867	5.39e-07		-0.0177723	4.04e-07		0.00678545	3.97e-07
0.784936	-1.52e-06		-0.698211	1.29e-07		-0.348108	-4.78e-08		0.0931584	8.45e-07		-0.0404779	5.39e-07		-0.0142635	4.04e-07		0.0102942	3.97e-07
0.788445	-1.52e-06		-0.694702	1.29e-07		-0.344599	-4.79e-08		0.0966672	8.44e-07		-0.0369691	5.39e-07		-0.0107547	4.04e-07		0.0138031	3.97e-07
0.791954	-1.52e-06		-0.691193	1.29e-07		-0.34109	-4.94e-08		0.100176	8.44e-07		-0.0334603	5.39e-07		-0.0072459	4.03e-07		0.0173119	3.97e-07
0.795463	-1.52e-06		-0.687684	1.29e-07		-0.337581	-5.03e-08		0.103685	8.43e-07		-0.0299515	5.38e-07		-0.0037371	4.03e-07		0.0208206	3.96e-07
0.798972	-1.52e-06		-0.684176	1.29e-07		-0.334073	-5.02e-08		0.107194	8.43e-07		-0.0264427	5.38e-07		-0.0002283	4.03e-07		0.0243294	3.96e-07
0.80248	-1.52e-06		-0.680667	1.28e-07		-0.330564	-5.01e-08		0.110702	8.42e-07		-0.0229339	5.38e-07		0.00328054	4.03e-07		0.0278382	3.96e-07
0.805989	-1.52e-06		-0.677158	1.28e-07		-0.327055	-5.01e-08		0.114211	8.41e-07		-0.0194251	5.37e-07		0.00678934	4.03e-07		0.0313471	3.95e-07
0.809498	-1.52e-06		-0.673649	1.28e-07		-0.323546	-4.94e-08		0.11772	8.4e-07		-0.0159163	5.37e-07		0.0102981	4.02e-07		0.0348559	3.95e-07
0.813007	-1.51e-06		-0.67014	1.28e-07		-0.320037	-4.94e-08		0.121229	8.4e-07		-0.0124075	5.37e-07		0.0138069	4.02e-07		0.0383647	3.95e-07
0.816516	-1.51e-06		-0.666632	1.28e-07		-0.316529	-4.95e-08		0.124738	8.4e-07		-0.0088987	5.37e-07		0.0173157	4.01e-07		0.0418734	3.96e-07
0.820024	-1.51e-06		-0.663123	1.28e-07		-0.31302	-4.98e-08		0.128246	8.39e-07		-0.0053899	5.36e-07		0.0208245	4.01e-07		0.0453822	3.96e-07
0.823533	-1.51e-06		-0.659614	1.27e-07		-0.309511	-5e-08		0.131755	8.39e-07		-0.0018811	5.36e-07		0.0243333	4.01e-07		0.048891	3.96e-07
0.827042	-1.51e-06		-0.656105	1.27e-07		-0.306002	-4.99e-08		0.135264	8.39e-07		0.00162774	5.36e-07		0.0278421	4.01e-07		0.0523998	3.96e-07
0.830551	-1.51e-06		-0.652596	1.27e-07		-0.302493	-4.99e-08		0.138773	8.39e-07		0.00513654	5.36e-07		0.0313509	4.01e-07		0.0559086	3.96e-07
0.83406	-1.51e-06		-0.649088	1.27e-07		-0.298985	-4.99e-08		0.142282	8.38e-07		0.00864534	5.35e-07		0.0348597	4.01e-07		0.0594174	3.96e-07
0.837568	-1.51e-06		-0.645579	1.27e-07		-0.295476	-4.99e-08		0.14579	8.38e-07		0.0121541	5.35e-07		0.0383685	4.01e-07		0.0629263	3.96e-07
0.841077	-1.51e-06		-0.64207	1.27e-07		-0.291967	-5e-08		0.149299	8.37e-07		0.0156629	5.35e-07		0.0418773	4e-07		0.066435	3.96e-07
0.844586	-1.51e-06		-0.638561	1.27e-07		-0.288458	-5.02e-08		0.152808	8.37e-07		0.0191717	5.34e-07		0.0453861	4e-07		0.0699439	3.96e-07
0.848095	-1.51e-06		-0.635052	1.27e-07		-0.284949	-5e-08		0.156317	8.37e-07		0.0226805	5.34e-07		0.0488949	3.99e-07		0.0734526	3.96e-07
0.851603	-1.51e-06		-0.631544	1.27e-07		-0.281441	-5e-08		0.159826	8.38e-07		0.0261893	5.34e-07		0.0524037	3.99e-07		0.0769615	3.96e-07
0.855112	-1.51e-06		-0.628035	1.26e-07		-0.277932	-5.01e-08		0.163334	8.38e-07		0.0296981	5.34e-07		0.0559125	3.99e-07		0.0804702	3.96e-07
0.858621	-1.51e-06		-0.624526	1.26e-07		-0.274423	-5.03e-08		0.166843	8.37e-07		0.0332069	5.34e-07		0.0594213	3.99e-07		0.083979	3.96e-07
0.86213	-1.51e-06		-0.621017	1.26e-07		-0.270914	-5.01e-08		0.170352	8.37e-07		0.0367157	5.34e-07		0.0629301	3.99e-07		0.0874879	3.97e-07
0.865639	-1.5e-06		-0.617508	1.26e-07		-0.267405	-5e-08		0.173861	8.36e-07		0.0402245	5.34e-07		0.0664389	3.99e-07		0.0909966	3.97e-07
0.869147	-1.5e-06		-0.614	1.26e-07		-0.263897	-4.99e-08		0.17737	8.36e-07		0.0437333	5.33e-07		0.0699477	3.99e-07		0.0945054	3.97e-07
0.872656	-1.5e-06		-0.610491	1.25e-07		-0.260388	-4.99e-08		0.180878	8.35e-07		0.0472421	5.33e-07		0.0734565	3.98e-07		0.0980142	3.97e-07
0.876165	-1.5e-06		-0.606982	1.25e-07		-0.256879	-4.97e-08		0.184387	8.36e-07		0.0507509	5.33e-07		0.0769653	3.98e-07		0.101523	3.97e-07
0.879674	-1.5e-06		-0.603473	1.25e-07		-0.25337	-4.94e-08		0.187896	8.35e-07		0.0542597	5.33e-07		0.0804741	3.98e-07		0.105032	3.97e-07
0.883183	-1.5e-06		-0.599964	1.25e-07		-0.249861	-4.94e-08		0.191405	8.35e-07		0.0577685	5.33e-07		0.0839829	3.98e-07		0.108541	3.97e-07
0.886691	-1.5e-06		-0.596456	1.25e-07		-0.246353	-4.94e-08		0.194914	8.35e-07		0.0612773	5.33e-07		0.0874917	3.98e-07		0.112049	3.98e-07
0.8902	-1.5e-06		-0.592947	1.25e-07		-0.242844	-4.93e-08		0.198422	8.35e-07		0.0647861	5.32e-07		0.0910005	3.98e-07		0.115558	3.98e-07
0.893709	-1.5e-06		-0.589438	1.24e-07		-0.239335	-4.92e-08		0.201931	8.35e-07		0.0682949	5.32e-07		0.0945093	3.97e-07		0.119067	3.98e-07
0.897218	-1.5e-06		-0.585929	1.25e-07		-0.235826	-4.9e-08		0.20544	8.34e-07		0.0718037	5.31e-07		0.0980181	3.97e-07		0.122576	3.98e-07
0.900727	-1.5e-06		-0.58242	1.24e-07		-0.232317	-4.9e-08		0.208949	8.34e-07		0.0753125	5.3e-07		0.101527	3.96e-07		0.126085	3.98e-07
0.904235	-1.5e-06		-0.578912	1.24e-07		-0.228809	-4.89e-08		0.212458	8.34e-07		0.0788213	5.3e-07		0.105036	3.96e-07		0.129593	3.98e-07
0.907744	-1.5e-06		-0.575403	1.24e-07		-0.2253	-4.87e-08		0.215966	8.34e-07		0.0823301	5.3e-07		0.108545	3.97e-07		0.133102	3.98e-07
0.911253	-1.5e-06		-0.571894	1.24e-07		-0.221791	-4.85e-08		0.219475	8.33e-07		0.0858389	5.29e-07		0.112053	3.96e-07		0.136611	3.98e-07
0.914762	-1.5e-06		-0.568385	1.25e-07		-0.218282	-4.84e-08		0.222984	8.33e-07		0.0893477	5.29e-07		0.115562	3.96e-07		0.14012	3.98e-07
0.918271	-1.5e-06		-0.564876	1.25e-07		-0.214773	-4.86e-08		0.226493	8.32e-07		0.0928565	5.29e-07		0.119071	3.96e-07		0.143629	3.98e-07
0.921779	-1.49e-06		-0.561368	1.24e-07		-0.211265	-4.89e-08		0.230002	8.32e-07		0.0963653	5.28e-07		0.12258	3.96e-07		0.147137	3.98e-07
0.925288	-1.49e-06		-0.557859	1.24e-07		-0.207756	-4.88e-08		0.23351	8.32e-07		0.0998741	5.28e-07		0.126089	3.95e-07		0.150646	3.98e-07
0.928797	-1.49e-06		-0.55435	1.24e-07		-0.204247	-4.86e-08		0.237019	8.32e-07		0.103383	5.28e-07		0.129597	3.96e-07		0.154155	3.98e-07
0.932306	-1.49e-06		-0.550841	1.24e-07		-0.200738	-4.88e-08		0.240528	8.32e-07		0.106892	5.28e-07		0.133106	3.96e-07		0.157664	3.98e-07
0.935815	-1.49e-06		-0.547332	1.23e-07		-0.197229	-4.89e-08		0.244037	8.31e-07		0.110401	5.28e-07		0.136615	3.96e-07		0.161173	3.98e-07
0.939323	-1.49e-06		-0.543824	1.23e-07		-0.193721	-4.9e-08		0.247546	8.31e-07		0.113909	5.28e-07		0.140124	3.96e-07		0.164681	3.98e-07
0.942832	-1.49e-06		-0.540315	1.22e-07		-0.190212	-4.91e-08		0.251054	8.3e-07		0.117418	5.28e-07		0.143633	3.95e-07		0.16819	3.98e-07
0.946341	-1.49e-06		-0.536806	1.22e-07		-0.186703	-4.92e-08		0.254563	8.3e-07		0.120927	5.28e-07		0.147141	3.95e-07		0.171699	3.98e-07
0.94985	-1.49e-06		-0.533297	1.22e-07		-0.183194	-4.93e-08		0.258072	8.3e-07		0.124436	5.28e-07		0.15065	3.95e-07		0.175208	3.97e-07
0.953359	-1.49e-06		-0.529788	1.22e-07		-0.179685	-4.93e-08		0.261581	8.3e-07		0.127945	5.28e-07		0.154159	3.95e-07		0.178717	3.97e-07
0.956867	-1.49e-06		-0.52628	1.22e-07		-0.176177	-4.94e-08		0.26509	8.29e-07		0.131453	5.28e-07		0.157668	3.94e-07		0.182225	3.98e-07
0.960376	-1.49e-06		-0.522771	1.21e-07		-0.172668	-4.93e-08		0.268598	8.29e-07		0.134962	5.28e-07		0.161177	3.94e-07		0.185734	3.98e-07
0.963885	-1.49e-06		-0.519262	1.21e-07		-0.169159	-4.93e-08		0.272107	8.29e-07		0.138471	5.28e-07		0.164685	3.94e-07		0.189243	3.98e-07
0.967394	-1.49e-06		-0.515753	1.2e-07		-0.16565	-4.95e-08		0.275616	8.3e-07		0.14198	5.28e-07		0.168194	3.94e-07		0.192752	3.98e-07
0.970903	-1.49e-06		-0.512244	1.2e-07		-0.162141	-4.97e-08		0.279125	8.29e-07		0.145489	5.28e-07		0.171703	3.94e-07		0.196261	3.98e-07
0.974411	-1.49e-06		-0.508736	1.2e-07		-0.158633	-4.95e-08		0.282634	8.29e-07		0.148997	5.27e-07		0.175212	3.93e-07		0.199769	3.98e-07
0.97792	-1.49e-06		-0.505227	1.19e-07		-0.155124	-4.94e-08		0.286142	8.29e-07		0.152506	5.27e-07		0.178721	3.93e-07		0.203278	3.98e-07
0.981429	-1.49e-06		-0.501718	1.19e-07		-0.151615	-4.94e-08		0.289651	8.28e-07		0.156015	5.27e-07		0.182229	3.94e-07		0.206787	3.98e-07
0.984938	-1.49e-06		-0.498209	1.2e-07		-0.148106	-4.94e-08		0.29316	8.28e-07		0.159524	5.27e-07		0.185738	3.94e-07		0.210296	3.99e-07
0.988447	-1.49e-06		-0.4947	1.2e-07		-0.144597	-4.94e-08		0.296669	8.27e-07		0.163033	5.27e-07		0.189247	3.94e-07		0.213805	3.99e-07
0.991955	-1.48e-06		-0.491192	1.2e-07		-0.141089	-4.95e-08		0.300178	8.27e-07		0.166541	5.27e-07		0.192756	3.93e-07		0.217313	4e-07
0.995464	-1.48e-06		-0.487683	1.2e-07		-0.13758	-4.94e-08		0.303686	8.27e-07		0.17005	5.27e-07		0.196265	3.94e-07		0.220822	4e-07
0.998973	-1.48e-06		-0.484174	1.2e-07		-0.134071	-4.93e-08		0.307195	8.27e-07		0.173559	5.27e-07		0.199773	3.94e-07		0.224331	4e-07
1.00248	-1.48e-06		-0.480665	1.19e-07		-0.130562	-4.89e-08		0.310704	8.27e-07		0.177068	5.26e-07		0.203282	3.93e-07		0.22784	4e-07
1.00599	-1.48e-06		-0.477156	1.19e-07		-0.127053	-4.88e-08		0.314213	8.27e-07		0.180577	5.26e-07		0.206791	3.93e-07		0.231349	4e-07
1.0095	-1.48e-06		-0.473647	1.19e-07		-0.123545	-4.88e-08		0.317722	8.26e-07		0.184085	5.26e-07		0.2103	3.94e-07		0.234857	4e-07
1.01301	-1.48e-06		-0.470139	1.19e-07		-0.120036	-4.83e-08		0.32123	8.26e-07		0.187594	5.26e-07		0.213809	3.93e-07		0.238366	4e-07
1.01652	-1.48e-06		-0.46663	1.19e-07		-0.116527	-4.81e-08		0.324739	8.26e-07		0.191103	5.26e-07		0.217317	3.93e-07		0.241875	4e-07
1.02003	-1.48e-06		-0.463121	1.19e-07		-0.113018	-4.81e-08		0.328248	8.25e-07		0.194612	5.26e-07		0.220826	3.93e-07		0.245384	4.01e-07
1.02353	-1.48e-06		-0.459612	1.19e-07		-0.109509	-4.8e-08		0.331757	8.25e-07		0.198121	5.26e-07		0.224335	3.93e-07		0.248893	4.01e-07
1.02704	-1.48e-06		-0.456103	1.19e-07		-0.106001	-4.79e-08		0.335266	8.25e-07		0.201629	5.26e-07		0.227844	3.93e-07		0.252401	4.01e-07
1.03055	-1.48e-06		-0.452595	1.19e-07		-0.102492	-4.79e-08		0.338774	8.25e-07		0.205138	5.26e-07		0.231353	3.92e-07		0.25591	4.02e-07
1.03406	-1.48e-06		-0.449086	1.18e-07		-0.098983	-4.79e-08		0.342283	8.24e-07		0.208647	5.26e-07		0.234861	3.92e-07		0.259419	4.02e-07
1.03757	-1.48e-06		-0.445577	1.18e-07		-0.0954742	-4.79e-08		0.345792	8.24e-07		0.212156	5.26e-07		0.23837	3.92e-07		0.262928	4.03e-07
1.04108	-1.48e-06		-0.442068	1.18e-07		-0.0919654	-4.8e-08		0.349301	8.24e-07		0.215665	5.26e-07		0.241879	3.92e-07		0.266437	4.02e-07
1.04459	-1.48e-06		-0.438559	1.18e-07		-0.0884566	-4.81e-08		0.35281	8.23e-07		0.219173	5.26e-07		0.245388	3.92e-07		0.269945	4.02e-07
1.0481	-1.48e-06		-0.435051	1.17e-07		-0.0849478	-4.81e-08		0.356318	8.24e-07		0.222682	5.26e-07		0.248897	3.92e-07		0.273454	4.03e-07
1.05161	-1.48e-06		-0.431542	1.17e-07		-0.081439	-4.83e-08		0.359827	8.23e-07		0.226191	5.25e-07		0.252405	3.91e-07		0.276963	4.03e-07
1.05511	-1.48e-06		-0.428033	1.17e-07		-0.0779302	-4.83e-08		0.363336	8.23e-07		0.2297	5.25e-07		0.255914	3.91e-07		0.280472	4.03e-07
1.05862	-1.48e-06		-0.424524	1.17e-07		-0.0744214	-4.83e-08		0.366845	8.23e-07		0.233209	5.25e-07		0.259423	3.91e-07		0.283981	4.03e-07
1.06213	-1.48e-06		-0.421015	1.16e-07		-0.0709126	-4.83e-08		0.370354	8.22e-07		0.236717	5.25e-07		0.262932	3.91e-07		0.287489	4.03e-07
1.06564	-1.48e-06		-0.417507	1.17e-07		-0.0674038	-4.86e-08		0.373862	8.22e-07		0.240226	5.24e-07		0.266441	3.9e-07		0.290998	4.03e-07
1.06915	-1.48e-06		-0.413998	1.17e-07		-0.063895	-4.88e-08		0.377371	8.22e-07		0.243735	5.24e-07		0.269949	3.9e-07		0.294507	4.03e-07
1.07266	-1.48e-06		-0.410489	1.16e-07		-0.0603862	-4.89e-08		0.38088	8.22e-07		0.247244	5.24e-07		0.273458	3.9e-07		0.298016	4.04e-07
1.07617	-1.48e-06		-0.40698	1.16e-07		-0.0568774	-4.85e-08		0.384389	8.22e-07		0.250752	5.24e-07		0.276967	3.9e-07		0.301525	4.04e-07
1.07968	-1.48e-06		-0.403471	1.16e-07		-0.0533686	-4.8e-08		0.387898	8.22e-07		0.254261	5.24e-07		0.280476	3.9e-07		0.305033	4.04e-07
1.08318	-1.48e-06		-0.399963	1.16e-07		-0.0498598	-4.75e-08		0.391406	8.21e-07		0.25777	5.24e-07		0.283985	3.9e-07		0.308542	4.04e-07
1.08669	-1.48e-06		-0.396454	1.16e-07		-0.046351	-4.74e-08		0.394915	8.21e-07		0.261279	5.24e-07		0.287493	3.9e-07		0.312051	4.04e-07
1.0902	-1.47e-06		-0.392945	1.16e-07		-0.0428422	-4.73e-08		0.398424	8.2e-07		0.264788	5.24e-07		0.291002	3.9e-07		0.31556	4.04e-07
1.09371	-1.47e-06		-0.389436	1.16e-07		-0.0393334	-4.75e-08		0.401933	8.19e-07		0.268296	5.24e-07		0.294511	3.9e-07		0.319069	4.05e-07
1.09722	-1.47e-06		-0.385927	1.16e-07		-0.0358246	-4.76e-08		0.405442	8.19e-07		0.271805	5.23e-07		0.29802	3.9e-07		0.322577	4.05e-07
1.10073	-1.47e-06		-0.382419	1.15e-07		-0.0323158	-4.76e-08		0.40895	8.18e-07		0.275314	5.23e-07		0.301529	3.89e-07		0.326086	4.05e-07
1.10424	-1.48e-06		-0.37891	1.15e-07		-0.028807	-4.77e-08		0.412459	8.18e-07		0.278823	5.23e-07		0.305037	3.89e-07		0.329595	4.05e-07
1.10775	-1.48e-06		-0.375401	1.15e-07		-0.0252982	-4.71e-08		0.415968	8.17e-07		0.282332	5.23e-07		0.308546	3.89e-07		0.333104	4.05e-07
1.11125	-1.47e-06		-0.371892	1.15e-07		-0.0217894	-4.67e-08		0.419477	8.17e-07		0.28584	5.22e-07		0.312055	3.88e-07		0.336613	4.05e-07
1.11476	-1.48e-06		-0.368383	1.14e-07		-0.0182806	-4.67e-08		0.422986	8.17e-07		0.289349	5.22e-07		0.315564	3.88e-07		0.340121	4.06e-07
1.11827	-1.48e-06		-0.364875	1.14e-07		-0.0147718	-4.68e-08		0.426494	8.17e-07		0.292858	5.22e-07		0.319073	3.88e-07		0.34363	4.06e-07
1.12178	-1.48e-06		-0.361366	1.14e-07		-0.011263	-4.7e-08		0.430003	8.17e-07		0.296367	5.21e-07		0.322581	3.88e-07		0.347139	4.06e-07
1.12529	-1.48e-06		-0.357857	1.14e-07		-0.0077542	-4.67e-08		0.433512	8.16e-07		0.299876	5.21e-07		0.32609	3.87e-07		0.350648	4.06e-07
1.1288	-1.47e-06		-0.354348	1.14e-07		-0.0042454	-4.66e-08		0.437021	8.16e-07		0.303384	5.21e-07		0.329599	3.86e-07		0.354157	4.06e-07
1.13231	-1.47e-06		-0.35084	1.14e-07		-0.0007366	-4.63e-08		0.44053	8.15e-07		0.306893	5.21e-07		0.333108	3.86e-07		0.357665	4.05e-07
1.13582	-1.47e-06		-0.347331	1.14e-07		0.00277223	-4.62e-08		0.444038	8.15e-07		0.310402	5.21e-07		0.336617	3.87e-07		0.361174	4.05e-07
1.13933	-1.47e-06		-0.343822	1.14e-07		0.00628103	-4.61e-08		0.447547	8.14e-07		0.313911	5.21e-07		0.340125	3.87e-07		0.364683	4.05e-07
1.14283	-1.47e-06		-0.340313	1.13e-07		0.00978983	-4.59e-08		0.451056	8.14e-07		0.31742	5.21e-07		0.343634	3.87e-07		0.368192	4.06e-07
1.14634	-1.47e-06		-0.336804	1.13e-07		0.0132986	-4.59e-08		0.454565	8.14e-07		0.320928	5.2e-07		0.347143	3.87e-07		0.371701	4.06e-07
1.14985	-1.47e-06		-0.333296	1.13e-07		0.0168074	-4.59e-08		0.458074	8.13e-07		0.324437	5.2e-07		0.350652	3.87e-07		0.375209	4.06e-07
1.15336	-1.47e-06		-0.329787	1.13e-07		0.0203162	-4.6e-08		0.461582	8.13e-07		0.327946	5.2e-07		0.354161	3.87e-07		0.378718	4.06e-07
1.15687	-1.47e-06		-0.326278	1.13e-07		0.023825	-4.5e-08		0.465091	8.13e-07		0.331455	5.2e-07		0.357669	3.87e-07		0.382227	4.06e-07
1.16038	-1.47e-06		-0.322769	1.12e-07		0.0273338	-4.51e-08		0.4686	8.12e-07		0.334964	5.2e-07		0.361178	3.87e-07		0.385736	4.06e-07
1.16389	-1.47e-06		-0.31926	1.12e-07		0.0308426	-4.51e-08		0.472109	8.12e-07		0.338472	5.2e-07		0.364687	3.86e-07		0.389245	4.06e-07
1.1674	-1.47e-06		-0.315752	1.12e-07		0.0343514	-4.51e-08		0.475618	8.12e-07		0.341981	5.2e-07		0.368196	3.86e-07		0.392753	4.06e-07
1.1709	-1.47e-06		-0.312243	1.12e-07		0.0378602	-4.52e-08		0.479126	8.12e-07		0.34549	5.2e-07		0.371705	3.86e-07		0.396262	4.05e-07
1.17441	-1.47e-06		-0.308734	1.12e-07		0.041369	-4.54e-08		0.482635	8.11e-07		0.348999	5.19e-07		0.375213	3.86e-07		0.399771	4.05e-07
1.17792	-1.47e-06		-0.305225	1.12e-07		0.0448778	-4.57e-08		0.486144	8.11e-07		0.352508	5.19e-07		0.378722	3.86e-07		0.40328	4.05e-07
1.18143	-1.47e-06		-0.301716	1.11e-07		0.0483866	-4.53e-08		0.489653	8.1e-07		0.356016	5.19e-07		0.382231	3.85e-07		0.406789	4.05e-07
1.18494	-1.47e-06		-0.298208	1.11e-07		0.0518954	-4.52e-08		0.493162	8.09e-07		0.359525	5.19e-07		0.38574	3.86e-07		0.410297	4.06e-07
1.18845	-1.47e-06		-0.294699	1.11e-07		0.0554042	-4.52e-08		0.49667	8.09e-07		0.363034	5.19e-07		0.389249	3.85e-07		0.413806	4.06e-07
1.19196	-1.47e-06		-0.29119	1.11e-07		0.058913	-4.53e-08		0.500179	8.09e-07		0.366543	5.19e-07		0.392757	3.85e-07		0.417315	4.06e-07
1.19547	-1.47e-06		-0.287681	1.11e-07		0.0624218	-4.55e-08		0.503688	8.08e-07		0.370052	5.19e-07		0.396266	3.85e-07		0.420824	4.07e-07
1.19897	-1.47e-06		-0.284172	1.11e-07		0.0659306	-4.6e-08		0.507197	8.08e-07		0.37356	5.18e-07		0.399775	3.85e-07		0.424333	4.07e-07
1.20248	-1.47e-06		-0.280664	1.11e-07		0.0694394	-4.58e-08		0.510706	8.08e-07		0.377069	5.18e-07		0.403284	3.85e-07		0.427841	4.07e-07
1.20599	-1.47e-06		-0.277155	1.11e-07		0.0729482	-4.57e-08		0.514214	8.07e-07		0.380578	5.18e-07		0.406793	3.85e-07		0.43135	4.07e-07
1.2095	-1.47e-06		-0.273646	1.11e-07		0.076457	-4.56e-08		0.517723	8.07e-07		0.384087	5.18e-07		0.410301	3.85e-07		0.434859	4.06e-07
1.21301	-1.47e-06		-0.270137	1.11e-07		0.0799658	-4.55e-08		0.521232	8.06e-07		0.387596	5.18e-07		0.41381	3.85e-07		0.438368	4.06e-07
1.21652	-1.47e-06		-0.266628	1.11e-07		0.0834746	-4.56e-08		0.524741	8.06e-07		0.391104	5.18e-07		0.417319	3.85e-07		0.441877	4.07e-07
1.22003	-1.47e-06		-0.26312	1.11e-07		0.0869834	-4.56e-08		0.52825	8.06e-07		0.394613	5.18e-07		0.420828	3.84e-07		0.445385	4.07e-07
1.22354	-1.47e-06		-0.259611	1.11e-07		0.0904922	-4.58e-08		0.531758	8.06e-07		0.398122	5.17e-07		0.424337	3.84e-07		0.448894	4.07e-07
1.22705	-1.47e-06		-0.256102	1.11e-07		0.094001	-4.58e-08		0.535267	8.05e-07		0.401631	5.17e-07		0.427845	3.84e-07		0.452403	4.08e-07
1.23055	-1.47e-06		-0.252593	1.11e-07		0.0975098	-4.54e-08		0.538776	8.04e-07		0.40514	5.17e-07		0.431354	3.84e-07		0.455912	4.08e-07
1.23406	-1.48e-06		-0.249084	1.1e-07		0.101019	-4.52e-08		0.542285	8.03e-07		0.408648	5.17e-07		0.434863	3.84e-07		0.459421	4.08e-07
1.23757	-1.48e-06		-0.245576	1.1e-07		0.104527	-4.54e-08		0.545794	8.03e-07		0.412157	5.17e-07		0.438372	3.84e-07		0.462929	4.08e-07
1.24108	-1.48e-06		-0.242067	1.1e-07		0.108036	-4.56e-08		0.549302	8.02e-07		0.415666	5.17e-07		0.441881	3.84e-07		0.466438	4.08e-07
1.24459	-1.48e-06		-0.238558	1.1e-07		0.111545	-4.65e-08		0.552811	8.02e-07		0.419175	5.17e-07		0.445389	3.84e-07		0.469947	4.09e-07
1.2481	-1.48e-06		-0.235049	1.1e-07		0.115054	-4.86e-08		0.55632	8.01e-07		0.422684	5.17e-07		0.448898	3.84e-07		0.473456	4.09e-07
1.25161	-1.48e-06		-0.23154	1.1e-07		0.118563	-4.72e-08		0.559829	8.01e-07		0.426192	5.16e-07		0.452407	3.84e-07		0.476965	4.1e-07
1.25512	-1.48e-06		-0.228032	1.1e-07		0.122071	-4.63e-08		0.563338	8.01e-07		0.429701	5.16e-07		0.455916	3.84e-07		0.480473	4.1e-07
1.25862	-1.48e-06		-0.224523	1.09e-07		0.12558	-4.59e-08		0.566846	8e-07		0.43321	5.16e-07		0.459425	3.84e-07		0.483982	4.09e-07
1.26213	-1.48e-06		-0.221014	1.09e-07		0.129089	-4.57e-08		0.570355	8e-07		0.436719	5.16e-07		0.462933	3.84e-07		0.487491	4.09e-07
1.26564	-1.48e-06		-0.217505	1.09e-07		0.132598	-4.6e-08		0.573864	7.99e-07		0.440228	5.16e-07		0.466442	3.84e-07		0.491	4.09e-07
1.26915	-1.48e-06		-0.213996	1.1e-07		0.136107	-4.62e-08		0.577373	7.99e-07		0.443736	5.16e-07		0.469951	3.84e-07		0.494509	4.1e-07
1.27266	-1.48e-06		-0.210488	1.09e-07		0.139615	-4.62e-08		0.580882	7.99e-07		0.447245	5.16e-07		0.47346	3.84e-07		0.498017	4.1e-07
1.27617	-1.48e-06		-0.206979	1.09e-07		0.143124	-4.62e-08		0.58439	7.99e-07		0.450754	5.16e-07		0.476969	3.83e-07		0.501526	4.1e-07
1.27968	-1.48e-06		-0.20347	1.09e-07		0.146633	-4.58e-08		0.587899	7.98e-07		0.454263	5.16e-07		0.480477	3.82e-07		0.505035	4.1e-07
1.28319	-1.48e-06		-0.199961	1.09e-07		0.150142	-4.58e-08		0.591408	7.98e-07		0.457772	5.16e-07		0.483986	3.82e-07		0.508544	4.1e-07
1.28669	-1.48e-06		-0.196452	1.09e-07		0.153651	-4.58e-08		0.594917	7.97e-07		0.46128	5.16e-07		0.487495	3.82e-07		0.512053	4.1e-07
1.2902	-1.48e-06		-0.192944	1.09e-07		0.157159	-4.58e-08		0.598426	7.97e-07		0.464789	5.16e-07		0.491004	3.82e-07		0.515561	4.1e-07
1.29371	-1.48e-06		-0.189435	1.09e-07		0.160668	-4.59e-08		0.601934	7.97e-07		0.468298	5.16e-07		0.494513	3.82e-07		0.51907	4.09e-07
1.29722	-1.48e-06		-0.185926	1.09e-07		0.164177	-4.58e-08		0.605443	7.96e-07		0.471807	5.15e-07		0.498021	3.82e-07		0.522579	4.09e-07
1.30073	-1.48e-06		-0.182417	1.09e-07		0.167686	-4.58e-08		0.608952	7.96e-07		0.475316	5.15e-07		0.50153	3.82e-07		0.526088	4.09e-07
1.30424	-1.48e-06		-0.178908	1.08e-07		0.171195	-4.58e-08		0.612461	7.95e-07		0.478824	5.15e-07		0.505039	3.82e-07		0.529597	4.09e-07
1.30775	-1.48e-06		-0.1754	1.08e-07		0.174703	-4.61e-08		0.61597	7.95e-07		0.482333	5.15e-07		0.508548	3.82e-07		0.533105	4.09e-07
1.31126	-1.48e-06		-0.171891	1.08e-07		0.178212	-4.64e-08		0.619479	7.94e-07		0.485842	5.15e-07		0.512056	3.81e-07		0.536614	4.1e-07
1.31477	-1.48e-06		-0.168382	1.08e-07		0.181721	-4.66e-08		0.622987	7.93e-07		0.489351	5.15e-07		0.515565	3.81e-07		0.540123	4.1e-07
1.31827	-1.48e-06		-0.164873	1.08e-07		0.18523	-4.7e-08		0.626496	7.93e-07		0.49286	5.15e-07		0.519074	3.81e-07		0.543632	4.1e-07
1.32178	-1.48e-06		-0.161364	1.08e-07		0.188739	-4.68e-08		0.630005	7.92e-07		0.496368	5.14e-07		0.522583	3.81e-07		0.547141	4.09e-07
1.32529	-1.48e-06		-0.157856	1.08e-07		0.192247	-4.63e-08		0.633514	7.92e-07		0.499877	5.14e-07		0.526092	3.81e-07		0.550649	4.09e-07
1.3288	-1.48e-06		-0.154347	1.08e-07		0.195756	-4.58e-08		0.637023	7.91e-07		0.503386	5.13e-07		0.5296	3.8e-07		0.554158	4.1e-07
1.33231	-1.48e-06		-0.150838	1.08e-07		0.199265	-4.58e-08		0.640531	7.91e-07		0.506895	5.13e-07		0.533109	3.8e-07		0.557667	4.1e-07
1.33582	-1.48e-06		-0.147329	1.08e-07		0.202774	-4.58e-08		0.64404	7.9e-07		0.510404	5.13e-07		0.536618	3.8e-07		0.561176	4.1e-07
1.33933	-1.48e-06		-0.14382	1.08e-07		0.206283	-4.58e-08		0.647549	7.89e-07		0.513912	5.13e-07		0.540127	3.8e-07		0.564685	4.1e-07
1.34284	-1.48e-06		-0.140312	1.08e-07		0.209791	-4.59e-08		0.651058	7.88e-07		0.517421	5.13e-07		0.543636	3.8e-07		0.568193	4.1e-07
1.34634	-1.48e-06		-0.136803	1.08e-07		0.2133	-4.58e-08		0.654567	7.88e-07		0.52093	5.13e-07		0.547144	3.8e-07		0.571702	4.1e-07
1.34985	-1.48e-06		-0.133294	1.07e-07		0.216809	-4.57e-08		0.658075	7.88e-07		0.524439	5.12e-07		0.550653	3.79e-07		0.575211	4.11e-07
1.35336	-1.48e-06		-0.129785	1.07e-07		0.220318	-4.57e-08		0.661584	7.88e-07		0.527948	5.12e-07		0.554162	3.79e-07		0.57872	4.11e-07
1.35687	-1.48e-06		-0.126276	1.07e-07		0.223827	-4.53e-08		0.665093	7.87e-07		0.531456	5.11e-07		0.557671	3.79e-07		0.582229	4.11e-07
1.36038	-1.48e-06		-0.122768	1.07e-07		0.227335	-4.53e-08		0.668602	7.86e-07		0.534965	5.12e-07		0.56118	3.79e-07		0.585737	4.11e-07
1.36389	-1.48e-06		-0.119259	1.07e-07		0.230844	-4.53e-08		0.672111	7.86e-07		0.538474	5.12e-07		0.564688	3.78e-07		0.589246	4.11e-07
1.3674	-1.48e-06		-0.11575	1.07e-07		0.234353	-4.55e-08		0.675619	7.86e-07		0.541983	5.12e-07		0.568197	3.78e-07		0.592755	4.11e-07
1.37091	-1.48e-06		-0.112241	1.07e-07		0.237862	-4.55e-08		0.679128	7.85e-07		0.545492	5.12e-07		0.571706	3.78e-07		0.596264	4.12e-07
1.37441	-1.48e-06		-0.108732	1.07e-07		0.241371	-4.51e-08		0.682637	7.85e-07		0.549	5.12e-07		0.575215	3.77e-07		0.599773	4.12e-07
1.37792	-1.48e-06		-0.105224	1.07e-07		0.244879	-4.49e-08		0.686146	7.84e-07		0.552509	5.12e-07		0.578724	3.77e-07		0.603281	4.12e-07
1.38143	-1.49e-06		-0.101715	1.07e-07		0.248388	-4.5e-08		0.689655	7.84e-07		0.556018	5.12e-07		0.582232	3.77e-07		0.60679	4.12e-07
1.38494	-1.49e-06		-0.098206	1.07e-07		0.251897	-4.52e-08		0.693163	7.83e-07		0.559527	5.12e-07		0.585741	3.77e-07		0.610299	4.13e-07
1.38845	-1.49e-06		-0.0946972	1.06e-07		0.255406	-4.55e-08		0.696672	7.83e-07		0.563036	5.11e-07		0.58925	3.76e-07		0.613808	4.13e-07
1.39196	-1.49e-06		-0.0911884	1.06e-07		0.258915	-4.54e-08		0.700181	7.82e-07		0.566544	5.11e-07		0.592759	3.76e-07		0.617317	4.13e-07
1.39547	-1.49e-06		-0.0876796	1.06e-07		0.262423	-4.54e-08		0.70369	7.81e-07		0.570053	5.11e-07		0.596268	3.76e-07		0.620825	4.13e-07
1.39898	-1.49e-06		-0.0841708	1.06e-07		0.265932	-4.54e-08		0.707199	7.81e-07		0.573562	5.11e-07		0.599776	3.76e-07		0.624334	4.13e-07
1.40249	-1.49e-06		-0.080662	1.06e-07		0.269441	-4.57e-08		0.710707	7.81e-07		0.577071	5.11e-07		0.603285	3.76e-07		0.627843	4.13e-07
1.40599	-1.49e-06		-0.0771532	1.06e-07		0.27295	-4.43e-08		0.714216	7.81e-07		0.58058	5.1e-07		0.606794	3.76e-07		0.631352	4.13e-07
1.4095	-1.49e-06		-0.0736444	1.06e-07		0.276459	-4.39e-08		0.717725	7.8e-07		0.584088	5.1e-07		0.610303	3.77e-07		0.634861	4.13e-07
1.41301	-1.49e-06		-0.0701356	1.06e-07		0.279967	-4.39e-08		0.721234	7.79e-07		0.587597	5.1e-07		0.613812	3.77e-07		0.638369	4.13e-07
1.41652	-1.49e-06		-0.0666268	1.06e-07		0.283476	-4.39e-08		0.724743	7.79e-07		0.591106	5.1e-07		0.61732	3.77e-07		0.641878	4.13e-07
1.42003	-1.49e-06		-0.063118	1.06e-07		0.286985	-4.41e-08		0.728251	7.78e-07		0.594615	5.09e-07		0.620829	3.77e-07		0.645387	4.13e-07
1.42354	-1.49e-06		-0.0596092	1.06e-07		0.290494	-4.39e-08		0.73176	7.78e-07		0.598124	5.09e-07		0.624338	3.77e-07		0.648896	4.13e-07
1.42705	-1.49e-06		-0.0561004	1.06e-07		0.294003	-4.36e-08		0.735269	7.78e-07		0.601632	5.09e-07		0.627847	3.77e-07		0.652405	4.14e-07
1.43056	-1.49e-06		-0.0525916	1.06e-07		0.297511	-4.35e-08		0.738778	7.78e-07		0.605141	5.09e-07		0.631356	3.77e-07		0.655913	4.14e-07
1.43406	-1.49e-06		-0.0490828	1.05e-07		0.30102	-4.34e-08		0.742287	7.77e-07		0.60865	5.09e-07		0.634864	3.77e-07		0.659422	4.14e-07
1.43757	-1.49e-06		-0.045574	1.05e-07		0.304529	-4.31e-08		0.745795	7.77e-07		0.612159	5.09e-07		0.638373	3.77e-07		0.662931	4.14e-07
1.44108	-1.49e-06		-0.0420652	1.06e-07		0.308038	-4.3e-08		0.749304	7.76e-07		0.615668	5.08e-07		0.641882	3.77e-07		0.66644	4.14e-07
1.44459	-1.49e-06		-0.0385564	1.06e-07		0.311547	-4.29e-08		0.752813	7.76e-07		0.619176	5.08e-07		0.645391	3.77e-07		0.669949	4.14e-07
1.4481	-1.49e-06		-0.0350476	1.06e-07		0.315055	-4.29e-08		0.756322	7.75e-07		0.622685	5.08e-07		0.6489	3.76e-07		0.673457	4.14e-07
1.45161	-1.49e-06		-0.0315388	1.06e-07		0.318564	-4.27e-08		0.759831	7.75e-07		0.626194	5.07e-07		0.652408	3.76e-07		0.676966	4.15e-07
1.45512	-1.49e-06		-0.02803	1.06e-07		0.322073	-4.27e-08		0.763339	7.74e-07		0.629703	5.07e-07		0.655917	3.76e-07		0.680475	4.15e-07
1.45863	-1.49e-06		-0.0245212	1.06e-07		0.325582	-4.27e-08		0.766848	7.73e-07		0.633212	5.07e-07		0.659426	3.76e-07		0.683984	4.15e-07
1.46213	-1.49e-06		-0.0210124	1.06e-07		0.329091	-4.27e-08		0.770357	7.72e-07		0.63672	5.08e-07		0.662935	3.77e-07		0.687493	4.15e-07
1.46564	-1.49e-06		-0.0175036	1.06e-07		0.332599	-4.27e-08		0.773866	7.72e-07		0.640229	5.08e-07		0.666444	3.77e-07		0.691001	4.15e-07
1.46915	-1.49e-06		-0.0139948	1.06e-07		0.336108	-4.28e-08		0.777375	7.71e-07		0.643738	5.07e-07		0.669952	3.76e-07		0.69451	4.15e-07
1.47266	-1.49e-06		-0.010486	1.06e-07		0.339617	-4.29e-08		0.780883	7.7e-07		0.647247	5.07e-07		0.673461	3.76e-07		0.698019	4.15e-07
1.47617	-1.49e-06		-0.0069772	1.05e-07		0.343126	-4.27e-08		0.784392	7.69e-07		0.650756	5.07e-07		0.67697	3.76e-07		0.701528	4.15e-07
1.47968	-1.49e-06		-0.0034684	1.05e-07		0.346635	-4.26e-08		0.787901	7.69e-07		0.654264	5.06e-07		0.680479	3.76e-07		0.705037	4.15e-07
1.48319	-1.49e-06		4.0422e-05	1.05e-07		0.350143	-4.25e-08		0.79141	7.68e-07		0.657773	5.06e-07		0.683988	3.75e-07		0.708545	4.15e-07
1.4867	-1.5e-06		0.00354922	1.05e-07		0.353652	-4.18e-08		0.794919	7.68e-07		0.661282	5.07e-07		0.687496	3.75e-07		0.712054	4.15e-07
1.49021	-1.5e-06		0.00705802	1.05e-07		0.357161	-4.19e-08		0.798427	7.68e-07		0.664791	5.06e-07		0.691005	3.75e-07		0.715563	4.15e-07
1.49371	-1.5e-06		0.0105668	1.05e-07		0.36067	-4.19e-08		0.801936	7.67e-07		0.6683	5.06e-07		0.694514	3.75e-07		0.719072	4.15e-07
1.49722	-1.5e-06		0.0140756	1.05e-07		0.364179	-4.19e-08		0.805445	7.67e-07		0.671808	5.06e-07		0.698023	3.75e-07		0.722581	4.15e-07
1.50073	-1.5e-06		0.0175844	1.05e-07		0.367687	-4.19e-08		0.808954	7.66e-07		0.675317	5.05e-07		0.701532	3.75e-07		0.726089	4.15e-07
1.50424	-1.5e-06		0.0210932	1.05e-07		0.371196	-4.19e-08		0.812463	7.66e-07		0.678826	5.05e-07		0.70504	3.74e-07		0.729598	4.15e-07
1.50775	-1.5e-06		0.024602	1.04e-07		0.374705	-4.18e-08		0.815971	7.65e-07		0.682335	5.05e-07		0.708549	3.74e-07		0.733107	4.15e-07
1.51126	-1.5e-06		0.0281108	1.04e-07		0.378214	-4.18e-08		0.81948	7.64e-07		0.685844	5.05e-07		0.712058	3.74e-07		0.736616	4.15e-07
1.51477	-1.5e-06		0.0316196	1.04e-07		0.381723	-4.19e-08		0.822989	7.63e-07		0.689352	5.05e-07		0.715567	3.74e-07		0.740125	4.15e-07
1.51828	-1.5e-06		0.0351284	1.04e-07		0.385231	-4.19e-08		0.826498	7.63e-07		0.692861	5.05e-07		0.719076	3.74e-07		0.743633	4.15e-07
1.52178	-1.5e-06		0.0386372	1.04e-07		0.38874	-4.18e-08		0.830007	7.62e-07		0.69637	5.05e-07		0.722584	3.74e-07		0.747142	4.15e-07
1.52529	-1.5e-06		0.042146	1.04e-07		0.392249	-4.18e-08		0.833515	7.62e-07		0.699879	5.05e-07		0.726093	3.74e-07		0.750651	4.15e-07
1.5288	-1.5e-06		0.0456548	1.04e-07		0.395758	-4.17e-08		0.837024	7.62e-07		0.703388	5.05e-07		0.729602	3.74e-07		0.75416	4.15e-07
1.53231	-1.5e-06		0.0491636	1.04e-07		0.399267	-4.14e-08		0.840533	7.61e-07		0.706896	5.05e-07		0.733111	3.73e-07		0.757669	4.15e-07
1.53582	-1.5e-06		0.0526724	1.03e-07		0.402775	-4.13e-08		0.844042	7.6e-07		0.710405	5.05e-07		0.73662	3.73e-07		0.761177	4.15e-07
1.53933	-1.5e-06		0.0561812	1.03e-07		0.406284	-4.13e-08		0.847551	7.6e-07		0.713914	5.05e-07		0.740128	3.73e-07		0.764686	4.15e-07
1.54284	-1.5e-06		0.05969	1.03e-07		0.409793	-4.1e-08		0.851059	7.59e-07		0.717423	5.05e-07		0.743637	3.73e-07		0.768195	4.14e-07
1.54635	-1.5e-06		0.0631988	1.03e-07		0.413302	-4.09e-08		0.854568	7.59e-07		0.720932	5.04e-07		0.747146	3.73e-07		0.771704	4.15e-07
1.54985	-1.5e-06		0.0667076	1.02e-07		0.416811	-4.08e-08		0.858077	7.59e-07		0.72444	5.04e-07		0.750655	3.73e-07		0.775213	4.15e-07
1.55336	-1.5e-06		0.0702164	1.02e-07		0.42032	-4.07e-08		0.861586	7.58e-07		0.727949	5.04e-07		0.754164	3.73e-07		0.778721	4.15e-07
1.55687	-1.5e-06		0.0737252	1.02e-07		0.423828	-4.08e-08		0.865095	7.58e-07		0.731458	5.04e-07		0.757672	3.72e-07		0.78223	4.15e-07
1.56038	-1.5e-06		0.077234	1.02e-07		0.427337	-4.08e-08		0.868603	7.57e-07		0.734967	5.04e-07		0.761181	3.72e-07		0.785739	4.15e-07
1.56389	-1.5e-06		0.0807428	1.02e-07		0.430846	-4.07e-08		0.872112	7.56e-07		0.738476	5.04e-07		0.76469	3.72e-07		0.789248	4.15e-07
1.5674	-1.5e-06		0.0842516	1.02e-07		0.434355	-4.02e-08		0.875621	7.55e-07		0.741984	5.04e-07		0.768199	3.72e-07		0.792757	4.15e-07
1.57091	-1.5e-06		0.0877604	1.02e-07		0.437864	-3.95e-08		0.87913	7.54e-07		0.745493	5.03e-07		0.771708	3.72e-07		0.796265	4.15e-07
1.57442	-1.5e-06		0.0912692	1.02e-07		0.441372	-3.94e-08		0.882639	7.54e-07		0.749002	5.03e-07		0.775216	3.72e-07		0.799774	4.15e-07
1.57793	-1.5e-06		0.094778	1.02e-07		0.444881	-3.94e-08		0.886147	7.53e-07		0.752511	5.03e-07		0.778725	3.72e-07		0.803283	4.15e-07
1.58143	-1.5e-06		0.0982868	1.02e-07		0.44839	-3.95e-08		0.889656	7.53e-07		0.75602	5.03e-07		0.782234	3.72e-07		0.806792	4.15e-07
1.58494	-1.5e-06		0.101796	1.02e-07		0.451899	-3.96e-08		0.893165	7.53e-07		0.759528	5.03e-07		0.785743	3.72e-07		0.810301	4.15e-07
1.58845	-1.5e-06		0.105304	1.02e-07		0.455408	-4.03e-08		0.896674	7.52e-07		0.763037	5.02e-07		0.789252	3.72e-07		0.813809	4.15e-07
1.59196	-1.5e-06		0.108813	1.02e-07		0.458916	-4.01e-08		0.900183	7.52e-07		0.766546	5.02e-07		0.79276	3.72e-07		0.817318	4.15e-07
1.59547	-1.5e-06		0.112322	1.02e-07		0.462425	-3.99e-08		0.903691	7.51e-07		0.770055	5.01e-07		0.796269	3.7e-07		0.820827	4.15e-07
1.59898	-1.5e-06		0.115831	1.02e-07		0.465934	-3.96e-08		0.9072	7.5e-07		0.773564	5.01e-07		0.799778	3.69e-07		0.824336	4.15e-07
1.60249	-1.5e-06		0.11934	1.02e-07		0.469443	-3.97e-08		0.910709	7.5e-07		0.777072	5.01e-07		0.803287	3.67e-07		0.827845	4.15e-07
1.606	-1.5e-06		0.122848	1.02e-07		0.472952	-3.97e-08		0.914218	7.49e-07		0.780581	5.01e-07		0.806796	3.68e-07		0.831353	4.15e-07
1.6095	-1.5e-06		0.126357	1.02e-07		0.47646	-3.98e-08		0.917727	7.48e-07		0.78409	5e-07		0.810304	3.71e-07		0.834862	4.15e-07
1.61301	-1.5e-06		0.129866	1.02e-07		0.479969	-3.98e-08		0.921235	7.48e-07		0.787599	5e-07		0.813813	3.71e-07		0.838371	4.15e-07
1.61652	-1.5e-06		0.133375	1.02e-07		0.483478	-3.99e-08		0.924744	7.47e-07		0.791108	5.01e-07		0.817322	3.71e-07		0.84188	4.15e-07
1.62003	-1.5e-06		0.136884	1.02e-07		0.486987	-4e-08		0.928253	7.47e-07		0.794616	5.01e-07		0.820831	3.71e-07		0.845389	4.15e-07
1.62354	-1.49e-06		0.140392	1.02e-07		0.490496	-4.01e-08		0.931762	7.46e-07		0.798125	5e-07		0.82434	3.71e-07		0.848897	4.15e-07
1.62705	-1.49e-06		0.143901	1.02e-07		0.494004	-4.01e-08		0.935271	7.46e-07		0.801634	5e-07		0.827848	3.71e-07		0.852406	4.15e-07
1.63056	-1.49e-06		0.14741	1.02e-07		0.497513	-4.02e-08		0.938779	7.44e-07		0.805143	5e-07		0.831357	3.71e-07		0.855915	4.15e-07
1.63407	-1.49e-06		0.150919	1.01e-07		0.501022	-4.04e-08		0.942288	7.44e-07		0.808652	5e-07		0.834866	3.71e-07		0.859424	4.15e-07
1.63757	-1.49e-06		0.154428	1.01e-07		0.504531	-4.01e-08		0.945797	7.43e-07		0.81216	5e-07		0.838375	3.71e-07		0.862933	4.15e-07
1.64108	-1.49e-06		0.157936	1.01e-07		0.50804	-4e-08		0.949306	7.42e-07		0.815669	5e-07		0.841884	3.7e-07		0.866441	4.15e-07
1.64459	-1.49e-06		0.161445	1.01e-07		0.511548	-4e-08		0.952815	7.42e-07		0.819178	4.99e-07		0.845392	3.7e-07		0.86995	4.15e-07
1.6481	-1.49e-06		0.164954	1.01e-07		0.515057	-3.99e-08		0.956323	7.42e-07		0.822687	4.99e-07		0.848901	3.7e-07		0.873459	4.15e-07
1.65161	-1.49e-06		0.168463	1.01e-07		0.518566	-4e-08		0.959832	7.42e-07		0.826196	4.99e-07		0.85241	3.7e-07		0.876968	4.15e-07
1.65512	-1.49e-06		0.171972	1.01e-07		0.522075	-4.02e-08		0.963341	7.41e-07		0.829704	4.98e-07		0.855919	3.7e-07		0.880477	4.15e-07
1.65863	-1.49e-06		0.17548	1.01e-07		0.525584	-4.04e-08		0.96685	7.4e-07		0.833213	4.98e-07		0.859428	3.69e-07		0.883985	4.15e-07
1.66214	-1.49e-06		0.178989	1.01e-07		0.529092	-4.05e-08		0.970359	7.4e-07		0.836722	4.98e-07		0.862936	3.69e-07		0.887494	4.15e-07
1.66565	-1.49e-06		0.182498	1.01e-07		0.532601	-4.04e-08		0.973867	7.4e-07		0.840231	4.98e-07		0.866445	3.69e-07		0.891003	4.15e-07
1.66915	-1.49e-06		0.186007	1.01e-07		0.53611	-4.04e-08		0.977376	7.4e-07		0.84374	4.97e-07		0.869954	3.69e-07		0.894512	4.15e-07
1.67266	-1.49e-06		0.189516	1.01e-07		0.539619	-4.03e-08		0.980885	7.4e-07		0.847248	4.97e-07		0.873463	3.69e-07		0.898021	4.15e-07
1.67617	-1.49e-06		0.193024	1.01e-07		0.543128	-4.03e-08		0.984394	7.39e-07		0.850757	4.97e-07		0.876972	3.68e-07		0.901529	4.14e-07
1.67968	-1.49e-06		0.196533	1.01e-07		0.546636	-4.03e-08		0.987903	7.39e-07		0.854266	4.97e-07		0.88048	3.68e-07		0.905038	4.14e-07
1.68319	-1.48e-06		0.200042	1.01e-07		0.550145	-3.99e-08		0.991411	7.37e-07		0.857775	4.97e-07		0.883989	3.68e-07		0.908547	4.14e-07
1.6867	-1.48e-06		0.203551	1e-07		0.553654	-3.99e-08		0.99492	7.37e-07		0.861284	4.97e-07		0.887498	3.68e-07		0.912056	4.14e-07
1.69021	-1.48e-06		0.20706	1.01e-07		0.557163	-4e-08		0.998429	7.36e-07		0.864792	4.96e-07		0.891007	3.68e-07		0.915565	4.14e-07
1.69372	-1.48e-06		0.210568	1.01e-07		0.560672	-4.02e-08		1.00194	7.36e-07		0.868301	4.96e-07		0.894516	3.68e-07		0.919073	4.14e-07
1.69722	-1.48e-06		0.214077	1.01e-07		0.56418	-4.02e-08		1.00545	7.36e-07		0.87181	4.95e-07		0.898024	3.68e-07		0.922582	4.14e-07
1.70073	-1.48e-06		0.217586	1.01e-07		0.567689	-3.94e-08		1.00896	7.35e-07		0.875319	4.95e-07		0.901533	3.68e-07		0.926091	4.14e-07
1.70424	-1.48e-06		0.221095	1.01e-07		0.571198	-3.88e-08		1.01246	7.34e-07		0.878828	4.95e-07		0.905042	3.67e-07		0.9296	4.14e-07
1.70775	-1.48e-06		0.224604	1e-07		0.574707	-3.89e-08		1.01597	7.34e-07		0.882336	4.95e-07		0.908551	3.67e-07		0.933109	4.14e-07
1.71126	-1.48e-06		0.228112	1e-07		0.578216	-3.9e-08		1.01948	7.33e-07		0.885845	4.94e-07		0.91206	3.67e-07		0.936617	4.15e-07
1.71477	-1.48e-06		0.231621	9.96e-08		0.581724	-3.92e-08		1.02299	7.32e-07		0.889354	4.94e-07		0.915568	3.67e-07		0.940126	4.15e-07
1.71828	-1.48e-06		0.23513	9.99e-08		0.585233	-3.92e-08		1.0265	7.32e-07		0.892863	4.94e-07		0.919077	3.67e-07		0.943635	4.15e-07
1.72179	-1.48e-06		0.238639	1e-07		0.588742	-3.92e-08		1.03001	7.31e-07		0.896372	4.94e-07		0.922586	3.67e-07		0.947144	4.15e-07
1.72529	-1.47e-06		0.242148	1e-07		0.592251	-3.92e-08		1.03352	7.31e-07		0.89988	4.94e-07		0.926095	3.67e-07		0.950653	4.15e-07
1.7288	-1.47e-06		0.245656	1e-07		0.59576	-3.93e-08		1.03703	7.3e-07		0.903389	4.93e-07		0.929604	3.67e-07		0.954161	4.15e-07
1.73231	-1.47e-06		0.249165	9.99e-08		0.599268	-3.98e-08		1.04053	7.29e-07		0.906898	4.93e-07		0.933112	3.67e-07		0.95767	4.15e-07
1.73582	-1.47e-06		0.252674	9.97e-08		0.602777	-4.01e-08		1.04404	7.28e-07		0.910407	4.93e-07		0.936621	3.66e-07		0.961179	4.15e-07
1.73933	-1.47e-06		0.256183	9.98e-08		0.606286	-4.02e-08		1.04755	7.28e-07		0.913916	4.93e-07		0.94013	3.66e-07		0.964688	4.15e-07
1.74284	-1.47e-06		0.259692	9.97e-08		0.609795	-4.03e-08		1.05106	7.27e-07		0.917424	4.93e-07		0.943639	3.66e-07		0.968197	4.15e-07
1.74635	-1.47e-06		0.2632	9.95e-08		0.613304	-4.03e-08		1.05457	7.27e-07		0.920933	4.93e-07		0.947148	3.66e-07		0.971705	4.15e-07
1.74986	-1.46e-06		0.266709	9.94e-08		0.616812	-4.06e-08		1.05808	7.27e-07		0.924442	4.92e-07		0.950656	3.66e-07		0.975214	4.15e-07
1.75337	-1.46e-06		0.270218	9.92e-08		0.620321	-4.05e-08		1.06159	7.26e-07		0.927951	4.92e-07		0.954165	3.65e-07		0.978723	4.15e-07
1.75687	-1.46e-06		0.273727	9.89e-08		0.62383	-4.05e-08		1.0651	7.26e-07		0.93146	4.92e-07		0.957674	3.65e-07		0.982232	4.16e-07
1.76038	-1.46e-06		0.277236	9.91e-08		0.627339	-4.06e-08		1.0686	7.25e-07		0.934968	4.91e-07		0.961183	3.65e-07		0.985741	4.16e-07
1.76389	-1.46e-06		0.280744	9.91e-08		0.630848	-4.1e-08		1.07211	7.24e-07		0.938477	4.91e-07		0.964692	3.65e-07		0.989249	4.16e-07
1.7674	-1.46e-06		0.284253	9.9e-08		0.634356	-4.09e-08		1.07562	7.24e-07		0.941986	4.91e-07		0.9682	3.65e-07		0.992758	4.16e-07
1.77091	-1.46e-06		0.287762	9.89e-08		0.637865	-4.08e-08		1.07913	7.23e-07		0.945495	4.91e-07		0.971709	3.65e-07		0.996267	4.16e-07
1.77442	-1.46e-06		0.291271	9.87e-08		0.641374	-4.06e-08		1.08264	7.23e-07		0.949004	4.91e-07		0.975218	3.65e-07		0.999776	4.16e-07
1.77793	-1.45e-06		0.29478	9.85e-08		0.644883	-4.06e-08		1.08615	7.22e-07		0.952512	4.9e-07		0.978727	3.64e-07		1.00328	4.17e-07
1.78144	-1.45e-06		0.298288	9.81e-08		0.648392	-4.07e-08		1.08966	7.22e-07		0.956021	4.9e-07		0.982236	3.64e-07		1.00679	4.17e-07
1.78494	-1.45e-06		0.301797	9.79e-08		0.6519	-4.08e-08		1.09317	7.22e-07		0.95953	4.9e-07		0.985744	3.64e-07		1.0103	4.17e-07
1.78845	-1.45e-06		0.305306	9.79e-08		0.655409	-4.08e-08		1.09668	7.21e-07		0.963039	4.9e-07		0.989253	3.63e-07		1.01381	4.16e-07
1.79196	-1.45e-06		0.308815	9.82e-08		0.658918	-4.11e-08		1.10018	7.21e-07		0.966548	4.9e-07		0.992762	3.63e-07		1.01732	4.16e-07
1.79547	-1.45e-06		0.312324	9.85e-08		0.662427	-4.14e-08		1.10369	7.2e-07		0.970056	4.9e-07		0.996271	3.63e-07		1.02083	4.16e-07
1.79898	-1.44e-06		0.315832	9.85e-08		0.665936	-4.14e-08		1.1072	7.19e-07		0.973565	4.9e-07		0.99978	3.63e-07		1.02434	4.16e-07
1.80249	-1.44e-06		0.319341	9.84e-08		0.669444	-4.11e-08		1.11071	7.19e-07		0.977074	4.89e-07		1.00329	3.62e-07		1.02785	4.16e-07
1.806	-1.44e-06		0.32285	9.82e-08		0.672953	-4.09e-08		1.11422	7.19e-07		0.980583	4.89e-07		1.0068	3.62e-07		1.03135	4.16e-07
1.80951	-1.44e-06		0.326359	9.81e-08		0.676462	-4.09e-08		1.11773	7.18e-07		0.984092	4.89e-07		1.01031	3.61e-07		1.03486	4.16e-07
1.81301	-1.44e-06		0.329868	9.8e-08		0.679971	-4.09e-08		1.12124	7.17e-07		0.9876	4.88e-07		1.01381	3.61e-07		1.03837	4.16e-07
1.81652	-1.44e-06		0.333376	9.78e-08		0.68348	-4.11e-08		1.12475	7.17e-07		0.991109	4.88e-07		1.01732	3.61e-07		1.04188	4.16e-07
1.82003	-1.43e-06		0.336885	9.79e-08		0.686988	-4.17e-08		1.12825	7.16e-07		0.994618	4.88e-07		1.02083	3.61e-07		1.04539	4.16e-07
1.82354	-1.43e-06		0.340394	9.81e-08		0.690497	-4.17e-08		1.13176	7.16e-07		0.998127	4.87e-07		1.02434	3.61e-07		1.0489	4.16e-07
1.82705	-1.43e-06		0.343903	9.83e-08		0.694006	-4.16e-08		1.13527	7.16e-07		1.00164	4.87e-07		1.02785	3.6e-07		1.05241	4.16e-07
1.83056	-1.43e-06		0.347412	9.82e-08		0.697515	-4.18e-08		1.13878	7.15e-07		1.00514	4.87e-07		1.03136	3.6e-07		1.05592	4.16e-07
1.83407	-1.43e-06		0.35092	9.8e-08		0.701024	-4.17e-08		1.14229	7.15e-07		1.00865	4.87e-07		1.03487	3.6e-07		1.05943	4.16e-07
1.83758	-1.42e-06		0.354429	9.79e-08		0.704532	-4.16e-08		1.1458	7.14e-07		1.01216	4.87e-07		1.03838	3.59e-07		1.06293	4.16e-07
1.84109	-1.42e-06		0.357938	9.77e-08		0.708041	-4.15e-08		1.14931	7.14e-07		1.01567	4.87e-07		1.04189	3.59e-07		1.06644	4.16e-07
1.84459	-1.42e-06		0.361447	9.73e-08		0.71155	-4.14e-08		1.15282	7.13e-07		1.01918	4.87e-07		1.04539	3.58e-07		1.06995	4.16e-07
1.8481	-1.42e-06		0.364956	9.71e-08		0.715059	-4.14e-08		1.15632	7.12e-07		1.02269	4.86e-07		1.0489	3.58e-07		1.07346	4.16e-07
1.85161	-1.41e-06		0.368464	9.7e-08		0.718568	-4.14e-08		1.15983	7.12e-07		1.0262	4.86e-07		1.05241	3.58e-07		1.07697	4.16e-07
1.85512	-1.41e-06		0.371973	9.68e-08		0.722076	-4.16e-08		1.16334	7.11e-07		1.02971	4.86e-07		1.05592	3.58e-07		1.08048	4.16e-07
1.85863	-1.41e-06		0.375482	9.67e-08		0.725585	-4.19e-08		1.16685	7.11e-07		1.03321	4.85e-07		1.05943	3.58e-07		1.08399	4.15e-07
1.86214	-1.41e-06		0.378991	9.64e-08		0.729094	-4.21e-08		1.17036	7.1e-07		1.03672	4.85e-07		1.06294	3.58e-07		1.0875	4.16e-07
1.86565	-1.41e-06		0.3825	9.65e-08		0.732603	-4.28e-08		1.17387	7.09e-07		1.04023	4.85e-07		1.06645	3.58e-07		1.091	4.16e-07
1.86916	-1.4e-06		0.386008	9.66e-08		0.736112	-4.34e-08		1.17738	7.09e-07		1.04374	4.84e-07		1.06996	3.57e-07		1.09451	4.16e-07
1.87266	-1.4e-06		0.389517	9.66e-08		0.73962	-4.32e-08		1.18089	7.08e-07		1.04725	4.84e-07		1.07346	3.57e-07		1.09802	4.16e-07
1.87617	-1.4e-06		0.393026	9.65e-08		0.743129	-4.32e-08		1.1844	7.08e-07		1.05076	4.84e-07		1.07697	3.56e-07		1.10153	4.16e-07
1.87968	-1.4e-06		0.396535	9.64e-08		0.746638	-4.31e-08		1.1879	7.08e-07		1.05427	4.84e-07		1.08048	3.56e-07		1.10504	4.16e-07
1.88319	-1.39e-06		0.400044	9.64e-08		0.750147	-4.3e-08		1.19141	7.07e-07		1.05778	4.83e-07		1.08399	3.56e-07		1.10855	4.16e-07
1.8867	-1.39e-06		0.403552	9.64e-08		0.753656	-4.28e-08		1.19492	7.07e-07		1.06129	4.83e-07		1.0875	3.56e-07		1.11206	4.16e-07
1.89021	-1.39e-06		0.407061	9.63e-08		0.757164	-4.27e-08		1.19843	7.06e-07		1.06479	4.83e-07		1.09101	3.56e-07		1.11557	4.16e-07
1.89372	-1.39e-06		0.41057	9.61e-08		0.760673	-4.26e-08		1.20194	7.06e-07		1.0683	4.83e-07		1.09452	3.56e-07		1.11907	4.17e-07
1.89723	-1.38e-06		0.414079	9.6e-08		0.764182	-4.25e-08		1.20545	7.05e-07		1.07181	4.82e-07		1.09803	3.56e-07		1.12258	4.17e-07
1.90073	-1.38e-06		0.417588	9.58e-08		0.767691	-4.2e-08		1.20896	7.05e-07		1.07532	4.82e-07		1.10153	3.55e-07		1.12609	4.17e-07
1.90424	-1.38e-06		0.421096	9.54e-08		0.7712	-4.15e-08		1.21247	7.04e-07		1.07883	4.81e-07		1.10504	3.55e-07		1.1296	4.18e-07
1.90775	-1.38e-06		0.424605	9.49e-08		0.774708	-4.15e-08		1.21597	7.04e-07		1.08234	4.81e-07		1.10855	3.55e-07		1.13311	4.18e-07
1.91126	-1.37e-06		0.428114	9.53e-08		0.778217	-4.15e-08		1.21948	7.03e-07		1.08585	4.81e-07		1.11206	3.54e-07		1.13662	4.18e-07
1.91477	-1.37e-06		0.431623	9.53e-08		0.781726	-4.15e-08		1.22299	7.02e-07		1.08936	4.81e-07		1.11557	3.54e-07		1.14013	4.18e-07
1.91828	-1.37e-06		0.435132	9.52e-08		0.785235	-4.16e-08		1.2265	7.02e-07		1.09286	4.81e-07		1.11908	3.54e-07		1.14364	4.18e-07
1.92179	-1.37e-06		0.43864	9.57e-08		0.788744	-4.2e-08		1.23001	7.02e-07		1.09637	4.8e-07		1.12259	3.54e-07		1.14715	4.18e-07
1.9253	-1.36e-06		0.442149	9.59e-08		0.792252	-4.18e-08		1.23352	7.01e-07		1.09988	4.8e-07		1.1261	3.54e-07		1.15065	4.17e-07
1.92881	-1.36e-06		0.445658	9.58e-08		0.795761	-4.18e-08		1.23703	7.01e-07		1.10339	4.8e-07		1.12961	3.54e-07		1.15416	4.17e-07
1.93231	-1.36e-06		0.449167	9.58e-08		0.79927	-4.18e-08		1.24054	7e-07		1.1069	4.79e-07		1.13311	3.54e-07		1.15767	4.18e-07
1.93582	-1.35e-06		0.452676	9.59e-08		0.802779	-4.23e-08		1.24405	7e-07		1.11041	4.79e-07		1.13662	3.54e-07		1.16118	4.18e-07
1.93933	-1.35e-06		0.456184	9.59e-08		0.806288	-4.23e-08		1.24755	6.99e-07		1.11392	4.79e-07		1.14013	3.53e-07		1.16469	4.18e-07
1.94284	-1.35e-06		0.459693	9.59e-08		0.809796	-4.23e-08		1.25106	6.99e-07		1.11743	4.78e-07		1.14364	3.53e-07		1.1682	4.18e-07
1.94635	-1.34e-06		0.463202	9.57e-08		0.813305	-4.23e-08		1.25457	6.98e-07		1.12093	4.79e-07		1.14715	3.53e-07		1.17171	4.18e-07
1.94986	-1.34e-06		0.466711	9.56e-08		0.816814	-4.24e-08		1.25808	6.98e-07		1.12444	4.78e-07		1.15066	3.53e-07		1.17522	4.18e-07
1.95337	-1.34e-06		0.47022	9.56e-08		0.820323	-4.24e-08		1.26159	6.98e-07		1.12795	4.78e-07		1.15417	3.52e-07		1.17872	4.18e-07
1.95688	-1.34e-06		0.473728	9.55e-08		0.823832	-4.25e-08		1.2651	6.97e-07		1.13146	4.77e-07		1.15768	3.52e-07		1.18223	4.17e-07
1.96038	-1.33e-06		0.477237	9.53e-08		0.82734	-4.25e-08		1.26861	6.96e-07		1.13497	4.76e-07		1.16118	3.52e-07		1.18574	4.17e-07
1.96389	-1.33e-06		0.480746	9.48e-08		0.830849	-4.25e-08		1.27212	6.96e-07		1.13848	4.76e-07		1.16469	3.51e-07		1.18925	4.17e-07
1.9674	-1.33e-06		0.484255	9.43e-08		0.834358	-4.25e-08		1.27562	6.95e-07		1.14199	4.76e-07		1.1682	3.51e-07		1.19276	4.17e-07
1.97091	-1.32e-06		0.487764	9.44e-08		0.837867	-4.26e-08		1.27913	6.95e-07		1.1455	4.75e-07		1.17171	3.51e-07		1.19627	4.17e-07
1.97442	-1.32e-06		0.491272	9.48e-08		0.841376	-4.27e-08		1.28264	6.95e-07		1.14901	4.75e-07		1.17522	3.51e-07		1.19978	4.17e-07
1.97793	-1.32e-06		0.494781	9.47e-08		0.844884	-4.25e-08		1.28615	6.94e-07		1.15251	4.75e-07		1.17873	3.51e-07		1.20329	4.17e-07
1.98144	-1.31e-06		0.49829	9.46e-08		0.848393	-4.24e-08		1.28966	6.94e-07		1.15602	4.74e-07		1.18224	3.51e-07		1.20679	4.17e-07
1.98495	-1.31e-06		0.501799	9.44e-08		0.851902	-4.25e-08		1.29317	6.93e-07		1.15953	4.74e-07		1.18575	3.51e-07		1.2103	4.17e-07
1.98845	-1.31e-06		0.505308	9.42e-08		0.855411	-4.26e-08		1.29668	6.92e-07		1.16304	4.74e-07		1.18925	3.5e-07		1.21381	4.17e-07
1.99196	-1.31e-06		0.508816	9.4e-08		0.85892	-4.33e-08		1.30019	6.92e-07		1.16655	4.73e-07		1.19276	3.5e-07		1.21732	4.17e-07
1.99547	-1.3e-06		0.512325	9.36e-08		0.862428	-4.31e-08		1.30369	6.91e-07		1.17006	4.73e-07		1.19627	3.5e-07		1.22083	4.17e-07
1.99898	-1.3e-06		0.515834	9.38e-08		0.865937	-4.31e-08		1.3072	6.91e-07		1.17357	4.73e-07		1.19978	3.5e-07		1.22434	4.17e-07
2.00249	-1.3e-06		0.519343	9.44e-08		0.869446	-4.31e-08		1.31071	6.9e-07		1.17708	4.73e-07		1.20329	3.5e-07		1.22785	4.17e-07
2.006	-1.3e-06		0.522852	9.43e-08		0.872955	-4.3e-08		1.31422	6.9e-07		1.18058	4.73e-07		1.2068	3.5e-07		1.23136	4.17e-07
2.00951	-1.29e-06		0.52636	9.42e-08		0.876464	-4.31e-08		1.31773	6.9e-07		1.18409	4.72e-07		1.21031	3.49e-07		1.23487	4.17e-07
2.01302	-1.29e-06		0.529869	9.41e-08		0.879972	-4.31e-08		1.32124	6.89e-07		1.1876	4.72e-07		1.21382	3.49e-07		1.23837	4.17e-07
2.01653	-1.29e-06		0.533378	9.41e-08		0.883481	-4.32e-08		1.32475	6.89e-07		1.19111	4.72e-07		1.21733	3.49e-07		1.24188	4.17e-07
2.02003	-1.28e-06		0.536887	9.4e-08		0.88699	-4.31e-08		1.32826	6.88e-07		1.19462	4.72e-07		1.22083	3.48e-07		1.24539	4.17e-07
2.02354	-1.28e-06		0.540396	9.41e-08		0.890499	-4.31e-08		1.33177	6.87e-07		1.19813	4.71e-07		1.22434	3.48e-07		1.2489	4.17e-07
2.02705	-1.28e-06		0.543904	9.39e-08		0.894008	-4.29e-08		1.33527	6.87e-07		1.20164	4.71e-07		1.22785	3.48e-07		1.25241	4.17e-07
2.03056	-1.27e-06		0.547413	9.38e-08		0.897516	-4.29e-08		1.33878	6.87e-07		1.20515	4.7e-07		1.23136	3.48e-07		1.25592	4.16e-07
2.03407	-1.27e-06		0.550922	9.36e-08		0.901025	-4.29e-08		1.34229	6.86e-07		1.20865	4.69e-07		1.23487	3.47e-07		1.25943	4.16e-07
2.03758	-1.27e-06		0.554431	9.34e-08		0.904534	-4.29e-08		1.3458	6.86e-07		1.21216	4.69e-07		1.23838	3.47e-07		1.26294	4.16e-07
2.04109	-1.27e-06		0.55794	9.31e-08		0.908043	-4.29e-08		1.34931	6.85e-07		1.21567	4.69e-07		1.24189	3.46e-07		1.26644	4.16e-07
2.0446	-1.26e-06		0.561448	9.29e-08		0.911552	-4.28e-08		1.35282	6.85e-07		1.21918	4.69e-07		1.2454	3.46e-07		1.26995	4.16e-07
2.0481	-1.26e-06		0.564957	9.27e-08		0.91506	-4.28e-08		1.35633	6.84e-07		1.22269	4.69e-07		1.2489	3.46e-07		1.27346	4.16e-07
2.05161	-1.26e-06		0.568466	9.25e-08		0.918569	-4.28e-08		1.35984	6.84e-07		1.2262	4.69e-07		1.25241	3.46e-07		1.27697	4.15e-07
2.05512	-1.25e-06		0.571975	9.23e-08		0.922078	-4.28e-08		1.36334	6.84e-07		1.22971	4.68e-07		1.25592	3.46e-07		1.28048	4.16e-07
2.05863	-1.25e-06		0.575484	9.19e-08		0.925587	-4.31e-08		1.36685	6.83e-07		1.23322	4.68e-07		1.25943	3.45e-07		1.28399	4.16e-07
2.06214	-1.25e-06		0.578992	9.18e-08		0.929096	-4.34e-08		1.37036	6.83e-07		1.23673	4.67e-07		1.26294	3.45e-07		1.2875	4.16e-07
2.06565	-1.25e-06		0.582501	9.17e-08		0.932604	-4.34e-08		1.37387	6.82e-07		1.24023	4.67e-07		1.26645	3.45e-07		1.29101	4.15e-07
2.06916	-1.24e-06		0.58601	9.17e-08		0.936113	-4.35e-08		1.37738	6.82e-07		1.24374	4.67e-07		1.26996	3.45e-07		1.29451	4.15e-07
2.07267	-1.24e-06		0.589519	9.19e-08		0.939622	-4.36e-08		1.38089	6.81e-07		1.24725	4.67e-07		1.27347	3.44e-07		1.29802	4.15e-07
2.07617	-1.24e-06		0.593028	9.23e-08		0.943131	-4.36e-08		1.3844	6.81e-07		1.25076	4.66e-07		1.27697	3.44e-07		1.30153	4.16e-07
2.07968	-1.24e-06		0.596536	9.22e-08		0.94664	-4.35e-08		1.38791	6.8e-07		1.25427	4.66e-07		1.28048	3.43e-07		1.30504	4.16e-07
2.08319	-1.23e-06		0.600045	9.21e-08		0.950148	-4.36e-08		1.39141	6.8e-07		1.25778	4.66e-07		1.28399	3.43e-07		1.30855	4.16e-07
2.0867	-1.23e-06		0.603554	9.2e-08		0.953657	-4.37e-08		1.39492	6.79e-07		1.26129	4.65e-07		1.2875	3.43e-07		1.31206	4.16e-07
2.09021	-1.23e-06		0.607063	9.15e-08		0.957166	-4.35e-08		1.39843	6.79e-07		1.2648	4.65e-07		1.29101	3.42e-07		1.31557	4.16e-07
2.09372	-1.23e-06		0.610572	9.1e-08		0.960675	-4.33e-08		1.40194	6.78e-07		1.2683	4.65e-07		1.29452	3.42e-07		1.31908	4.16e-07
2.09723	-1.22e-06		0.61408	9.1e-08		0.964184	-4.32e-08		1.40545	6.78e-07		1.27181	4.65e-07		1.29803	3.42e-07		1.32259	4.16e-07
2.10074	-1.22e-06		0.617589	9.09e-08		0.967692	-4.29e-08		1.40896	6.77e-07		1.27532	4.64e-07		1.30154	3.42e-07		1.32609	4.16e-07
2.10424	-1.22e-06		0.621098	9.07e-08		0.971201	-4.3e-08		1.41247	6.77e-07		1.27883	4.64e-07		1.30505	3.41e-07		1.3296	4.16e-07
2.10775	-1.22e-06		0.624607	9.06e-08		0.97471	-4.32e-08		1.41598	6.76e-07		1.28234	4.63e-07		1.30855	3.41e-07		1.33311	4.16e-07
2.11126	-1.21e-06		0.628116	9.04e-08		0.978219	-4.35e-08		1.41949	6.76e-07		1.28585	4.63e-07		1.31206	3.41e-07		1.33662	4.16e-07
2.11477	-1.21e-06		0.631624	9.03e-08		0.981728	-4.43e-08		1.42299	6.75e-07		1.28936	4.63e-07		1.31557	3.4e-07		1.34013	4.16e-07
2.11828	-1.21e-06		0.635133	9.01e-08		0.985236	-4.45e-08		1.4265	6.74e-07		1.29287	4.63e-07		1.31908	3.4e-07		1.34364	4.16e-07
2.12179	-1.21e-06		0.638642	9.05e-08		0.988745	-4.46e-08		1.43001	6.73e-07		1.29637	4.62e-07		1.32259	3.4e-07		1.34715	4.16e-07
2.1253	-1.2e-06		0.642151	9.04e-08		0.992254	-4.46e-08		1.43352	6.73e-07		1.29988	4.61e-07		1.3261	3.39e-07		1.35066	4.16e-07
2.12881	-1.2e-06		0.64566	9.03e-08		0.995763	-4.46e-08		1.43703	6.73e-07		1.30339	4.61e-07		1.32961	3.39e-07		1.35416	4.16e-07
2.13232	-1.2e-06		0.649168	9.02e-08		0.999272	-4.46e-08		1.44054	6.72e-07		1.3069	4.61e-07		1.33312	3.38e-07		1.35767	4.16e-07
2.13582	-1.2e-06		0.652677	9.01e-08		1.00278	-4.46e-08		1.44405	6.72e-07		1.31041	4.61e-07		1.33662	3.38e-07		1.36118	4.16e-07
2.13933	-1.2e-06		0.656186	9e-08		1.00629	-4.48e-08		1.44756	6.71e-07		1.31392	4.61e-07		1.34013	3.38e-07		1.36469	4.16e-07
2.14284	-1.19e-06		0.659695	8.98e-08		1.0098	-4.48e-08		1.45106	6.7e-07		1.31743	4.61e-07		1.34364	3.37e-07		1.3682	4.15e-07
2.14635	-1.19e-06		0.663204	8.97e-08		1.01331	-4.45e-08		1.45457	6.7e-07		1.32094	4.6e-07		1.34715	3.37e-07		1.37171	4.15e-07
2.14986	-1.19e-06		0.666712	8.98e-08		1.01682	-4.45e-08		1.45808	6.7e-07		1.32445	4.6e-07		1.35066	3.37e-07		1.37522	4.15e-07
2.15337	-1.19e-06		0.670221	9.01e-08		1.02032	-4.45e-08		1.46159	6.69e-07		1.32795	4.59e-07		1.35417	3.37e-07		1.37873	4.15e-07
2.15688	-1.19e-06		0.67373	9.01e-08		1.02383	-4.45e-08		1.4651	6.68e-07		1.33146	4.59e-07		1.35768	3.36e-07		1.38223	4.16e-07
2.16039	-1.19e-06		0.677239	9e-08		1.02734	-4.42e-08		1.46861	6.67e-07		1.33497	4.59e-07		1.36119	3.36e-07		1.38574	4.16e-07
2.16389	-1.19e-06		0.680748	8.97e-08		1.03085	-4.41e-08		1.47212	6.67e-07		1.33848	4.58e-07		1.36469	3.36e-07		1.38925	4.16e-07
2.1674	-1.18e-06		0.684256	8.94e-08		1.03436	-4.4e-08		1.47563	6.67e-07		1.34199	4.58e-07		1.3682	3.35e-07		1.39276	4.15e-07
2.17091	-1.18e-06		0.687765	8.9e-08		1.03787	-4.42e-08		1.47913	6.66e-07		1.3455	4.58e-07		1.37171	3.35e-07		1.39627	4.15e-07
2.17442	-1.18e-06		0.691274	8.9e-08		1.04138	-4.44e-08		1.48264	6.66e-07		1.34901	4.58e-07		1.37522	3.35e-07		1.39978	4.15e-07
2.17793	-1.18e-06		0.694783	8.9e-08		1.04489	-4.47e-08		1.48615	6.65e-07		1.35252	4.57e-07		1.37873	3.35e-07		1.40329	4.16e-07
2.18144	-1.18e-06		0.698292	8.88e-08		1.04839	-4.46e-08		1.48966	6.65e-07		1.35602	4.57e-07		1.38224	3.34e-07		1.4068	4.16e-07
2.18495	-1.18e-06		0.7018	8.87e-08		1.0519	-4.46e-08		1.49317	6.63e-07		1.35953	4.57e-07		1.38575	3.34e-07		1.41031	4.16e-07
2.18846	-1.18e-06		0.705309	8.87e-08		1.05541	-4.46e-08		1.49668	6.63e-07		1.36304	4.56e-07		1.38926	3.34e-07		1.41381	4.16e-07
2.19196	-1.18e-06		0.708818	8.86e-08		1.05892	-4.46e-08		1.50019	6.62e-07		1.36655	4.56e-07		1.39277	3.34e-07		1.41732	4.16e-07
2.19547	-1.17e-06		0.712327	8.84e-08		1.06243	-4.51e-08		1.5037	6.61e-07		1.37006	4.56e-07		1.39627	3.33e-07		1.42083	4.16e-07
2.19898	-1.17e-06		0.715836	8.85e-08		1.06594	-4.55e-08		1.50721	6.61e-07		1.37357	4.55e-07		1.39978	3.33e-07		1.42434	4.15e-07
2.20249	-1.17e-06		0.719344	8.85e-08		1.06945	-4.55e-08		1.51071	6.61e-07		1.37708	4.55e-07		1.40329	3.33e-07		1.42785	4.15e-07
2.206	-1.17e-06		0.722853	8.84e-08		1.07296	-4.55e-08		1.51422	6.61e-07		1.38059	4.54e-07		1.4068	3.32e-07		1.43136	4.16e-07
2.20951	-1.17e-06		0.726362	8.83e-08		1.07647	-4.57e-08		1.51773	6.6e-07		1.38409	4.54e-07		1.41031	3.32e-07		1.43487	4.15e-07
2.21302	-1.17e-06		0.729871	8.82e-08		1.07997	-4.56e-08		1.52124	6.6e-07		1.3876	4.54e-07		1.41382	3.32e-07		1.43838	4.15e-07
2.21653	-1.17e-06		0.73338	8.8e-08		1.08348	-4.57e-08		1.52475	6.59e-07		1.39111	4.53e-07		1.41733	3.31e-07		1.44188	4.15e-07
2.22004	-1.17e-06		0.736888	8.83e-08		1.08699	-4.57e-08		1.52826	6.58e-07		1.39462	4.53e-07		1.42084	3.31e-07		1.44539	4.15e-07
2.22354	-1.17e-06		0.740397	8.83e-08		1.0905	-4.62e-08		1.53177	6.59e-07		1.39813	4.53e-07		1.42434	3.31e-07		1.4489	4.15e-07
2.22705	-1.17e-06		0.743906	8.82e-08		1.09401	-4.6e-08		1.53528	6.58e-07		1.40164	4.53e-07		1.42785	3.31e-07		1.45241	4.14e-07
2.23056	-1.17e-06		0.747415	8.8e-08		1.09752	-4.59e-08		1.53878	6.58e-07		1.40515	4.52e-07		1.43136	3.3e-07		1.45592	4.14e-07
2.23407	-1.17e-06		0.750924	8.79e-08		1.10103	-4.6e-08		1.54229	6.57e-07		1.40866	4.52e-07		1.43487	3.3e-07		1.45943	4.14e-07
2.23758	-1.17e-06		0.754432	8.77e-08		1.10454	-4.6e-08		1.5458	6.56e-07		1.41217	4.51e-07		1.43838	3.3e-07		1.46294	4.14e-07
2.24109	-1.17e-06		0.757941	8.75e-08		1.10804	-4.61e-08		1.54931	6.56e-07		1.41567	4.51e-07		1.44189	3.29e-07		1.46645	4.14e-07
2.2446	-1.17e-06		0.76145	8.72e-08		1.11155	-4.63e-08		1.55282	6.55e-07		1.41918	4.51e-07		1.4454	3.29e-07		1.46995	4.14e-07
2.24811	-1.17e-06		0.764959	8.74e-08		1.11506	-4.66e-08		1.55633	6.55e-07		1.42269	4.5e-07		1.44891	3.29e-07		1.47346	4.14e-07
2.25161	-1.17e-06		0.768468	8.73e-08		1.11857	-4.65e-08		1.55984	6.55e-07		1.4262	4.5e-07		1.45241	3.29e-07		1.47697	4.14e-07
2.25512	-1.17e-06		0.771976	8.72e-08		1.12208	-4.64e-08		1.56335	6.54e-07		1.42971	4.5e-07		1.45592	3.28e-07		1.48048	4.14e-07
2.25863	-1.17e-06		0.775485	8.7e-08		1.12559	-4.64e-08		1.56685	6.54e-07		1.43322	4.49e-07		1.45943	3.28e-07		1.48399	4.14e-07
2.26214	-1.17e-06		0.778994	8.69e-08		1.1291	-4.64e-08		1.57036	6.54e-07		1.43673	4.49e-07		1.46294	3.28e-07		1.4875	4.14e-07
2.26565	-1.17e-06		0.782503	8.67e-08		1.13261	-4.63e-08		1.57387	6.53e-07		1.44024	4.49e-07		1.46645	3.28e-07		1.49101	4.14e-07
2.26916	-1.18e-06		0.786012	8.64e-08		1.13611	-4.65e-08		1.57738	6.53e-07		1.44374	4.48e-07		1.46996	3.28e-07		1.49452	4.14e-07
2.27267	-1.18e-06		0.78952	8.62e-08		1.13962	-4.67e-08		1.58089	6.52e-07		1.44725	4.48e-07		1.47347	3.28e-07		1.49803	4.14e-07
2.27618	-1.18e-06		0.793029	8.61e-08		1.14313	-4.64e-08		1.5844	6.52e-07		1.45076	4.48e-07		1.47698	3.28e-07		1.50153	4.14e-07
2.27968	-1.18e-06		0.796538	8.58e-08		1.14664	-4.55e-08		1.58791	6.51e-07		1.45427	4.48e-07		1.48049	3.27e-07		1.50504	4.14e-07
2.28319	-1.18e-06		0.800047	8.56e-08		1.15015	-4.54e-08		1.59142	6.5e-07		1.45778	4.47e-07		1.48399	3.26e-07		1.50855	4.14e-07
2.2867	-1.18e-06		0.803556	8.5e-08		1.15366	-4.54e-08		1.59493	6.5e-07		1.46129	4.46e-07		1.4875	3.27e-07		1.51206	4.14e-07
2.29021	-1.18e-06		0.807064	8.5e-08		1.15717	-4.54e-08		1.59843	6.49e-07		1.4648	4.46e-07		1.49101	3.26e-07		1.51557	4.14e-07
2.29372	-1.18e-06		0.810573	8.54e-08		1.16068	-4.55e-08		1.60194	6.49e-07		1.46831	4.45e-07		1.49452	3.26e-07		1.51908	4.13e-07
2.29723	-1.18e-06		0.814082	8.53e-08		1.16419	-4.59e-08		1.60545	6.48e-07		1.47181	4.45e-07		1.49803	3.26e-07		1.52259	4.13e-07
2.30074	-1.18e-06		0.817591	8.51e-08		1.16769	-4.57e-08		1.60896	6.48e-07		1.47532	4.45e-07		1.50154	3.26e-07		1.5261	4.13e-07
2.30425	-1.18e-06		0.8211	8.5e-08		1.1712	-4.53e-08		1.61247	6.47e-07		1.47883	4.45e-07		1.50505	3.25e-07		1.5296	4.13e-07
2.30776	-1.19e-06		0.824608	8.48e-08		1.17471	-4.52e-08		1.61598	6.47e-07		1.48234	4.45e-07		1.50856	3.24e-07		1.53311	4.13e-07
2.31126	-1.19e-06		0.828117	8.46e-08		1.17822	-4.5e-08		1.61949	6.47e-07		1.48585	4.44e-07		1.51206	3.24e-07		1.53662	4.13e-07
2.31477	-1.19e-06		0.831626	8.42e-08		1.18173	-4.48e-08		1.623	6.46e-07		1.48936	4.44e-07		1.51557	3.24e-07		1.54013	4.12e-07
2.31828	-1.19e-06		0.835135	8.38e-08		1.18524	-4.47e-08		1.6265	6.46e-07		1.49287	4.43e-07		1.51908	3.24e-07		1.54364	4.12e-07
2.32179	-1.19e-06		0.838644	8.4e-08		1.18875	-4.48e-08		1.63001	6.46e-07		1.49638	4.43e-07		1.52259	3.24e-07		1.54715	4.12e-07
2.3253	-1.19e-06		0.842152	8.44e-08		1.19226	-4.48e-08		1.63352	6.46e-07		1.49989	4.43e-07		1.5261	3.24e-07		1.55066	4.13e-07
2.32881	-1.2e-06		0.845661	8.45e-08		1.19576	-4.5e-08		1.63703	6.45e-07		1.50339	4.42e-07		1.52961	3.24e-07		1.55417	4.13e-07
2.33232	-1.2e-06		0.84917	8.42e-08		1.19927	-4.51e-08		1.64054	6.45e-07		1.5069	4.42e-07		1.53312	3.24e-07		1.55767	4.13e-07
2.33583	-1.2e-06		0.852679	8.4e-08		1.20278	-4.51e-08		1.64405	6.45e-07		1.51041	4.42e-07		1.53663	3.23e-07		1.56118	4.14e-07
2.33933	-1.2e-06		0.856188	8.37e-08		1.20629	-4.5e-08		1.64756	6.44e-07		1.51392	4.41e-07		1.54013	3.23e-07		1.56469	4.14e-07
2.34284	-1.2e-06		0.859696	8.32e-08		1.2098	-4.5e-08		1.65107	6.44e-07		1.51743	4.41e-07		1.54364	3.23e-07		1.5682	4.14e-07
2.34635	-1.2e-06		0.863205	8.32e-08		1.21331	-4.5e-08		1.65457	6.43e-07		1.52094	4.4e-07		1.54715	3.23e-07		1.57171	4.14e-07
2.34986	-1.21e-06		0.866714	8.31e-08		1.21682	-4.53e-08		1.65808	6.43e-07		1.52445	4.4e-07		1.55066	3.22e-07		1.57522	4.14e-07
2.35337	-1.21e-06		0.870223	8.29e-08		1.22033	-4.54e-08		1.66159	6.42e-07		1.52796	4.4e-07		1.55417	3.22e-07		1.57873	4.14e-07
2.35688	-1.21e-06		0.873732	8.28e-08		1.22383	-4.53e-08		1.6651	6.41e-07		1.53146	4.4e-07		1.55768	3.22e-07		1.58224	4.13e-07
2.36039	-1.21e-06		0.87724	8.26e-08		1.22734	-4.5e-08		1.66861	6.41e-07		1.53497	4.39e-07		1.56119	3.22e-07		1.58575	4.13e-07
2.3639	-1.21e-06		0.880749	8.24e-08		1.23085	-4.5e-08		1.67212	6.4e-07		1.53848	4.39e-07		1.5647	3.22e-07		1.58925	4.13e-07
2.3674	-1.21e-06		0.884258	8.23e-08		1.23436	-4.51e-08		1.67563	6.39e-07		1.54199	4.38e-07		1.56821	3.21e-07		1.59276	4.13e-07
2.37091	-1.22e-06		0.887767	8.21e-08		1.23787	-4.51e-08		1.67914	6.39e-07		1.5455	4.38e-07		1.57171	3.21e-07		1.59627	4.13e-07
2.37442	-1.22e-06		0.891276	8.2e-08		1.24138	-4.52e-08		1.68265	6.39e-07		1.54901	4.38e-07		1.57522	3.2e-07		1.59978	4.13e-07
2.37793	-1.22e-06		0.894784	8.2e-08		1.24489	-4.54e-08		1.68615	6.38e-07		1.55252	4.37e-07		1.57873	3.2e-07		1.60329	4.13e-07
2.38144	-1.22e-06		0.898293	8.19e-08		1.2484	-4.56e-08		1.68966	6.38e-07		1.55603	4.37e-07		1.58224	3.2e-07		1.6068	4.12e-07
2.38495	-1.22e-06		0.901802	8.18e-08		1.25191	-4.56e-08		1.69317	6.37e-07		1.55953	4.37e-07		1.58575	3.2e-07		1.61031	4.12e-07
2.38846	-1.22e-06		0.905311	8.17e-08		1.25541	-4.49e-08		1.69668	6.36e-07		1.56304	4.36e-07		1.58926	3.2e-07		1.61382	4.12e-07
2.39197	-1.23e-06		0.90882	8.18e-08		1.25892	-4.48e-08		1.70019	6.36e-07		1.56655	4.36e-07		1.59277	3.19e-07		1.61732	4.12e-07
2.39548	-1.23e-06		0.912328	8.17e-08		1.26243	-4.48e-08		1.7037	6.35e-07		1.57006	4.35e-07		1.59628	3.19e-07		1.62083	4.12e-07
2.39898	-1.23e-06		0.915837	8.15e-08		1.26594	-4.48e-08		1.70721	6.35e-07		1.57357	4.35e-07		1.59978	3.19e-07		1.62434	4.12e-07
2.40249	-1.23e-06		0.919346	8.14e-08		1.26945	-4.48e-08		1.71072	6.35e-07		1.57708	4.35e-07		1.60329	3.19e-07		1.62785	4.12e-07
2.406	-1.24e-06		0.922855	8.11e-08		1.27296	-4.51e-08		1.71422	6.35e-07		1.58059	4.34e-07		1.6068	3.19e-07		1.63136	4.12e-07
2.40951	-1.24e-06		0.926364	8.07e-08		1.27647	-4.54e-08		1.71773	6.34e-07		1.5841	4.33e-07		1.61031	3.18e-07		1.63487	4.12e-07
2.41302	-1.24e-06		0.929872	8e-08		1.27998	-4.6e-08		1.72124	6.34e-07		1.58761	4.33e-07		1.61382	3.18e-07		1.63838	4.12e-07
2.41653	-1.24e-06		0.933381	8e-08		1.28348	-4.58e-08		1.72475	6.33e-07		1.59111	4.33e-07		1.61733	3.18e-07		1.64189	4.12e-07
2.42004	-1.24e-06		0.93689	8e-08		1.28699	-4.56e-08		1.72826	6.32e-07		1.59462	4.33e-07		1.62084	3.18e-07		1.64539	4.12e-07
2.42355	-1.24e-06		0.940399	7.99e-08		1.2905	-4.55e-08		1.73177	6.32e-07		1.59813	4.32e-07		1.62435	3.17e-07		1.6489	4.12e-07
2.42705	-1.25e-06		0.943908	7.99e-08		1.29401	-4.54e-08		1.73528	6.31e-07		1.60164	4.32e-07		1.62785	3.17e-07		1.65241	4.11e-07
2.43056	-1.25e-06		0.947416	7.97e-08		1.29752	-4.56e-08		1.73879	6.31e-07		1.60515	4.31e-07		1.63136	3.17e-07		1.65592	4.11e-07
2.43407	-1.25e-06		0.950925	7.96e-08		1.30103	-4.57e-08		1.74229	6.3e-07		1.60866	4.31e-07		1.63487	3.17e-07		1.65943	4.12e-07
2.43758	-1.25e-06		0.954434	7.95e-08		1.30454	-4.6e-08		1.7458	6.3e-07		1.61217	4.3e-07		1.63838	3.17e-07		1.66294	4.12e-07
2.44109	-1.25e-06		0.957943	7.95e-08		1.30805	-4.67e-08		1.74931	6.29e-07		1.61568	4.3e-07		1.64189	3.16e-07		1.66645	4.12e-07
2.4446	-1.25e-06		0.961452	7.98e-08		1.31155	-4.7e-08		1.75282	6.29e-07		1.61918	4.29e-07		1.6454	3.16e-07		1.66996	4.12e-07
2.44811	-1.25e-06		0.96496	7.97e-08		1.31506	-4.68e-08		1.75633	6.29e-07		1.62269	4.29e-07		1.64891	3.16e-07		1.67347	4.12e-07
2.45162	-1.26e-06		0.968469	7.96e-08		1.31857	-4.67e-08		1.75984	6.28e-07		1.6262	4.28e-07		1.65242	3.16e-07		1.67697	4.11e-07
2.45512	-1.26e-06		0.971978	7.94e-08		1.32208	-4.66e-08		1.76335	6.28e-07		1.62971	4.28e-07		1.65593	3.16e-07		1.68048	4.11e-07
2.45863	-1.26e-06		0.975487	7.92e-08		1.32559	-4.66e-08		1.76686	6.27e-07		1.63322	4.28e-07		1.65943	3.16e-07		1.68399	4.11e-07
2.46214	-1.26e-06		0.978996	7.94e-08		1.3291	-4.66e-08		1.77037	6.26e-07		1.63673	4.27e-07		1.66294	3.16e-07		1.6875	4.11e-07
2.46565	-1.26e-06		0.982504	7.94e-08		1.33261	-4.67e-08		1.77387	6.26e-07		1.64024	4.27e-07		1.66645	3.16e-07		1.69101	4.11e-07
2.46916	-1.26e-06		0.986013	7.95e-08		1.33612	-4.68e-08		1.77738	6.25e-07		1.64375	4.26e-07		1.66996	3.15e-07		1.69452	4.11e-07
2.47267	-1.26e-06		0.989522	7.95e-08		1.33963	-4.68e-08		1.78089	6.25e-07		1.64725	4.26e-07		1.67347	3.15e-07		1.69803	4.1e-07
2.47618	-1.26e-06		0.993031	7.95e-08		1.34313	-4.62e-08		1.7844	6.25e-07		1.65076	4.26e-07		1.67698	3.14e-07		1.70154	4.09e-07
2.47969	-1.26e-06		0.99654	7.95e-08		1.34664	-4.61e-08		1.78791	6.24e-07		1.65427	4.25e-07		1.68049	3.14e-07		1.70504	4.07e-07
2.4832	-1.26e-06		1.00005	7.93e-08		1.35015	-4.61e-08		1.79142	6.23e-07		1.65778	4.25e-07		1.684	3.14e-07		1.70855	4.09e-07
2.4867	-1.26e-06		1.00356	7.92e-08		1.35366	-4.61e-08		1.79493	6.23e-07		1.66129	4.25e-07		1.6875	3.14e-07		1.71206	4.09e-07
2.49021	-1.26e-06		1.00707	7.89e-08		1.35717	-4.62e-08		1.79844	6.22e-07		1.6648	4.25e-07		1.69101	3.14e-07		1.71557	4.09e-07
2.49372	-1.26e-06		1.01057	7.87e-08		1.36068	-4.68e-08		1.80194	6.22e-07		1.66831	4.24e-07		1.69452	3.14e-07		1.71908	4.09e-07
2.49723	-1.26e-06		1.01408	7.86e-08		1.36419	-4.69e-08		1.80545	6.22e-07		1.67182	4.24e-07		1.69803	3.13e-07		1.72259	4.09e-07
2.50074	-1.26e-06		1.01759	7.85e-08		1.3677	-4.66e-08		1.80896	6.21e-07		1.67533	4.24e-07		1.70154	3.13e-07		1.7261	4.09e-07
2.50425	-1.26e-06		1.0211	7.83e-08		1.3712	-4.65e-08		1.81247	6.21e-07		1.67883	4.23e-07		1.70505	3.13e-07		1.72961	4.09e-07
2.50776	-1.26e-06		1.02461	7.81e-08		1.37471	-4.63e-08		1.81598	6.2e-07		1.68234	4.22e-07		1.70856	3.12e-07		1.73311	4.09e-07
2.51127	-1.26e-06		1.02812	7.81e-08		1.37822	-4.62e-08		1.81949	6.2e-07		1.68585	4.21e-07		1.71207	3.12e-07		1.73662	4.08e-07
2.51477	-1.26e-06		1.03163	7.79e-08		1.38173	-4.62e-08		1.823	6.19e-07		1.68936	4.21e-07		1.71557	3.12e-07		1.74013	4.08e-07
2.51828	-1.26e-06		1.03514	7.78e-08		1.38524	-4.62e-08		1.82651	6.18e-07		1.69287	4.21e-07		1.71908	3.12e-07		1.74364	4.08e-07
2.52179	-1.26e-06		1.03865	7.77e-08		1.38875	-4.64e-08		1.83001	6.18e-07		1.69638	4.2e-07		1.72259	3.12e-07		1.74715	4.08e-07
2.5253	-1.26e-06		1.04215	7.78e-08		1.39226	-4.64e-08		1.83352	6.17e-07		1.69989	4.2e-07		1.7261	3.12e-07		1.75066	4.08e-07
2.52881	-1.26e-06		1.04566	7.78e-08		1.39577	-4.65e-08		1.83703	6.17e-07		1.7034	4.2e-07		1.72961	3.12e-07		1.75417	4.08e-07
2.53232	-1.25e-06		1.04917	7.77e-08		1.39927	-4.65e-08		1.84054	6.16e-07		1.7069	4.19e-07		1.73312	3.12e-07		1.75768	4.08e-07
2.53583	-1.25e-06		1.05268	7.81e-08		1.40278	-4.66e-08		1.84405	6.16e-07		1.71041	4.19e-07		1.73663	3.11e-07		1.76119	4.08e-07
2.53934	-1.25e-06		1.05619	7.8e-08		1.40629	-4.65e-08		1.84756	6.16e-07		1.71392	4.18e-07		1.74014	3.11e-07		1.76469	4.08e-07
2.54284	-1.25e-06		1.0597	7.78e-08		1.4098	-4.64e-08		1.85107	6.15e-07		1.71743	4.18e-07		1.74365	3.11e-07		1.7682	4.08e-07
2.54635	-1.25e-06		1.06321	7.77e-08		1.41331	-4.64e-08		1.85458	6.15e-07		1.72094	4.17e-07		1.74715	3.11e-07		1.77171	4.08e-07
2.54986	-1.25e-06		1.06672	7.75e-08		1.41682	-4.62e-08		1.85809	6.15e-07		1.72445	4.17e-07		1.75066	3.11e-07		1.77522	4.07e-07
2.55337	-1.24e-06		1.07022	7.73e-08		1.42033	-4.62e-08		1.86159	6.14e-07		1.72796	4.17e-07		1.75417	3.1e-07		1.77873	4.07e-07
2.55688	-1.24e-06		1.07373	7.69e-08		1.42384	-4.61e-08		1.8651	6.13e-07		1.73147	4.16e-07		1.75768	3.09e-07		1.78224	4.07e-07
2.56039	-1.24e-06		1.07724	7.68e-08		1.42735	-4.63e-08		1.86861	6.13e-07		1.73497	4.15e-07		1.76119	3.09e-07		1.78575	4.07e-07
2.5639	-1.23e-06		1.08075	7.66e-08		1.43085	-4.64e-08		1.87212	6.13e-07		1.73848	4.15e-07		1.7647	3.09e-07		1.78926	4.07e-07
2.56741	-1.23e-06		1.08426	7.65e-08		1.43436	-4.64e-08		1.87563	6.13e-07		1.74199	4.15e-07		1.76821	3.09e-07		1.79276	4.07e-07
2.57092	-1.23e-06		1.08777	7.63e-08		1.43787	-4.67e-08		1.87914	6.12e-07		1.7455	4.14e-07		1.77172	3.09e-07		1.79627	4.07e-07
2.57442	-1.22e-06		1.09128	7.62e-08		1.44138	-4.68e-08		1.88265	6.12e-07		1.74901	4.14e-07		1.77522	3.08e-07		1.79978	4.07e-07
2.57793	-1.22e-06		1.09479	7.6e-08		1.44489	-4.67e-08		1.88616	6.12e-07		1.75252	4.14e-07		1.77873	3.08e-07		1.80329	4.07e-07
2.58144	-1.22e-06		1.09829	7.63e-08		1.4484	-4.66e-08		1.88966	6.11e-07		1.75603	4.14e-07		1.78224	3.08e-07		1.8068	4.07e-07
2.58495	-1.21e-06		1.1018	7.73e-08		1.45191	-4.65e-08		1.89317	6.11e-07		1.75954	4.13e-07		1.78575	3.08e-07		1.81031	4.07e-07
2.58846	-1.21e-06		1.10531	7.72e-08		1.45542	-4.65e-08		1.89668	6.1e-07		1.76305	4.13e-07		1.78926	3.08e-07		1.81382	4.07e-07
2.59197	-1.2e-06		1.10882	7.7e-08		1.45892	-4.65e-08		1.90019	6.1e-07		1.76655	4.12e-07		1.79277	3.08e-07		1.81733	4.07e-07
2.59548	-1.2e-06		1.11233	7.69e-08		1.46243	-4.64e-08		1.9037	6.09e-07		1.77006	4.11e-07		1.79628	3.08e-07		1.82083	4.07e-07
2.59899	-1.19e-06		1.11584	7.66e-08		1.46594	-4.64e-08		1.90721	6.09e-07		1.77357	4.11e-07		1.79979	3.08e-07		1.82434	4.06e-07
2.60249	-1.19e-06		1.11935	7.68e-08		1.46945	-4.64e-08		1.91072	6.09e-07		1.77708	4.1e-07		1.80329	3.08e-07		1.82785	4.06e-07
2.606	-1.18e-06		1.12286	7.66e-08		1.47296	-4.59e-08		1.91423	6.08e-07		1.78059	4.1e-07		1.8068	3.07e-07		1.83136	4.06e-07
2.60951	-1.18e-06		1.12637	7.65e-08		1.47647	-4.59e-08		1.91773	6.08e-07		1.7841	4.09e-07		1.81031	3.07e-07		1.83487	4.06e-07
2.61302	-1.17e-06		1.12987	7.63e-08		1.47998	-4.59e-08		1.92124	6.08e-07		1.78761	4.08e-07		1.81382	3.07e-07		1.83838	4.05e-07
2.61653	-1.17e-06		1.13338	7.61e-08		1.48349	-4.59e-08		1.92475	6.07e-07		1.79112	4.08e-07		1.81733	3.07e-07		1.84189	4.05e-07
2.62004	-1.16e-06		1.13689	7.63e-08		1.48699	-4.59e-08		1.92826	6.07e-07		1.79462	4.07e-07		1.82084	3.06e-07		1.8454	4.05e-07
2.62355	-1.15e-06		1.1404	7.63e-08		1.4905	-4.56e-08		1.93177	6.06e-07		1.79813	4.01e-07		1.82435	3.06e-07		1.84891	4.05e-07
2.62706	-1.15e-06		1.14391	7.62e-08		1.49401	-4.56e-08		1.93528	6.06e-07		1.80164	4.01e-07		1.82786	3.06e-07		1.85241	4.04e-07
2.63056	-1.14e-06		1.14742	7.62e-08		1.49752	-4.56e-08		1.93879	6.05e-07		1.80515	4.05e-07		1.83137	3.06e-07		1.85592	4.04e-07
2.63407	-1.13e-06		1.15093	7.6e-08		1.50103	-4.56e-08		1.9423	6.04e-07		1.80866	4.05e-07		1.83487	3.05e-07		1.85943	4.03e-07
2.63758	-1.13e-06		1.15444	7.59e-08		1.50454	-4.57e-08		1.94581	6.04e-07		1.81217	4.05e-07		1.83838	3.05e-07		1.86294	4.03e-07
2.64109	-1.12e-06		1.15794	7.57e-08		1.50805	-4.57e-08		1.94931	6.03e-07		1.81568	4.05e-07		1.84189	3.04e-07		1.86645	4.03e-07
2.6446	-1.11e-06		1.16145	7.55e-08		1.51156	-4.59e-08		1.95282	6.03e-07		1.81919	4.04e-07		1.8454	3.04e-07		1.86996	4.03e-07
2.64811	-1.1e-06		1.16496	7.52e-08		1.51507	-4.62e-08		1.95633	6.02e-07		1.82269	4.04e-07		1.84891	3.04e-07		1.87347	4.03e-07
2.65162	-1.1e-06		1.16847	7.54e-08		1.51857	-4.63e-08		1.95984	6.02e-07		1.8262	4.03e-07		1.85242	3.04e-07		1.87698	4.04e-07
2.65513	-1.09e-06		1.17198	7.58e-08		1.52208	-4.65e-08		1.96335	6.02e-07		1.82971	4.03e-07		1.85593	3.04e-07		1.88048	4.04e-07
2.65864	-1.08e-06		1.17549	7.58e-08		1.52559	-4.68e-08		1.96686	6.02e-07		1.83322	4.03e-07		1.85944	3.04e-07		1.88399	4.04e-07
2.66214	-1.07e-06		1.179	7.56e-08		1.5291	-4.65e-08		1.97037	6.01e-07		1.83673	4.02e-07		1.86294	3.03e-07		1.8875	4.04e-07
2.66565	-1.06e-06		1.18251	7.55e-08		1.53261	-4.61e-08		1.97388	6.01e-07		1.84024	4.01e-07		1.86645	3.03e-07		1.89101	4.03e-07
2.66916	-1.05e-06		1.18601	7.54e-08		1.53612	-4.6e-08		1.97738	6.01e-07		1.84375	4.01e-07		1.86996	3.03e-07		1.89452	4.03e-07
2.67267	-1.04e-06		1.18952	7.54e-08		1.53963	-4.6e-08		1.98089	6e-07		1.84726	4e-07		1.87347	3.03e-07		1.89803	4.03e-07
2.67618	-1.03e-06		1.19303	7.53e-08		1.54314	-4.6e-08		1.9844	6e-07		1.85077	4e-07		1.87698	3.03e-07		1.90154	4.03e-07
2.67969	-1.02e-06		1.19654	7.51e-08		1.54664	-4.61e-08		1.98791	6e-07		1.85427	4e-07		1.88049	3.03e-07		1.90505	4.03e-07
2.6832	-1.01e-06		1.20005	7.5e-08		1.55015	-4.61e-08		1.99142	6e-07		1.85778	4e-07		1.884	3.03e-07		1.90855	4.03e-07
2.68671	-1.01e-06		1.20356	7.48e-08		1.55366	-4.62e-08		1.99493	5.99e-07		1.86129	4e-07		1.88751	3.02e-07		1.91206	4.03e-07
2.69021	-9.96e-07		1.20707	7.49e-08		1.55717	-4.64e-08		1.99844	5.99e-07		1.8648	3.99e-07		1.89101	3.02e-07		1.91557	4.03e-07
2.69372	-9.86e-07		1.21058	7.51e-08		1.56068	-4.63e-08		2.00195	5.98e-07		1.86831	3.99e-07		1.89452	3.02e-07		1.91908	4.03e-07
2.69723	-9.75e-07		1.21409	7.5e-08		1.56419	-4.6e-08		2.00545	5.98e-07		1.87182	3.98e-07		1.89803	3.01e-07		1.92259	4.03e-07
2.70074	-9.65e-07		1.21759	7.51e-08		1.5677	-4.58e-08		2.00896	5.97e-07		1.87533	3.98e-07		1.90154	3.01e-07		1.9261	4.02e-07
2.70425	-9.54e-07		1.2211	7.5e-08		1.57121	-4.6e-08		2.01247	5.96e-07		1.87884	3.97e-07		1.90505	3.01e-07		1.92961	4.02e-07
2.70776	-9.44e-07		1.22461	7.48e-08		1.57471	-4.62e-08		2.01598	5.96e-07		1.88234	3.97e-07		1.90856	3.01e-07		1.93312	4.01e-07
2.71127	-9.33e-07		1.22812	7.47e-08		1.57822	-4.66e-08		2.01949	5.95e-07		1.88585	3.97e-07		1.91207	3.01e-07		1.93663	4.02e-07
2.71478	-9.22e-07		1.23163	7.45e-08		1.58173	-4.64e-08		2.023	5.95e-07		1.88936	3.97e-07		1.91558	3.01e-07		1.94013	4.02e-07
2.71828	-9.11e-07		1.23514	7.44e-08		1.58524	-4.62e-08		2.02651	5.94e-07		1.89287	3.96e-07		1.91909	3e-07		1.94364	4.01e-07
2.72179	-9e-07		1.23865	7.43e-08		1.58875	-4.61e-08		2.03002	5.94e-07		1.89638	3.96e-07		1.92259	3e-07		1.94715	4.01e-07
2.7253	-8.88e-07		1.24216	7.41e-08		1.59226	-4.61e-08		2.03353	5.93e-07		1.89989	3.96e-07		1.9261	3e-07		1.95066	4.01e-07
2.72881	-8.76e-07		1.24566	7.41e-08		1.59577	-4.61e-08		2.03703	5.93e-07		1.9034	3.96e-07		1.92961	3e-07		1.95417	4.01e-07
2.73232	-8.65e-07		1.24917	7.39e-08		1.59928	-4.61e-08		2.04054	5.92e-07		1.90691	3.96e-07		1.93312	3e-07		1.95768	4.01e-07
2.73583	-8.54e-07		1.25268	7.38e-08		1.60279	-4.66e-08		2.04405	5.91e-07		1.91041	3.95e-07		1.93663	3e-07		1.96119	4.01e-07
2.73934	-8.42e-07		1.25619	7.37e-08		1.60629	-4.62e-08		2.04756	5.91e-07		1.91392	3.95e-07		1.94014	3e-07		1.9647	4e-07
2.74285	-8.29e-07		1.2597	7.35e-08		1.6098	-4.62e-08		2.05107	5.91e-07		1.91743	3.94e-07		1.94365	3e-07		1.9682	4e-07
2.74636	-8.17e-07		1.26321	7.33e-08		1.61331	-4.62e-08		2.05458	5.9e-07		1.92094	3.94e-07		1.94716	2.99e-07		1.97171	4e-07
2.74986	-8.06e-07		1.26672	7.31e-08		1.61682	-4.63e-08		2.05809	5.9e-07		1.92445	3.94e-07		1.95066	3e-07		1.97522	3.99e-07
2.75337	-7.94e-07		1.27023	7.3e-08		1.62033	-4.63e-08		2.0616	5.9e-07		1.92796	3.93e-07		1.95417	3e-07		1.97873	3.99e-07
2.75688	-7.81e-07		1.27373	7.29e-08		1.62384	-4.65e-08		2.0651	5.89e-07		1.93147	3.93e-07		1.95768	2.99e-07		1.98224	3.99e-07
2.76039	-7.69e-07		1.27724	7.29e-08		1.62735	-4.68e-08		2.06861	5.89e-07		1.93498	3.92e-07		1.96119	2.99e-07		1.98575	3.99e-07
2.7639	-7.57e-07		1.28075	7.28e-08		1.63086	-4.63e-08		2.07212	5.88e-07		1.93849	3.91e-07		1.9647	2.99e-07		1.98926	3.99e-07
2.76741	-7.44e-07		1.28426	7.26e-08		1.63436	-4.61e-08		2.07563	5.87e-07		1.94199	3.91e-07		1.96821	2.99e-07		1.99277	3.99e-07
2.77092	-7.31e-07		1.28777	7.25e-08		1.63787	-4.59e-08		2.07914	5.87e-07		1.9455	3.9e-07		1.97172	2.99e-07		1.99627	3.99e-07
2.77443	-7.18e-07		1.29128	7.27e-08		1.64138	-4.49e-08		2.08265	5.86e-07		1.94901	3.91e-07		1.97523	2.98e-07		1.99978	3.99e-07
2.77793	-7.05e-07		1.29479	7.31e-08		1.64489	-4.49e-08		2.08616	5.86e-07		1.95252	3.91e-07		1.97873	2.98e-07		2.00329	3.99e-07
2.78144	-6.92e-07		1.2983	7.29e-08		1.6484	-4.49e-08		2.08967	5.86e-07		1.95603	3.9e-07		1.98224	2.98e-07		2.0068	3.99e-07
2.78495	-6.79e-07		1.30181	7.28e-08		1.65191	-4.49e-08		2.09317	5.85e-07		1.95954	3.89e-07		1.98575	2.98e-07		2.01031	3.98e-07
2.78846	-6.66e-07		1.30531	7.27e-08		1.65542	-4.49e-08		2.09668	5.85e-07		1.96305	3.89e-07		1.98926	2.98e-07		2.01382	3.98e-07
2.79197	-6.53e-07		1.30882	7.29e-08		1.65893	-4.49e-08		2.10019	5.84e-07		1.96656	3.88e-07		1.99277	2.98e-07		2.01733	3.98e-07
2.79548	-6.4e-07		1.31233	7.31e-08		1.66243	-4.5e-08		2.1037	5.84e-07		1.97006	3.87e-07		1.99628	2.98e-07		2.02084	3.98e-07
2.79899	-6.26e-07		1.31584	7.32e-08		1.66594	-4.39e-08		2.10721	5.83e-07		1.97357	3.87e-07		1.99979	2.97e-07		2.02435	3.97e-07
2.8025	-6.13e-07		1.31935	7.34e-08		1.66945	-4.37e-08		2.11072	5.83e-07		1.97708	3.87e-07		2.0033	2.97e-07		2.02785	3.97e-07
2.806	-6e-07		1.32286	7.33e-08		1.67296	-4.35e-08		2.11423	5.83e-07		1.98059	3.87e-07		2.00681	2.97e-07		2.03136	3.96e-07
2.80951	-5.86e-07		1.32637	7.31e-08		1.67647	-4.34e-08		2.11774	5.82e-07		1.9841	3.86e-07		2.01031	2.97e-07		2.03487	3.96e-07
2.81302	-5.72e-07		1.32988	7.3e-08		1.67998	-4.35e-08		2.12125	5.82e-07		1.98761	3.86e-07		2.01382	2.96e-07		2.03838	3.96e-07
2.81653	-5.59e-07		1.33338	7.29e-08		1.68349	-4.35e-08		2.12475	5.8e-07		1.99112	3.85e-07		2.01733	2.96e-07		2.04189	3.96e-07
2.82004	-5.46e-07		1.33689	7.28e-08		1.687	-4.37e-08		2.12826	5.8e-07		1.99463	3.83e-07		2.02084	2.96e-07		2.0454	3.96e-07
2.82355	-5.32e-07		1.3404	7.26e-08		1.69051	-4.33e-08		2.13177	5.8e-07		1.99813	3.84e-07		2.02435	2.96e-07		2.04891	3.96e-07
2.82706	-5.18e-07		1.34391	7.25e-08		1.69401	-4.29e-08		2.13528	5.8e-07		2.00164	3.84e-07		2.02786	2.96e-07		2.05242	3.95e-07
2.83057	-5.04e-07		1.34742	7.23e-08		1.69752	-4.29e-08		2.13879	5.79e-07		2.00515	3.84e-07		2.03137	2.96e-07		2.05592	3.95e-07
2.83408	-4.91e-07		1.35093	7.22e-08		1.70103	-4.3e-08		2.1423	5.79e-07		2.00866	3.83e-07		2.03488	2.96e-07		2.05943	3.96e-07
2.83758	-4.78e-07		1.35444	7.19e-08		1.70454	-4.31e-08		2.14581	5.78e-07		2.01217	3.83e-07		2.03838	2.96e-07		2.06294	3.96e-07
2.84109	-4.64e-07		1.35795	7.2e-08		1.70805	-4.34e-08		2.14932	5.78e-07		2.01568	3.83e-07		2.04189	2.96e-07		2.06645	3.96e-07
2.8446	-4.51e-07		1.36145	7.26e-08		1.71156	-4.26e-08		2.15282	5.78e-07		2.01919	3.82e-07		2.0454	2.96e-07		2.06996	3.96e-07
2.84811	-4.38e-07		1.36496	7.26e-08		1.71507	-4.26e-08		2.15633	5.78e-07		2.0227	3.82e-07		2.04891	2.95e-07		2.07347	3.95e-07
2.85162	-4.24e-07		1.36847	7.29e-08		1.71858	-4.25e-08		2.15984	5.77e-07		2.0262	3.81e-07		2.05242	2.95e-07		2.07698	3.95e-07
2.85513	-4.1e-07		1.37198	7.29e-08		1.72208	-4.25e-08		2.16335	5.77e-07		2.02971	3.81e-07		2.05593	2.95e-07		2.08049	3.95e-07
2.85864	-3.98e-07		1.37549	7.28e-08		1.72559	-4.25e-08		2.16686	5.76e-07		2.03322	3.81e-07		2.05944	2.94e-07		2.08399	3.95e-07
2.86215	-3.85e-07		1.379	7.26e-08		1.7291	-4.23e-08		2.17037	5.76e-07		2.03673	3.8e-07		2.06295	2.94e-07		2.0875	3.95e-07
2.86565	-3.72e-07		1.38251	7.25e-08		1.73261	-4.23e-08		2.17388	5.75e-07		2.04024	3.8e-07		2.06645	2.94e-07		2.09101	3.95e-07
2.86916	-3.59e-07		1.38602	7.24e-08		1.73612	-4.23e-08		2.17739	5.75e-07		2.04375	3.8e-07		2.06996	2.94e-07		2.09452	3.94e-07
2.87267	-3.46e-07		1.38953	7.24e-08		1.73963	-4.22e-08		2.18089	5.74e-07		2.04726	3.79e-07		2.07347	2.93e-07		2.09803	3.94e-07
2.87618	-3.33e-07		1.39303	7.22e-08		1.74314	-4.16e-08		2.1844	5.74e-07		2.05077	3.79e-07		2.07698	2.94e-07		2.10154	3.94e-07
2.87969	-3.2e-07		1.39654	7.22e-08		1.74665	-4.13e-08		2.18791	5.73e-07		2.05428	3.79e-07		2.08049	2.93e-07		2.10505	3.94e-07
2.8832	-3.06e-07		1.40005	7.21e-08		1.75015	-4.1e-08		2.19142	5.73e-07		2.05778	3.79e-07		2.084	2.93e-07		2.10856	3.93e-07
2.88671	-2.94e-07		1.40356	7.2e-08		1.75366	-4.09e-08		2.19493	5.72e-07		2.06129	3.78e-07		2.08751	2.93e-07		2.11207	3.93e-07
2.89022	-2.81e-07		1.40707	7.18e-08		1.75717	-4.09e-08		2.19844	5.72e-07		2.0648	3.78e-07		2.09102	2.93e-07		2.11557	3.93e-07
2.89372	-2.69e-07		1.41058	7.16e-08		1.76068	-4.09e-08		2.20195	5.72e-07		2.06831	3.77e-07		2.09453	2.92e-07		2.11908	3.93e-07
2.89723	-2.57e-07		1.41409	7.21e-08		1.76419	-4.1e-08		2.20546	5.71e-07		2.07182	3.77e-07		2.09803	2.92e-07		2.12259	3.93e-07
2.90074	-2.44e-07		1.4176	7.26e-08		1.7677	-4.08e-08		2.20897	5.71e-07		2.07533	3.77e-07		2.10154	2.92e-07		2.1261	3.93e-07
2.90425	-2.31e-07		1.4211	7.27e-08		1.77121	-4.06e-08		2.21247	5.71e-07		2.07884	3.76e-07		2.10505	2.92e-07		2.12961	3.93e-07
2.90776	-2.18e-07		1.42461	7.25e-08		1.77472	-4.03e-08		2.21598	5.7e-07		2.08235	3.76e-07		2.10856	2.91e-07		2.13312	3.93e-07
2.91127	-2.06e-07		1.42812	7.24e-08		1.77823	-4.02e-08		2.21949	5.71e-07		2.08585	3.76e-07		2.11207	2.91e-07		2.13663	3.93e-07
2.91478	-1.93e-07		1.43163	7.22e-08		1.78173	-4e-08		2.223	5.7e-07		2.08936	3.76e-07		2.11558	2.91e-07		2.14014	3.93e-07
2.91829	-1.81e-07		1.43514	7.2e-08		1.78524	-3.99e-08		2.22651	5.7e-07		2.09287	3.75e-07		2.11909	2.91e-07		2.14364	3.93e-07
2.9218	-1.7e-07		1.43865	7.18e-08		1.78875	-3.98e-08		2.23002	5.69e-07		2.09638	3.74e-07		2.1226	2.91e-07		2.14715	3.93e-07
2.9253	-1.58e-07		1.44216	7.11e-08		1.79226	-3.98e-08		2.23353	5.69e-07		2.09989	3.74e-07		2.1261	2.92e-07		2.15066	3.92e-07
2.92881	-1.46e-07		1.44567	7.15e-08		1.79577	-3.95e-08		2.23704	5.68e-07		2.1034	3.73e-07		2.12961	2.92e-07		2.15417	3.92e-07
2.93232	-1.33e-07		1.44917	7.16e-08		1.79928	-3.92e-08		2.24054	5.68e-07		2.10691	3.73e-07		2.13312	2.91e-07		2.15768	3.92e-07
2.93583	-1.22e-07		1.45268	7.15e-08		1.80279	-3.91e-08		2.24405	5.67e-07		2.11042	3.73e-07		2.13663	2.91e-07		2.16119	3.92e-07
2.93934	-1.11e-07		1.45619	7.15e-08		1.8063	-3.87e-08		2.24756	5.67e-07		2.11392	3.72e-07		2.14014	2.91e-07		2.1647	3.92e-07
2.94285	-1.01e-07		1.4597	7.16e-08		1.8098	-3.85e-08		2.25107	5.66e-07		2.11743	3.71e-07		2.14365	2.9e-07		2.16821	3.92e-07
2.94636	-8.9e-08		1.46321	7.15e-08		1.81331	-3.79e-08		2.25458	5.66e-07		2.12094	3.71e-07		2.14716	2.89e-07		2.17171	3.92e-07
2.94987	-7.71e-08		1.46672	7.15e-08		1.81682	-3.77e-08		2.25809	5.66e-07		2.12445	3.71e-07		2.15067	2.89e-07		2.17522	3.91e-07
2.95337	-6.58e-08		1.47023	7.15e-08		1.82033	-3.76e-08		2.2616	5.66e-07		2.12796	3.71e-07		2.15417	2.89e-07		2.17873	3.9e-07
2.95688	-5.46e-08		1.47374	7.17e-08		1.82384	-3.77e-08		2.26511	5.65e-07		2.13147	3.7e-07		2.15768	2.89e-07		2.18224	3.9e-07
2.96039	-4.34e-08		1.47725	7.16e-08		1.82735	-3.78e-08		2.26861	5.65e-07		2.13498	3.7e-07		2.16119	2.89e-07		2.18575	3.9e-07
2.9639	-3.31e-08		1.48075	7.17e-08		1.83086	-3.75e-08		2.27212	5.65e-07		2.13849	3.69e-07		2.1647	2.89e-07		2.18926	3.89e-07
2.96741	-2.26e-08		1.48426	7.17e-08		1.83437	-3.74e-08		2.27563	5.64e-07		2.142	3.68e-07		2.16821	2.89e-07		2.19277	3.89e-07
2.97092	-1.14e-08		1.48777	7.23e-08		1.83787	-3.68e-08		2.27914	5.64e-07		2.1455	3.68e-07		2.17172	2.88e-07		2.19628	3.89e-07
2.97443	-8.81e-10		1.49128	7.27e-08		1.84138	-3.68e-08		2.28265	5.64e-07		2.14901	3.68e-07		2.17523	2.88e-07		2.19979	3.89e-07
2.97794	9.95e-09		1.49479	7.26e-08		1.84489	-3.68e-08		2.28616	5.63e-07		2.15252	3.68e-07		2.17874	2.88e-07		2.20329	3.89e-07
2.98144	2.06e-08		1.4983	7.3e-08		1.8484	-3.69e-08		2.28967	5.63e-07		2.15603	3.67e-07		2.18225	2.88e-07		2.2068	3.89e-07
2.98495	3.06e-08		1.50181	7.32e-08		1.85191	-3.68e-08		2.29318	5.62e-07		2.15954	3.67e-07		2.18575	2.87e-07		2.21031	3.89e-07
2.98846	4.02e-08		1.50532	7.3e-08		1.85542	-3.66e-08		2.29669	5.61e-07		2.16305	3.67e-07		2.18926	2.87e-07		2.21382	3.89e-07
2.99197	4.97e-08		1.50882	7.29e-08		1.85893	-3.66e-08		2.30019	5.61e-07		2.16656	3.66e-07		2.19277	2.87e-07		2.21733	3.88e-07
2.99548	5.91e-08		1.51233	7.27e-08		1.86244	-3.67e-08		2.3037	5.6e-07		2.17007	3.66e-07		2.19628	2.86e-07		2.22084	3.88e-07
2.99899	6.87e-08		1.51584	7.25e-08		1.86595	-3.59e-08		2.30721	5.6e-07		2.17357	3.65e-07		2.19979	2.86e-07		2.22435	3.88e-07
3.0025	7.87e-08		1.51935	7.25e-08		1.86945	-3.55e-08		2.31072	5.6e-07		2.17708	3.65e-07		2.2033	2.85e-07		2.22786	3.88e-07
3.00601	8.85e-08		1.52286	7.25e-08		1.87296	-3.52e-08		2.31423	5.59e-07		2.18059	3.65e-07		2.20681	2.85e-07		2.23136	3.88e-07
3.00952	9.78e-08		1.52637	7.26e-08		1.87647	-3.52e-08		2.31774	5.59e-07		2.1841	3.64e-07		2.21032	2.85e-07		2.23487	3.88e-07
3.01302	1.07e-07		1.52988	7.24e-08		1.87998	-3.52e-08		2.32125	5.59e-07		2.18761	3.63e-07		2.21382	2.85e-07		2.23838	3.88e-07
3.01653	1.15e-07		1.53339	7.23e-08		1.88349	-3.52e-08		2.32476	5.58e-07		2.19112	3.63e-07		2.21733	2.84e-07		2.24189	3.88e-07
3.02004	1.24e-07		1.53689	7.21e-08		1.887	-3.52e-08		2.32826	5.58e-07		2.19463	3.63e-07		2.22084	2.84e-07		2.2454	3.88e-07
3.02355	1.33e-07		1.5404	7.26e-08		1.89051	-3.5e-08		2.33177	5.58e-07		2.19814	3.62e-07		2.22435	2.84e-07		2.24891	3.87e-07
3.02706	1.42e-07		1.54391	7.24e-08		1.89402	-3.49e-08		2.33528	5.57e-07		2.20164	3.62e-07		2.22786	2.84e-07		2.25242	3.87e-07
3.03057	1.51e-07		1.54742	7.23e-08		1.89752	-3.48e-08		2.33879	5.57e-07		2.20515	3.62e-07		2.23137	2.84e-07		2.25593	3.87e-07
3.03408	1.59e-07		1.55093	7.21e-08		1.90103	-3.48e-08		2.3423	5.56e-07		2.20866	3.62e-07		2.23488	2.84e-07		2.25943	3.87e-07
3.03759	1.67e-07		1.55444	7.18e-08		1.90454	-3.48e-08		2.34581	5.56e-07		2.21217	3.61e-07		2.23839	2.84e-07		2.26294	3.87e-07
3.04109	1.75e-07		1.55795	7.17e-08		1.90805	-3.43e-08		2.34932	5.56e-07		2.21568	3.61e-07		2.24189	2.84e-07		2.26645	3.87e-07
3.0446	1.83e-07		1.56146	7.19e-08		1.91156	-3.42e-08		2.35283	5.56e-07		2.21919	3.6e-07		2.2454	2.85e-07		2.26996	3.87e-07
3.04811	1.91e-07		1.56497	7.19e-08		1.91507	-3.42e-08		2.35633	5.55e-07		2.2227	3.6e-07		2.24891	2.85e-07		2.27347	3.87e-07
3.05162	1.99e-07		1.56847	7.18e-08		1.91858	-3.42e-08		2.35984	5.56e-07		2.22621	3.59e-07		2.25242	2.85e-07		2.27698	3.87e-07
3.05513	2.07e-07		1.57198	7.19e-08		1.92209	-3.41e-08		2.36335	5.55e-07		2.22972	3.59e-07		2.25593	2.85e-07		2.28049	3.86e-07
3.05864	2.15e-07		1.57549	7.17e-08		1.92559	-3.36e-08		2.36686	5.54e-07		2.23322	3.59e-07		2.25944	2.85e-07		2.284	3.86e-07
3.06215	2.23e-07		1.579	7.16e-08		1.9291	-3.35e-08		2.37037	5.54e-07		2.23673	3.59e-07		2.26295	2.85e-07		2.28751	3.86e-07
3.06566	2.3e-07		1.58251	7.14e-08		1.93261	-3.35e-08		2.37388	5.53e-07		2.24024	3.58e-07		2.26646	2.84e-07		2.29101	3.85e-07
3.06916	2.37e-07		1.58602	7.1e-08		1.93612	-3.35e-08		2.37739	5.53e-07		2.24375	3.58e-07		2.26997	2.84e-07		2.29452	3.85e-07
3.07267	2.44e-07		1.58953	7.11e-08		1.93963	-3.39e-08		2.3809	5.52e-07		2.24726	3.58e-07		2.27347	2.84e-07		2.29803	3.85e-07
3.07618	2.51e-07		1.59304	7.11e-08		1.94314	-3.3e-08		2.38441	5.52e-07		2.25077	3.57e-07		2.27698	2.83e-07		2.30154	3.84e-07
3.07969	2.58e-07		1.59654	7.1e-08		1.94665	-3.32e-08		2.38791	5.52e-07		2.25428	3.57e-07		2.28049	2.83e-07		2.30505	3.84e-07
3.0832	2.65e-07		1.60005	7.09e-08		1.95016	-3.33e-08		2.39142	5.52e-07		2.25779	3.56e-07		2.284	2.83e-07		2.30856	3.84e-07
3.08671	2.71e-07		1.60356	7.07e-08		1.95367	-3.36e-08		2.39493	5.51e-07		2.26129	3.56e-07		2.28751	2.83e-07		2.31207	3.84e-07
3.09022	2.78e-07		1.60707	7.06e-08		1.95717	-3.4e-08		2.39844	5.51e-07		2.2648	3.56e-07		2.29102	2.82e-07		2.31558	3.85e-07
3.09373	2.84e-07		1.61058	7.07e-08		1.96068	-3.36e-08		2.40195	5.5e-07		2.26831	3.56e-07		2.29453	2.82e-07		2.31908	3.85e-07
3.09724	2.89e-07		1.61409	7.06e-08		1.96419	-3.31e-08		2.40546	5.49e-07		2.27182	3.55e-07		2.29804	2.82e-07		2.32259	3.85e-07
3.10074	2.95e-07		1.6176	7.04e-08		1.9677	-3.28e-08		2.40897	5.49e-07		2.27533	3.54e-07		2.30154	2.82e-07		2.3261	3.85e-07
3.10425	3.01e-07		1.62111	7.03e-08		1.97121	-3.28e-08		2.41248	5.49e-07		2.27884	3.54e-07		2.30505	2.82e-07		2.32961	3.85e-07
3.10776	3.08e-07		1.62461	7.01e-08		1.97472	-3.24e-08		2.41598	5.49e-07		2.28235	3.53e-07		2.30856	2.82e-07		2.33312	3.84e-07
3.11127	3.13e-07		1.62812	6.99e-08		1.97823	-3.2e-08		2.41949	5.48e-07		2.28586	3.53e-07		2.31207	2.82e-07		2.33663	3.84e-07
3.11478	3.19e-07		1.63163	6.96e-08		1.98174	-3.19e-08		2.423	5.47e-07		2.28936	3.53e-07		2.31558	2.81e-07		2.34014	3.84e-07
3.11829	3.25e-07		1.63514	6.99e-08		1.98524	-3.17e-08		2.42651	5.47e-07		2.29287	3.52e-07		2.31909	2.81e-07		2.34365	3.84e-07
3.1218	3.3e-07		1.63865	7.07e-08		1.98875	-3.15e-08		2.43002	5.47e-07		2.29638	3.51e-07		2.3226	2.81e-07		2.34715	3.84e-07
3.12531	3.36e-07		1.64216	7.1e-08		1.99226	-3.08e-08		2.43353	5.47e-07		2.29989	3.51e-07		2.32611	2.81e-07		2.35066	3.84e-07
3.12881	3.42e-07		1.64567	7.11e-08		1.99577	-3.04e-08		2.43704	5.46e-07		2.3034	3.51e-07		2.32961	2.81e-07		2.35417	3.84e-07
3.13232	3.47e-07		1.64918	7.1e-08		1.99928	-3.03e-08		2.44055	5.45e-07		2.30691	3.5e-07		2.33312	2.81e-07		2.35768	3.83e-07
3.13583	3.52e-07		1.65269	7.08e-08		2.00279	-3.03e-08		2.44405	5.45e-07		2.31042	3.5e-07		2.33663	2.81e-07		2.36119	3.83e-07
3.13934	3.57e-07		1.65619	7.07e-08		2.0063	-3.03e-08		2.44756	5.45e-07		2.31393	3.5e-07		2.34014	2.81e-07		2.3647	3.83e-07
3.14285	3.62e-07		1.6597	7.08e-08		2.00981	-3.01e-08		2.45107	5.44e-07		2.31744	3.49e-07		2.34365	2.81e-07		2.36821	3.83e-07
3.14636	3.67e-07		1.66321	7.07e-08		2.01331	-2.98e-08		2.45458	5.44e-07		2.32094	3.49e-07		2.34716	2.8e-07		2.37172	3.83e-07
3.14987	3.72e-07		1.66672	7.07e-08		2.01682	-2.92e-08		2.45809	5.43e-07		2.32445	3.49e-07		2.35067	2.8e-07		2.37523	3.82e-07
3.15338	3.77e-07		1.67023	7.08e-08		2.02033	-2.92e-08		2.4616	5.43e-07		2.32796	3.48e-07		2.35418	2.8e-07		2.37873	3.81e-07
3.15688	3.82e-07		1.67374	7.1e-08		2.02384	-2.93e-08		2.46511	5.42e-07		2.33147	3.48e-07		2.35769	2.8e-07		2.38224	3.81e-07
3.16039	3.87e-07		1.67725	7.09e-08		2.02735	-2.94e-08		2.46862	5.42e-07		2.33498	3.48e-07		2.36119	2.8e-07		2.38575	3.81e-07
3.1639	3.91e-07		1.68076	7.09e-08		2.03086	-2.95e-08		2.47213	5.41e-07		2.33849	3.48e-07		2.3647	2.8e-07		2.38926	3.81e-07
3.16741	3.95e-07		1.68426	7.08e-08		2.03437	-2.95e-08		2.47563	5.41e-07		2.342	3.47e-07		2.36821	2.8e-07		2.39277	3.81e-07
3.17092	3.99e-07		1.68777	7.1e-08		2.03788	-2.91e-08		2.47914	5.41e-07		2.34551	3.46e-07		2.37172	2.79e-07		2.39628	3.81e-07
3.17443	4.03e-07		1.69128	7.12e-08		2.04139	-2.91e-08		2.48265	5.4e-07		2.34901	3.46e-07		2.37523	2.79e-07		2.39979	3.81e-07
3.17794	4.08e-07		1.69479	7.13e-08		2.04489	-2.88e-08		2.48616	5.4e-07		2.35252	3.46e-07		2.37874	2.79e-07		2.4033	3.81e-07
3.18145	4.13e-07		1.6983	7.14e-08		2.0484	-2.86e-08		2.48967	5.39e-07		2.35603	3.46e-07		2.38225	2.79e-07		2.4068	3.81e-07
3.18496	4.16e-07		1.70181	7.17e-08		2.05191	-2.84e-08		2.49318	5.39e-07		2.35954	3.45e-07		2.38576	2.79e-07		2.41031	3.8e-07
3.18846	4.19e-07		1.70532	7.18e-08		2.05542	-2.82e-08		2.49669	5.38e-07		2.36305	3.45e-07		2.38926	2.78e-07		2.41382	3.8e-07
3.19197	4.23e-07		1.70883	7.17e-08		2.05893	-2.81e-08		2.5002	5.37e-07		2.36656	3.44e-07		2.39277	2.77e-07		2.41733	3.8e-07
3.19548	4.27e-07		1.71233	7.16e-08		2.06244	-2.8e-08		2.5037	5.37e-07		2.37007	3.44e-07		2.39628	2.77e-07		2.42084	3.8e-07
3.19899	4.31e-07		1.71584	7.17e-08		2.06595	-2.77e-08		2.50721	5.37e-07		2.37358	3.44e-07		2.39979	2.77e-07		2.42435	3.8e-07
3.2025	4.34e-07		1.71935	7.18e-08		2.06946	-2.72e-08		2.51072	5.37e-07		2.37708	3.44e-07		2.4033	2.77e-07		2.42786	3.8e-07
3.20601	4.38e-07		1.72286	7.2e-08		2.07296	-2.66e-08		2.51423	5.36e-07		2.38059	3.44e-07		2.40681	2.77e-07		2.43137	3.8e-07
3.20952	4.42e-07		1.72637	7.19e-08		2.07647	-2.65e-08		2.51774	5.36e-07		2.3841	3.44e-07		2.41032	2.76e-07		2.43487	3.8e-07
3.21303	4.46e-07		1.72988	7.18e-08		2.07998	-2.6e-08		2.52125	5.35e-07		2.38761	3.43e-07		2.41383	2.73e-07		2.43838	3.79e-07
3.21653	4.48e-07		1.73339	7.16e-08		2.08349	-2.62e-08		2.52476	5.34e-07		2.39112	3.43e-07		2.41733	2.71e-07		2.44189	3.79e-07
3.22004	4.52e-07		1.7369	7.15e-08		2.087	-2.63e-08		2.52827	5.34e-07		2.39463	3.42e-07		2.42084	2.74e-07		2.4454	3.78e-07
3.22355	4.55e-07		1.74041	7.13e-08		2.09051	-2.66e-08		2.53177	5.34e-07		2.39814	3.42e-07		2.42435	2.75e-07		2.44891	3.78e-07
3.22706	4.58e-07		1.74391	7.11e-08		2.09402	-2.65e-08		2.53528	5.33e-07		2.40165	3.42e-07		2.42786	2.75e-07		2.45242	3.78e-07
3.23057	4.61e-07		1.74742	7.12e-08		2.09753	-2.57e-08		2.53879	5.33e-07		2.40516	3.41e-07		2.43137	2.75e-07		2.45593	3.78e-07
3.23408	4.64e-07		1.75093	7.22e-08		2.10103	-2.58e-08		2.5423	5.33e-07		2.40866	3.41e-07		2.43488	2.75e-07		2.45944	3.78e-07
3.23759	4.67e-07		1.75444	7.21e-08		2.10454	-2.59e-08		2.54581	5.32e-07		2.41217	3.4e-07		2.43839	2.76e-07		2.46295	3.78e-07
3.2411	4.7e-07		1.75795	7.2e-08		2.10805	-2.61e-08		2.54932	5.32e-07		2.41568	3.4e-07		2.4419	2.76e-07		2.46645	3.78e-07
3.2446	4.73e-07		1.76146	7.23e-08		2.11156	-2.58e-08		2.55283	5.32e-07		2.41919	3.4e-07		2.44541	2.75e-07		2.46996	3.78e-07
3.24811	4.76e-07		1.76497	7.24e-08		2.11507	-2.56e-08		2.55634	5.31e-07		2.4227	3.39e-07		2.44891	2.75e-07		2.47347	3.77e-07
3.25162	4.79e-07		1.76848	7.25e-08		2.11858	-2.53e-08		2.55985	5.31e-07		2.42621	3.39e-07		2.45242	2.75e-07		2.47698	3.77e-07
3.25513	4.82e-07		1.77198	7.23e-08		2.12209	-2.5e-08		2.56335	5.31e-07		2.42972	3.39e-07		2.45593	2.75e-07		2.48049	3.77e-07
3.25864	4.85e-07		1.77549	7.21e-08		2.1256	-2.5e-08		2.56686	5.3e-07		2.43323	3.38e-07		2.45944	2.74e-07		2.484	3.77e-07
3.26215	4.88e-07		1.779	7.18e-08		2.12911	-2.51e-08		2.57037	5.3e-07		2.43673	3.38e-07		2.46295	2.74e-07		2.48751	3.77e-07
3.26566	4.9e-07		1.78251	7.14e-08		2.13261	-2.53e-08		2.57388	5.3e-07		2.44024	3.38e-07		2.46646	2.74e-07		2.49102	3.77e-07
3.26917	4.92e-07		1.78602	7.15e-08		2.13612	-2.53e-08		2.57739	5.29e-07		2.44375	3.37e-07		2.46997	2.73e-07		2.49452	3.77e-07
3.27268	4.94e-07		1.78953	7.16e-08		2.13963	-2.53e-08		2.5809	5.29e-07		2.44726	3.36e-07		2.47348	2.73e-07		2.49803	3.77e-07
3.27618	4.98e-07		1.79304	7.17e-08		2.14314	-2.53e-08		2.58441	5.29e-07		2.45077	3.36e-07		2.47698	2.73e-07		2.50154	3.76e-07
3.27969	5.01e-07		1.79655	7.21e-08		2.14665	-2.49e-08		2.58792	5.28e-07		2.45428	3.36e-07		2.48049	2.73e-07		2.50505	3.76e-07
3.2832	5.03e-07		1.80005	7.21e-08		2.15016	-2.49e-08		2.59142	5.28e-07		2.45779	3.36e-07		2.484	2.73e-07		2.50856	3.76e-07
3.28671	5.06e-07		1.80356	7.22e-08		2.15367	-2.5e-08		2.59493	5.27e-07		2.4613	3.36e-07		2.48751	2.73e-07		2.51207	3.75e-07
3.29022	5.08e-07		1.80707	7.23e-08		2.15718	-2.51e-08		2.59844	5.26e-07		2.4648	3.35e-07		2.49102	2.73e-07		2.51558	3.75e-07
3.29373	5.1e-07		1.81058	7.21e-08		2.16068	-2.44e-08		2.60195	5.26e-07		2.46831	3.35e-07		2.49453	2.73e-07		2.51909	3.75e-07
3.29724	5.11e-07		1.81409	7.26e-08		2.16419	-2.38e-08		2.60546	5.26e-07		2.47182	3.35e-07		2.49804	2.72e-07		2.52259	3.75e-07
3.30075	5.14e-07		1.8176	7.25e-08		2.1677	-2.33e-08		2.60897	5.26e-07		2.47533	3.34e-07		2.50155	2.72e-07		2.5261	3.75e-07
3.30425	5.17e-07		1.82111	7.24e-08		2.17121	-2.31e-08		2.61248	5.25e-07		2.47884	3.34e-07		2.50505	2.72e-07		2.52961	3.75e-07
3.30776	5.19e-07		1.82462	7.23e-08		2.17472	-2.3e-08		2.61599	5.25e-07		2.48235	3.34e-07		2.50856	2.72e-07		2.53312	3.74e-07
3.31127	5.21e-07		1.82813	7.22e-08		2.17823	-2.28e-08		2.61949	5.24e-07		2.48586	3.33e-07		2.51207	2.72e-07		2.53663	3.74e-07
3.31478	5.23e-07		1.83163	7.2e-08		2.18174	-2.26e-08		2.623	5.24e-07		2.48937	3.33e-07		2.51558	2.72e-07		2.54014	3.73e-07
3.31829	5.25e-07		1.83514	7.19e-08		2.18525	-2.24e-08		2.62651	5.24e-07		2.49288	3.33e-07		2.51909	2.72e-07		2.54365	3.73e-07
3.3218	5.27e-07		1.83865	7.17e-08		2.18875	-2.23e-08		2.63002	5.24e-07		2.49638	3.33e-07		2.5226	2.71e-07		2.54716	3.73e-07
3.32531	5.29e-07		1.84216	7.15e-08		2.19226	-2.22e-08		2.63353	5.24e-07		2.49989	3.32e-07		2.52611	2.71e-07		2.55067	3.73e-07
3.32882	5.32e-07		1.84567	7.19e-08		2.19577	-2.2e-08		2.63704	5.23e-07		2.5034	3.31e-07		2.52962	2.71e-07		2.55417	3.73e-07
3.33232	5.34e-07		1.84918	7.21e-08		2.19928	-2.17e-08		2.64055	5.23e-07		2.50691	3.31e-07		2.53313	2.71e-07		2.55768	3.72e-07
3.33583	5.36e-07		1.85269	7.19e-08		2.20279	-2.17e-08		2.64406	5.22e-07		2.51042	3.31e-07		2.53663	2.71e-07		2.56119	3.72e-07
3.33934	5.38e-07		1.8562	7.18e-08		2.2063	-2.17e-08		2.64757	5.21e-07		2.51393	3.3e-07		2.54014	2.71e-07		2.5647	3.72e-07
3.34285	5.4e-07		1.8597	7.23e-08		2.20981	-2.16e-08		2.65107	5.2e-07		2.51744	3.3e-07		2.54365	2.71e-07		2.56821	3.72e-07
3.34636	5.42e-07		1.86321	7.29e-08		2.21332	-2.12e-08		2.65458	5.21e-07		2.52095	3.3e-07		2.54716	2.71e-07		2.57172	3.72e-07
3.34987	5.43e-07		1.86672	7.3e-08		2.21683	-2.08e-08		2.65809	5.21e-07		2.52445	3.29e-07		2.55067	2.71e-07		2.57523	3.72e-07
3.35338	5.45e-07		1.87023	7.32e-08		2.22033	-2.07e-08		2.6616	5.21e-07		2.52796	3.29e-07		2.55418	2.71e-07		2.57874	3.72e-07
3.35689	5.47e-07		1.87374	7.31e-08		2.22384	-2.06e-08		2.66511	5.2e-07		2.53147	3.29e-07		2.55769	2.7e-07		2.58224	3.72e-07
3.3604	5.49e-07		1.87725	7.29e-08		2.22735	-2.06e-08		2.66862	5.2e-07		2.53498	3.28e-07		2.5612	2.7e-07		2.58575	3.72e-07
3.3639	5.51e-07		1.88076	7.28e-08		2.23086	-2e-08		2.67213	5.2e-07		2.53849	3.27e-07		2.5647	2.7e-07		2.58926	3.72e-07
3.36741	5.52e-07		1.88427	7.26e-08		2.23437	-1.96e-08		2.67564	5.2e-07		2.542	3.26e-07		2.56821	2.7e-07		2.59277	3.72e-07
3.37092	5.54e-07		1.88777	7.2e-08		2.23788	-1.92e-08		2.67914	5.19e-07		2.54551	3.25e-07		2.57172	2.7e-07		2.59628	3.72e-07
3.37443	5.56e-07		1.89128	7.22e-08		2.24139	-1.89e-08		2.68265	5.19e-07		2.54902	3.26e-07		2.57523	2.69e-07		2.59979	3.72e-07
3.37794	5.58e-07		1.89479	7.27e-08		2.2449	-1.86e-08		2.68616	5.18e-07		2.55252	3.25e-07		2.57874	2.69e-07		2.6033	3.71e-07
3.38145	5.6e-07		1.8983	7.27e-08		2.2484	-1.84e-08		2.68967	5.18e-07		2.55603	3.25e-07		2.58225	2.69e-07		2.60681	3.71e-07
3.38496	5.61e-07		1.90181	7.26e-08		2.25191	-1.83e-08		2.69318	5.17e-07		2.55954	3.25e-07		2.58576	2.69e-07		2.61031	3.71e-07
3.38847	5.63e-07		1.90532	7.25e-08		2.25542	-1.76e-08		2.69669	5.17e-07		2.56305	3.24e-07		2.58927	2.69e-07		2.61382	3.7e-07
3.39197	5.64e-07		1.90883	7.32e-08		2.25893	-1.74e-08		2.7002	5.17e-07		2.56656	3.24e-07		2.59277	2.69e-07		2.61733	3.7e-07
3.39548	5.65e-07		1.91234	7.31e-08		2.26244	-1.74e-08		2.70371	5.16e-07		2.57007	3.23e-07		2.59628	2.69e-07		2.62084	3.69e-07
3.39899	5.67e-07		1.91585	7.29e-08		2.26595	-1.73e-08		2.70721	5.16e-07		2.57358	3.22e-07		2.59979	2.68e-07		2.62435	3.69e-07
3.4025	5.69e-07		1.91935	7.27e-08		2.26946	-1.7e-08		2.71072	5.16e-07		2.57709	3.22e-07		2.6033	2.67e-07		2.62786	3.69e-07
3.40601	5.71e-07		1.92286	7.25e-08		2.27297	-1.69e-08		2.71423	5.16e-07		2.5806	3.22e-07		2.60681	2.68e-07		2.63137	3.69e-07
3.40952	5.72e-07		1.92637	7.22e-08		2.27648	-1.69e-08		2.71774	5.15e-07		2.5841	3.22e-07		2.61032	2.68e-07		2.63488	3.69e-07
3.41303	5.74e-07		1.92988	7.17e-08		2.27998	-1.68e-08		2.72125	5.15e-07		2.58761	3.22e-07		2.61383	2.68e-07		2.63839	3.69e-07
3.41654	5.75e-07		1.93339	7.18e-08		2.28349	-1.64e-08		2.72476	5.15e-07		2.59112	3.21e-07		2.61734	2.68e-07		2.64189	3.68e-07
3.42004	5.76e-07		1.9369	7.18e-08		2.287	-1.63e-08		2.72827	5.15e-07		2.59463	3.2e-07		2.62085	2.67e-07		2.6454	3.68e-07
3.42355	5.78e-07		1.94041	7.17e-08		2.29051	-1.61e-08		2.73178	5.15e-07		2.59814	3.2e-07		2.62435	2.67e-07		2.64891	3.68e-07
3.42706	5.79e-07		1.94392	7.16e-08		2.29402	-1.61e-08		2.73529	5.14e-07		2.60165	3.19e-07		2.62786	2.67e-07		2.65242	3.67e-07
3.43057	5.8e-07		1.94742	7.23e-08		2.29753	-1.61e-08		2.73879	5.14e-07		2.60516	3.19e-07		2.63137	2.67e-07		2.65593	3.67e-07
3.43408	5.82e-07		1.95093	7.24e-08		2.30104	-1.61e-08		2.7423	5.14e-07		2.60867	3.19e-07		2.63488	2.67e-07		2.65944	3.67e-07
3.43759	5.83e-07		1.95444	7.23e-08		2.30455	-1.62e-08		2.74581	5.13e-07		2.61217	3.18e-07		2.63839	2.67e-07		2.66295	3.67e-07
3.4411	5.84e-07		1.95795	7.21e-08		2.30805	-1.63e-08		2.74932	5.12e-07		2.61568	3.18e-07		2.6419	2.67e-07		2.66646	3.67e-07
3.44461	5.85e-07		1.96146	7.19e-08		2.31156	-1.63e-08		2.75283	5.12e-07		2.61919	3.17e-07		2.64541	2.67e-07		2.66996	3.67e-07
3.44812	5.87e-07		1.96497	7.17e-08		2.31507	-1.62e-08		2.75634	5.12e-07		2.6227	3.17e-07		2.64892	2.67e-07		2.67347	3.67e-07
3.45162	5.89e-07		1.96848	7.18e-08		2.31858	-1.57e-08		2.75985	5.12e-07		2.62621	3.17e-07		2.65242	2.66e-07		2.67698	3.67e-07
3.45513	5.9e-07		1.97199	7.24e-08		2.32209	-1.57e-08		2.76336	5.12e-07		2.62972	3.16e-07		2.65593	2.66e-07		2.68049	3.66e-07
3.45864	5.92e-07		1.97549	7.28e-08		2.3256	-1.57e-08		2.76686	5.12e-07		2.63323	3.16e-07		2.65944	2.66e-07		2.684	3.66e-07
3.46215	5.93e-07		1.979	7.3e-08		2.32911	-1.57e-08		2.77037	5.12e-07		2.63674	3.16e-07		2.66295	2.66e-07		2.68751	3.66e-07
3.46566	5.95e-07		1.98251	7.29e-08		2.33262	-1.58e-08		2.77388	5.11e-07		2.64024	3.15e-07		2.66646	2.66e-07		2.69102	3.66e-07
3.46917	5.96e-07		1.98602	7.28e-08		2.33612	-1.58e-08		2.77739	5.11e-07		2.64375	3.14e-07		2.66997	2.65e-07		2.69453	3.66e-07
3.47268	5.97e-07		1.98953	7.26e-08		2.33963	-1.6e-08		2.7809	5.11e-07		2.64726	3.14e-07		2.67348	2.65e-07		2.69803	3.66e-07
3.47619	5.99e-07		1.99304	7.25e-08		2.34314	-1.53e-08		2.78441	5.11e-07		2.65077	3.14e-07		2.67699	2.65e-07		2.70154	3.65e-07
3.47969	6e-07		1.99655	7.29e-08		2.34665	-1.51e-08		2.78792	5.1e-07		2.65428	3.14e-07		2.68049	2.64e-07		2.70505	3.65e-07
3.4832	6.03e-07		2.00006	7.3e-08		2.35016	-1.49e-08		2.79143	5.1e-07		2.65779	3.14e-07		2.684	2.64e-07		2.70856	3.64e-07
3.48671	6.03e-07		2.00357	7.31e-08		2.35367	-1.48e-08		2.79493	5.09e-07		2.6613	3.13e-07		2.68751	2.64e-07		2.71207	3.64e-07
3.49022	6.04e-07		2.00707	7.35e-08		2.35718	-1.48e-08		2.79844	5.09e-07		2.66481	3.13e-07		2.69102	2.64e-07		2.71558	3.64e-07
3.49373	6.05e-07		2.01058	7.34e-08		2.36069	-1.47e-08		2.80195	5.09e-07		2.66832	3.12e-07		2.69453	2.64e-07		2.71909	3.64e-07
3.49724	6.07e-07		2.01409	7.33e-08		2.3642	-1.39e-08		2.80546	5.08e-07		2.67182	3.12e-07		2.69804	2.63e-07		2.7226	3.64e-07
3.50075	6.08e-07		2.0176	7.31e-08		2.3677	-1.33e-08		2.80897	5.08e-07		2.67533	3.11e-07		2.70155	2.63e-07		2.72611	3.64e-07
3.50426	6.1e-07		2.02111	7.29e-08		2.37121	-1.33e-08		2.81248	5.07e-07		2.67884	3.11e-07		2.70506	2.63e-07		2.72961	3.64e-07
3.50776	6.12e-07		2.02462	7.28e-08		2.37472	-1.33e-08		2.81599	5.07e-07		2.68235	3.1e-07		2.70857	2.63e-07		2.73312	3.63e-07
3.51127	6.13e-07		2.02813	7.32e-08		2.37823	-1.34e-08		2.8195	5.07e-07		2.68586	3.1e-07		2.71207	2.63e-07		2.73663	3.63e-07
3.51478	6.14e-07		2.03164	7.31e-08		2.38174	-1.37e-08		2.82301	5.07e-07		2.68937	3.1e-07		2.71558	2.63e-07		2.74014	3.63e-07
3.51829	6.16e-07		2.03514	7.29e-08		2.38525	-1.35e-08		2.82651	5.07e-07		2.69288	3.09e-07		2.71909	2.63e-07		2.74365	3.63e-07
3.5218	6.17e-07		2.03865	7.27e-08		2.38876	-1.3e-08		2.83002	5.06e-07		2.69639	3.09e-07		2.7226	2.63e-07		2.74716	3.63e-07
3.52531	6.18e-07		2.04216	7.25e-08		2.39227	-1.29e-08		2.83353	5.07e-07		2.69989	3.09e-07		2.72611	2.62e-07		2.75067	3.63e-07
3.52882	6.19e-07		2.04567	7.29e-08		2.39577	-1.28e-08		2.83704	5.06e-07		2.7034	3.08e-07		2.72962	2.62e-07		2.75418	3.62e-07
3.53233	6.21e-07		2.04918	7.35e-08		2.39928	-1.28e-08		2.84055	5.06e-07		2.70691	3.08e-07		2.73313	2.61e-07		2.75768	3.61e-07
3.53584	6.23e-07		2.05269	7.36e-08		2.40279	-1.3e-08		2.84406	5.06e-07		2.71042	3.07e-07		2.73664	2.62e-07		2.76119	3.61e-07
3.53934	6.24e-07		2.0562	7.35e-08		2.4063	-1.31e-08		2.84757	5.05e-07		2.71393	3.07e-07		2.74014	2.61e-07		2.7647	3.61e-07
3.54285	6.26e-07		2.05971	7.35e-08		2.40981	-1.29e-08		2.85108	5.05e-07		2.71744	3.07e-07		2.74365	2.61e-07		2.76821	3.62e-07
3.54636	6.27e-07		2.06321	7.33e-08		2.41332	-1.27e-08		2.85458	5.05e-07		2.72095	3.06e-07		2.74716	2.61e-07		2.77172	3.61e-07
3.54987	6.29e-07		2.06672	7.32e-08		2.41683	-1.18e-08		2.85809	5.05e-07		2.72446	3.06e-07		2.75067	2.61e-07		2.77523	3.61e-07
3.55338	6.3e-07		2.07023	7.38e-08		2.42034	-1.15e-08		2.8616	5.04e-07		2.72796	3.05e-07		2.75418	2.61e-07		2.77874	3.61e-07
3.55689	6.32e-07		2.07374	7.42e-08		2.42384	-1.13e-08		2.86511	5.04e-07		2.73147	3.05e-07		2.75769	2.61e-07		2.78225	3.61e-07
3.5604	6.33e-07		2.07725	7.41e-08		2.42735	-1.12e-08		2.86862	5.03e-07		2.73498	3.04e-07		2.7612	2.61e-07		2.78575	3.61e-07
3.56391	6.35e-07		2.08076	7.44e-08		2.43086	-1.12e-08		2.87213	5.03e-07		2.73849	3.04e-07		2.76471	2.61e-07		2.78926	3.61e-07
3.56741	6.36e-07		2.08427	7.45e-08		2.43437	-1.11e-08		2.87564	5.03e-07		2.742	3.04e-07		2.76821	2.6e-07		2.79277	3.6e-07
3.57092	6.37e-07		2.08778	7.44e-08		2.43788	-1.11e-08		2.87915	5.03e-07		2.74551	3.03e-07		2.77172	2.6e-07		2.79628	3.6e-07
3.57443	6.39e-07		2.09129	7.43e-08		2.44139	-1.09e-08		2.88265	5.03e-07		2.74902	3.03e-07		2.77523	2.59e-07		2.79979	3.6e-07
3.57794	6.39e-07		2.09479	7.42e-08		2.4449	-1.05e-08		2.88616	5.03e-07		2.75253	3.02e-07		2.77874	2.59e-07		2.8033	3.6e-07
3.58145	6.41e-07		2.0983	7.45e-08		2.44841	-1.05e-08		2.88967	5.03e-07		2.75604	3.02e-07		2.78225	2.59e-07		2.80681	3.6e-07
3.58496	6.43e-07		2.10181	7.47e-08		2.45192	-1.04e-08		2.89318	5.02e-07		2.75954	3.02e-07		2.78576	2.59e-07		2.81032	3.6e-07
3.58847	6.44e-07		2.10532	7.48e-08		2.45542	-1.03e-08		2.89669	5.02e-07		2.76305	3.01e-07		2.78927	2.59e-07		2.81383	3.59e-07
3.59198	6.46e-07		2.10883	7.47e-08		2.45893	-1.02e-08		2.9002	5.01e-07		2.76656	3.01e-07		2.79278	2.59e-07		2.81733	3.59e-07
3.59548	6.47e-07		2.11234	7.46e-08		2.46244	-1.02e-08		2.90371	5.01e-07		2.77007	3.01e-07		2.79629	2.59e-07		2.82084	3.59e-07
3.59899	6.49e-07		2.11585	7.5e-08		2.46595	-1.02e-08		2.90722	5.01e-07		2.77358	3e-07		2.79979	2.59e-07		2.82435	3.59e-07
3.6025	6.5e-07		2.11936	7.51e-08		2.46946	-1.03e-08		2.91073	5.01e-07		2.77709	3e-07		2.8033	2.59e-07		2.82786	3.58e-07
3.60601	6.52e-07		2.12286	7.51e-08		2.47297	-1.05e-08		2.91423	5.01e-07		2.7806	3e-07		2.80681	2.59e-07		2.83137	3.58e-07
3.60952	6.54e-07		2.12637	7.49e-08		2.47648	-1.03e-08		2.91774	5e-07		2.78411	2.99e-07		2.81032	2.59e-07		2.83488	3.58e-07
3.61303	6.56e-07		2.12988	7.46e-08		2.47999	-9.93e-09		2.92125	5e-07		2.78761	2.99e-07		2.81383	2.59e-07		2.83839	3.58e-07
3.61654	6.57e-07		2.13339	7.43e-08		2.48349	-9.74e-09		2.92476	4.99e-07		2.79112	2.98e-07		2.81734	2.59e-07		2.8419	3.58e-07
3.62005	6.59e-07		2.1369	7.46e-08		2.487	-9.62e-09		2.92827	4.99e-07		2.79463	2.98e-07		2.82085	2.59e-07		2.8454	3.58e-07
3.62356	6.6e-07		2.14041	7.47e-08		2.49051	-9.24e-09		2.93178	4.99e-07		2.79814	2.97e-07		2.82436	2.59e-07		2.84891	3.58e-07
3.62706	6.62e-07		2.14392	7.45e-08		2.49402	-8.78e-09		2.93529	4.99e-07		2.80165	2.96e-07		2.82786	2.59e-07		2.85242	3.57e-07
3.63057	6.63e-07		2.14743	7.46e-08		2.49753	-8.71e-09		2.9388	4.98e-07		2.80516	2.96e-07		2.83137	2.58e-07		2.85593	3.57e-07
3.63408	6.65e-07		2.15093	7.47e-08		2.50104	-8.69e-09		2.9423	4.98e-07		2.80867	2.96e-07		2.83488	2.58e-07		2.85944	3.57e-07
3.63759	6.67e-07		2.15444	7.47e-08		2.50455	-8.67e-09		2.94581	4.98e-07		2.81218	2.95e-07		2.83839	2.58e-07		2.86295	3.57e-07
3.6411	6.69e-07		2.15795	7.47e-08		2.50806	-8.21e-09		2.94932	4.98e-07		2.81568	2.95e-07		2.8419	2.58e-07		2.86646	3.57e-07
3.64461	6.71e-07		2.16146	7.47e-08		2.51156	-7.87e-09		2.95283	4.98e-07		2.81919	2.95e-07		2.84541	2.57e-07		2.86997	3.57e-07
3.64812	6.73e-07		2.16497	7.48e-08		2.51507	-7.76e-09		2.95634	4.97e-07		2.8227	2.94e-07		2.84892	2.58e-07		2.87347	3.57e-07
3.65163	6.75e-07		2.16848	7.48e-08		2.51858	-7.41e-09		2.95985	4.97e-07		2.82621	2.93e-07		2.85243	2.58e-07		2.87698	3.56e-07
3.65513	6.77e-07		2.17199	7.47e-08		2.52209	-7.27e-09		2.96336	4.96e-07		2.82972	2.93e-07		2.85593	2.58e-07		2.88049	3.56e-07
3.65864	6.79e-07		2.1755	7.51e-08		2.5256	-7.12e-09		2.96687	4.96e-07		2.83323	2.93e-07		2.85944	2.58e-07		2.884	3.56e-07
3.66215	6.8e-07		2.17901	7.55e-08		2.52911	-6.84e-09		2.97037	4.95e-07		2.83674	2.93e-07		2.86295	2.58e-07		2.88751	3.56e-07
3.66566	6.82e-07		2.18251	7.55e-08		2.53262	-6.61e-09		2.97388	4.94e-07		2.84025	2.92e-07		2.86646	2.58e-07		2.89102	3.56e-07
3.66917	6.84e-07		2.18602	7.55e-08		2.53613	-6.35e-09		2.97739	4.94e-07		2.84376	2.92e-07		2.86997	2.57e-07		2.89453	3.55e-07
3.67268	6.85e-07		2.18953	7.59e-08		2.53964	-5.9e-09		2.9809	4.94e-07		2.84726	2.91e-07		2.87348	2.57e-07		2.89804	3.55e-07
3.67619	6.87e-07		2.19304	7.59e-08		2.54314	-5.77e-09		2.98441	4.95e-07		2.85077	2.9e-07		2.87699	2.57e-07		2.90155	3.54e-07
3.6797	6.9e-07		2.19655	7.6e-08		2.54665	-5.67e-09		2.98792	4.94e-07		2.85428	2.9e-07		2.8805	2.57e-07		2.90505	3.54e-07
3.6832	6.92e-07		2.20006	7.68e-08		2.55016	-5.56e-09		2.99143	4.94e-07		2.85779	2.9e-07		2.88401	2.57e-07		2.90856	3.53e-07
3.68671	6.94e-07		2.20357	7.66e-08		2.55367	-5.55e-09		2.99494	4.93e-07		2.8613	2.9e-07		2.88751	2.56e-07		2.91207	3.53e-07
3.69022	6.95e-07		2.20708	7.64e-08		2.55718	-5.54e-09		2.99845	4.93e-07		2.86481	2.9e-07		2.89102	2.56e-07		2.91558	3.53e-07
3.69373	6.97e-07		2.21058	7.63e-08		2.56069	-5.91e-09		3.00195	4.92e-07		2.86832	2.89e-07		2.89453	2.56e-07		2.91909	3.53e-07
3.69724	7e-07		2.21409	7.61e-08		2.5642	-5.44e-09		3.00546	4.92e-07		2.87183	2.89e-07		2.89804	2.55e-07		2.9226	3.53e-07
3.70075	7.01e-07		2.2176	7.62e-08		2.56771	-4.6e-09		3.00897	4.91e-07		2.87533	2.89e-07		2.90155	2.55e-07		2.92611	3.53e-07
3.70426	7.03e-07		2.22111	7.61e-08		2.57121	-4.41e-09		3.01248	4.91e-07		2.87884	2.88e-07		2.90506	2.55e-07		2.92962	3.52e-07
3.70777	7.06e-07		2.22462	7.6e-08		2.57472	-4.38e-09		3.01599	4.91e-07		2.88235	2.88e-07		2.90857	2.55e-07		2.93312	3.52e-07
3.71128	7.08e-07		2.22813	7.58e-08		2.57823	-4.36e-09		3.0195	4.91e-07		2.88586	2.87e-07		2.91208	2.55e-07		2.93663	3.52e-07
3.71478	7.1e-07		2.23164	7.57e-08		2.58174	-4.28e-09		3.02301	4.9e-07		2.88937	2.87e-07		2.91558	2.55e-07		2.94014	3.52e-07
3.71829	7.12e-07		2.23515	7.58e-08		2.58525	-4.21e-09		3.02652	4.9e-07		2.89288	2.86e-07		2.91909	2.55e-07		2.94365	3.52e-07
3.7218	7.14e-07		2.23865	7.57e-08		2.58876	-4e-09		3.03002	4.9e-07		2.89639	2.86e-07		2.9226	2.55e-07		2.94716	3.52e-07
3.72531	7.16e-07		2.24216	7.56e-08		2.59227	-3.59e-09		3.03353	4.89e-07		2.8999	2.86e-07		2.92611	2.55e-07		2.95067	3.51e-07
3.72882	7.18e-07		2.24567	7.6e-08		2.59578	-3.65e-09		3.03704	4.89e-07		2.9034	2.86e-07		2.92962	2.55e-07		2.95418	3.51e-07
3.73233	7.2e-07		2.24918	7.66e-08		2.59928	-3.71e-09		3.04055	4.89e-07		2.90691	2.86e-07		2.93313	2.55e-07		2.95769	3.51e-07
3.73584	7.22e-07		2.25269	7.7e-08		2.60279	-3.91e-09		3.04406	4.89e-07		2.91042	2.85e-07		2.93664	2.55e-07		2.96119	3.51e-07
3.73935	7.24e-07		2.2562	7.7e-08		2.6063	-3.61e-09		3.04757	4.89e-07		2.91393	2.85e-07		2.94015	2.55e-07		2.9647	3.51e-07
3.74285	7.25e-07		2.25971	7.68e-08		2.60981	-2.9e-09		3.05108	4.88e-07		2.91744	2.84e-07		2.94365	2.55e-07		2.96821	3.51e-07
3.74636	7.28e-07		2.26322	7.67e-08		2.61332	-2.8e-09		3.05459	4.89e-07		2.92095	2.83e-07		2.94716	2.55e-07		2.97172	3.5e-07
3.74987	7.3e-07		2.26673	7.66e-08		2.61683	-2.66e-09		3.05809	4.88e-07		2.92446	2.83e-07		2.95067	2.55e-07		2.97523	3.5e-07
3.75338	7.32e-07		2.27023	7.67e-08		2.62034	-2.62e-09		3.0616	4.88e-07		2.92797	2.82e-07		2.95418	2.54e-07		2.97874	3.5e-07
3.75689	7.34e-07		2.27374	7.67e-08		2.62385	-2.57e-09		3.06511	4.88e-07		2.93148	2.81e-07		2.95769	2.54e-07		2.98225	3.5e-07
3.7604	7.37e-07		2.27725	7.67e-08		2.62736	-2.34e-09		3.06862	4.88e-07		2.93498	2.81e-07		2.9612	2.54e-07		2.98576	3.5e-07
3.76391	7.39e-07		2.28076	7.69e-08		2.63086	-1.83e-09		3.07213	4.88e-07		2.93849	2.81e-07		2.96471	2.55e-07		2.98927	3.49e-07
3.76742	7.41e-07		2.28427	7.71e-08		2.63437	-1.35e-09		3.07564	4.87e-07		2.942	2.81e-07		2.96822	2.55e-07		2.99277	3.49e-07
3.77092	7.43e-07		2.28778	7.71e-08		2.63788	-5.78e-10		3.07915	4.87e-07		2.94551	2.81e-07		2.97173	2.55e-07		2.99628	3.49e-07
3.77443	7.45e-07		2.29129	7.7e-08		2.64139	-2.46e-10		3.08266	4.86e-07		2.94902	2.8e-07		2.97523	2.55e-07		2.99979	3.49e-07
3.77794	7.47e-07		2.2948	7.68e-08		2.6449	-1.27e-10		3.08617	4.86e-07		2.95253	2.8e-07		2.97874	2.55e-07		3.0033	3.49e-07
3.78145	7.5e-07		2.2983	7.69e-08		2.64841	-1.95e-10		3.08967	4.86e-07		2.95604	2.78e-07		2.98225	2.55e-07		3.00681	3.48e-07
3.78496	7.52e-07		2.30181	7.69e-08		2.65192	-2.63e-10		3.09318	4.86e-07		2.95955	2.78e-07		2.98576	2.55e-07		3.01032	3.48e-07
3.78847	7.54e-07		2.30532	7.69e-08		2.65543	-4.95e-10		3.09669	4.85e-07		2.96305	2.78e-07		2.98927	2.55e-07		3.01383	3.48e-07
3.79198	7.57e-07		2.30883	7.68e-08		2.65893	-4.78e-10		3.1002	4.85e-07		2.96656	2.78e-07		2.99278	2.55e-07		3.01734	3.47e-07
3.79549	7.59e-07		2.31234	7.69e-08		2.66244	-3.14e-10		3.10371	4.85e-07		2.97007	2.78e-07		2.99629	2.55e-07		3.02084	3.47e-07
3.799	7.61e-07		2.31585	7.75e-08		2.66595	-1.09e-11		3.10722	4.84e-07		2.97358	2.77e-07		2.9998	2.55e-07		3.02435	3.47e-07
3.8025	7.63e-07		2.31936	7.74e-08		2.66946	2.65e-10		3.11073	4.84e-07		2.97709	2.77e-07		3.0033	2.55e-07		3.02786	3.47e-07
3.80601	7.66e-07		2.32287	7.74e-08		2.67297	3.63e-10		3.11424	4.83e-07		2.9806	2.76e-07		3.00681	2.54e-07		3.03137	3.47e-07
3.80952	7.68e-07		2.32637	7.79e-08		2.67648	1.23e-09		3.11774	4.83e-07		2.98411	2.76e-07		3.01032	2.54e-07		3.03488	3.47e-07
3.81303	7.7e-07		2.32988	7.77e-08		2.67999	1.65e-09		3.12125	4.83e-07		2.98762	2.75e-07		3.01383	2.54e-07		3.03839	3.46e-07
3.81654	7.72e-07		2.33339	7.76e-08		2.6835	1.8e-09		3.12476	4.83e-07		2.99112	2.75e-07		3.01734	2.54e-07		3.0419	3.46e-07
3.82005	7.74e-07		2.3369	7.74e-08		2.687	1.87e-09		3.12827	4.82e-07		2.99463	2.74e-07		3.02085	2.54e-07		3.04541	3.45e-07
3.82356	7.76e-07		2.34041	7.72e-08		2.69051	1.8e-09		3.13178	4.82e-07		2.99814	2.74e-07		3.02436	2.53e-07		3.04891	3.45e-07
3.82707	7.78e-07		2.34392	7.73e-08		2.69402	1.73e-09		3.13529	4.82e-07		3.00165	2.73e-07		3.02787	2.53e-07		3.05242	3.45e-07
3.83057	7.8e-07		2.34743	7.75e-08		2.69753	2.59e-09		3.1388	4.81e-07		3.00516	2.73e-07		3.03137	2.53e-07		3.05593	3.45e-07
3.83408	7.83e-07		2.35094	7.77e-08		2.70104	2.84e-09		3.14231	4.81e-07		3.00867	2.72e-07		3.03488	2.53e-07		3.05944	3.44e-07
3.83759	7.86e-07		2.35445	7.76e-08		2.70455	2.96e-09		3.14581	4.8e-07		3.01218	2.72e-07		3.03839	2.53e-07		3.06295	3.44e-07
3.8411	7.87e-07		2.35795	7.75e-08		2.70806	2.88e-09		3.14932	4.8e-07		3.01569	2.71e-07		3.0419	2.53e-07		3.06646	3.44e-07
3.84461	7.9e-07		2.36146	7.76e-08		2.71157	2.8e-09		3.15283	4.8e-07		3.0192	2.71e-07		3.04541	2.53e-07		3.06997	3.44e-07
3.84812	7.92e-07		2.36497	7.77e-08		2.71508	2.56e-09		3.15634	4.8e-07		3.0227	2.7e-07		3.04892	2.53e-07		3.07348	3.44e-07
3.85163	7.94e-07		2.36848	7.75e-08		2.71858	3.14e-09		3.15985	4.8e-07		3.02621	2.7e-07		3.05243	2.52e-07		3.07699	3.43e-07
3.85514	7.95e-07		2.37199	7.78e-08		2.72209	4.15e-09		3.16336	4.8e-07		3.02972	2.69e-07		3.05594	2.52e-07		3.08049	3.43e-07
3.85864	7.98e-07		2.3755	7.76e-08		2.7256	4.76e-09		3.16687	4.79e-07		3.03323	2.69e-07		3.05945	2.52e-07		3.084	3.43e-07
3.86215	8e-07		2.37901	7.75e-08		2.72911	5.04e-09		3.17038	4.79e-07		3.03674	2.69e-07		3.06295	2.52e-07		3.08751	3.43e-07
3.86566	8.01e-07		2.38252	7.73e-08		2.73262	5.06e-09		3.17389	4.79e-07		3.04025	2.68e-07		3.06646	2.52e-07		3.09102	3.43e-07
3.86917	8.03e-07		2.38602	7.71e-08		2.73613	5.09e-09		3.17739	4.79e-07		3.04376	2.68e-07		3.06997	2.52e-07		3.09453	3.42e-07
3.87268	8.05e-07		2.38953	7.68e-08		2.73964	5.36e-09		3.1809	4.78e-07		3.04727	2.67e-07		3.07348	2.52e-07		3.09804	3.42e-07
3.87619	8.08e-07		2.39304	7.59e-08		2.74315	5.62e-09		3.18441	4.78e-07		3.05077	2.67e-07		3.07699	2.51e-07		3.10155	3.42e-07
3.8797	8.09e-07		2.39655	7.59e-08		2.74665	5.71e-09		3.18792	4.77e-07		3.05428	2.66e-07		3.0805	2.51e-07		3.10506	3.42e-07
3.88321	8.12e-07		2.40006	7.62e-08		2.75016	5.45e-09		3.19143	4.77e-07		3.05779	2.66e-07		3.08401	2.52e-07		3.10856	3.42e-07
3.88672	8.14e-07		2.40357	7.63e-08		2.75367	5.2e-09		3.19494	4.76e-07		3.0613	2.66e-07		3.08752	2.52e-07		3.11207	3.41e-07
3.89022	8.16e-07		2.40708	7.63e-08		2.75718	5.47e-09		3.19845	4.76e-07		3.06481	2.66e-07		3.09102	2.52e-07		3.11558	3.41e-07
3.89373	8.17e-07		2.41059	7.62e-08		2.76069	5.7e-09		3.20196	4.76e-07		3.06832	2.65e-07		3.09453	2.52e-07		3.11909	3.41e-07
3.89724	8.18e-07		2.41409	7.62e-08		2.7642	5.88e-09		3.20546	4.76e-07		3.07183	2.64e-07		3.09804	2.52e-07		3.1226	3.41e-07
3.90075	8.2e-07		2.4176	7.6e-08		2.76771	6e-09		3.20897	4.75e-07		3.07534	2.64e-07		3.10155	2.51e-07		3.12611	3.41e-07
3.90426	8.23e-07		2.42111	7.59e-08		2.77122	6.01e-09		3.21248	4.75e-07		3.07884	2.63e-07		3.10506	2.51e-07		3.12962	3.4e-07
3.90777	8.24e-07		2.42462	7.63e-08		2.77472	5.97e-09		3.21599	4.74e-07		3.08235	2.63e-07		3.10857	2.51e-07		3.13313	3.4e-07
3.91128	8.26e-07		2.42813	7.62e-08		2.77823	5.92e-09		3.2195	4.74e-07		3.08586	2.62e-07		3.11208	2.51e-07		3.13663	3.4e-07
3.91479	8.28e-07		2.43164	7.61e-08		2.78174	5.93e-09		3.22301	4.74e-07		3.08937	2.62e-07		3.11559	2.51e-07		3.14014	3.4e-07
3.91829	8.3e-07		2.43515	7.59e-08		2.78525	5.82e-09		3.22652	4.74e-07		3.09288	2.62e-07		3.11909	2.51e-07		3.14365	3.4e-07
3.9218	8.31e-07		2.43866	7.62e-08		2.78876	6.49e-09		3.23003	4.74e-07		3.09639	2.62e-07		3.1226	2.5e-07		3.14716	3.4e-07
3.92531	8.32e-07		2.44217	7.68e-08		2.79227	6.89e-09		3.23353	4.74e-07		3.0999	2.62e-07		3.12611	2.5e-07		3.15067	3.4e-07
3.92882	8.35e-07		2.44567	7.67e-08		2.79578	7.29e-09		3.23704	4.73e-07		3.10341	2.62e-07		3.12962	2.5e-07		3.15418	3.39e-07
3.93233	8.36e-07		2.44918	7.66e-08		2.79929	7.33e-09		3.24055	4.73e-07		3.10692	2.61e-07		3.13313	2.5e-07		3.15769	3.39e-07
3.93584	8.37e-07		2.45269	7.66e-08		2.8028	7.45e-09		3.24406	4.72e-07		3.11042	2.6e-07		3.13664	2.5e-07		3.1612	3.39e-07
3.93935	8.39e-07		2.4562	7.65e-08		2.8063	7.52e-09		3.24757	4.72e-07		3.11393	2.6e-07		3.14015	2.5e-07		3.16471	3.39e-07
3.94286	8.4e-07		2.45971	7.64e-08		2.80981	7.58e-09		3.25108	4.72e-07		3.11744	2.59e-07		3.14366	2.5e-07		3.16821	3.39e-07
3.94636	8.41e-07		2.46322	7.62e-08		2.81332	8.1e-09		3.25459	4.72e-07		3.12095	2.59e-07		3.14717	2.49e-07		3.17172	3.39e-07
3.94987	8.43e-07		2.46673	7.63e-08		2.81683	8.71e-09		3.2581	4.71e-07		3.12446	2.59e-07		3.15067	2.5e-07		3.17523	3.39e-07
3.95338	8.45e-07		2.47024	7.65e-08		2.82034	8.73e-09		3.26161	4.71e-07		3.12797	2.58e-07		3.15418	2.5e-07		3.17874	3.38e-07
3.95689	8.46e-07		2.47374	7.65e-08		2.82385	8.75e-09		3.26511	4.71e-07		3.13148	2.58e-07		3.15769	2.5e-07		3.18225	3.38e-07
3.9604	8.48e-07		2.47725	7.65e-08		2.82736	9.3e-09		3.26862	4.7e-07		3.13499	2.57e-07		3.1612	2.49e-07		3.18576	3.38e-07
3.96391	8.49e-07		2.48076	7.64e-08		2.83087	9.39e-09		3.27213	4.7e-07		3.13849	2.57e-07		3.16471	2.49e-07		3.18927	3.38e-07
3.96742	8.51e-07		2.48427	7.63e-08		2.83437	9.41e-09		3.27564	4.7e-07		3.142	2.57e-07		3.16822	2.49e-07		3.19278	3.38e-07
3.97093	8.51e-07		2.48778	7.63e-08		2.83788	9.43e-09		3.27915	4.7e-07		3.14551	2.56e-07		3.17173	2.49e-07		3.19628	3.38e-07
3.97444	8.52e-07		2.49129	7.62e-08		2.84139	9.62e-09		3.28266	4.69e-07		3.14902	2.56e-07		3.17524	2.49e-07		3.19979	3.38e-07
3.97794	8.54e-07		2.4948	7.6e-08		2.8449	1.02e-08		3.28617	4.69e-07		3.15253	2.55e-07		3.17874	2.48e-07		3.2033	3.38e-07
3.98145	8.56e-07		2.49831	7.58e-08		2.84841	1.05e-08		3.28968	4.68e-07		3.15604	2.54e-07		3.18225	2.49e-07		3.20681	3.37e-07
3.98496	8.58e-07		2.50181	7.56e-08		2.85192	1.07e-08		3.29318	4.68e-07		3.15955	2.54e-07		3.18576	2.49e-07		3.21032	3.37e-07
3.98847	8.59e-07		2.50532	7.57e-08		2.85543	1.07e-08		3.29669	4.68e-07		3.16306	2.54e-07		3.18927	2.49e-07		3.21383	3.36e-07
3.99198	8.59e-07		2.50883	7.56e-08		2.85894	1.07e-08		3.3002	4.68e-07		3.16656	2.53e-07		3.19278	2.48e-07		3.21734	3.35e-07
3.99549	8.6e-07		2.51234	7.55e-08		2.86244	1.09e-08		3.30371	4.67e-07		3.17007	2.53e-07		3.19629	2.48e-07		3.22085	3.35e-07
3.999	8.61e-07		2.51585	7.54e-08		2.86595	1.1e-08		3.30722	4.67e-07		3.17358	2.53e-07		3.1998	2.48e-07		3.22435	3.35e-07
4.00251	8.62e-07		2.51936	7.53e-08		2.86946	1.11e-08		3.31073	4.66e-07		3.17709	2.52e-07		3.20331	2.48e-07		3.22786	3.34e-07
4.00601	8.63e-07		2.52287	7.53e-08		2.87297	1.09e-08		3.31424	4.66e-07		3.1806	2.51e-07		3.20681	2.47e-07		3.23137	3.34e-07
4.00952	8.64e-07		2.52638	7.52e-08		2.87648	1.07e-08		3.31775	4.66e-07		3.18411	2.51e-07		3.21032	2.47e-07		3.23488	3.33e-07
4.01303	8.65e-07		2.52988	7.5e-08		2.87999	1.09e-08		3.32125	4.66e-07		3.18762	2.51e-07		3.21383	2.47e-07		3.23839	3.33e-07
4.01654	8.66e-07		2.53339	7.48e-08		2.8835	1.09e-08		3.32476	4.66e-07		3.19113	2.51e-07		3.21734	2.47e-07		3.2419	3.34e-07
4.02005	8.67e-07		2.5369	7.47e-08		2.88701	1.09e-08		3.32827	4.65e-07		3.19464	2.5e-07		3.22085	2.47e-07		3.24541	3.33e-07
4.02356	8.67e-07		2.54041	7.5e-08		2.89052	1.1e-08		3.33178	4.65e-07		3.19814	2.5e-07		3.22436	2.47e-07		3.24892	3.33e-07
4.02707	8.68e-07		2.54392	7.52e-08		2.89402	1.1e-08		3.33529	4.65e-07		3.20165	2.5e-07		3.22787	2.47e-07		3.25243	3.33e-07
4.03058	8.68e-07		2.54743	7.52e-08		2.89753	1.13e-08		3.3388	4.64e-07		3.20516	2.49e-07		3.23138	2.47e-07		3.25593	3.33e-07
4.03408	8.7e-07		2.55094	7.51e-08		2.90104	1.14e-08		3.34231	4.64e-07		3.20867	2.49e-07		3.23489	2.46e-07		3.25944	3.33e-07
4.03759	8.71e-07		2.55445	7.49e-08		2.90455	1.15e-08		3.34582	4.63e-07		3.21218	2.49e-07		3.23839	2.46e-07		3.26295	3.33e-07
4.0411	8.71e-07		2.55796	7.48e-08		2.90806	1.19e-08		3.34933	4.63e-07		3.21569	2.48e-07		3.2419	2.46e-07		3.26646	3.32e-07
4.04461	8.71e-07		2.56146	7.43e-08		2.91157	1.22e-08		3.35283	4.63e-07		3.2192	2.48e-07		3.24541	2.45e-07		3.26997	3.32e-07
4.04812	8.71e-07		2.56497	7.37e-08		2.91508	1.31e-08		3.35634	4.63e-07		3.22271	2.48e-07		3.24892	2.45e-07		3.27348	3.31e-07
4.05163	8.71e-07		2.56848	7.39e-08		2.91859	1.32e-08		3.35985	4.63e-07		3.22621	2.47e-07		3.25243	2.45e-07		3.27699	3.31e-07
4.05514	8.72e-07		2.57199	7.39e-08		2.92209	1.31e-08		3.36336	4.63e-07		3.22972	2.46e-07		3.25594	2.45e-07		3.2805	3.3e-07
4.05865	8.72e-07		2.5755	7.39e-08		2.9256	1.31e-08		3.36687	4.62e-07		3.23323	2.46e-07		3.25945	2.45e-07		3.284	3.3e-07
4.06216	8.73e-07		2.57901	7.38e-08		2.92911	1.35e-08		3.37038	4.62e-07		3.23674	2.46e-07		3.26296	2.45e-07		3.28751	3.29e-07
4.06566	8.73e-07		2.58252	7.37e-08		2.93262	1.41e-08		3.37389	4.62e-07		3.24025	2.46e-07		3.26646	2.45e-07		3.29102	3.29e-07
4.06917	8.73e-07		2.58603	7.36e-08		2.93613	1.43e-08		3.3774	4.61e-07		3.24376	2.45e-07		3.26997	2.45e-07		3.29453	3.29e-07
4.07268	8.73e-07		2.58953	7.34e-08		2.93964	1.45e-08		3.3809	4.61e-07		3.24727	2.45e-07		3.27348	2.45e-07		3.29804	3.29e-07
4.07619	8.73e-07		2.59304	7.32e-08		2.94315	1.52e-08		3.38441	4.61e-07		3.25078	2.45e-07		3.27699	2.44e-07		3.30155	3.29e-07
4.0797	8.73e-07		2.59655	7.28e-08		2.94666	1.55e-08		3.38792	4.61e-07		3.25428	2.44e-07		3.2805	2.45e-07		3.30506	3.29e-07
4.08321	8.73e-07		2.60006	7.28e-08		2.95016	1.56e-08		3.39143	4.6e-07		3.25779	2.44e-07		3.28401	2.45e-07		3.30857	3.28e-07
4.08672	8.73e-07		2.60357	7.27e-08		2.95367	1.55e-08		3.39494	4.6e-07		3.2613	2.43e-07		3.28752	2.45e-07		3.31207	3.28e-07
4.09023	8.73e-07		2.60708	7.26e-08		2.95718	1.55e-08		3.39845	4.59e-07		3.26481	2.42e-07		3.29103	2.45e-07		3.31558	3.28e-07
4.09373	8.73e-07		2.61059	7.25e-08		2.96069	1.56e-08		3.40196	4.59e-07		3.26832	2.42e-07		3.29453	2.44e-07		3.31909	3.28e-07
4.09724	8.73e-07		2.6141	7.25e-08		2.9642	1.63e-08		3.40547	4.59e-07		3.27183	2.42e-07		3.29804	2.44e-07		3.3226	3.28e-07
4.10075	8.73e-07		2.6176	7.26e-08		2.96771	1.67e-08		3.40897	4.59e-07		3.27534	2.42e-07		3.30155	2.44e-07		3.32611	3.28e-07
4.10426	8.73e-07		2.62111	7.25e-08		2.97122	1.69e-08		3.41248	4.58e-07		3.27885	2.41e-07		3.30506	2.44e-07		3.32962	3.28e-07
4.10777	8.73e-07		2.62462	7.24e-08		2.97473	1.7e-08		3.41599	4.58e-07		3.28236	2.41e-07		3.30857	2.44e-07		3.33313	3.28e-07
4.11128	8.73e-07		2.62813	7.23e-08		2.97824	1.7e-08		3.4195	4.57e-07		3.28586	2.41e-07		3.31208	2.44e-07		3.33664	3.27e-07
4.11479	8.72e-07		2.63164	7.22e-08		2.98174	1.69e-08		3.42301	4.57e-07		3.28937	2.41e-07		3.31559	2.44e-07		3.34015	3.27e-07
4.1183	8.72e-07		2.63515	7.21e-08		2.98525	1.69e-08		3.42652	4.57e-07		3.29288	2.4e-07		3.3191	2.43e-07		3.34365	3.27e-07
4.1218	8.72e-07		2.63866	7.2e-08		2.98876	1.68e-08		3.43003	4.57e-07		3.29639	2.4e-07		3.32261	2.43e-07		3.34716	3.27e-07
4.12531	8.71e-07		2.64217	7.19e-08		2.99227	1.7e-08		3.43354	4.57e-07		3.2999	2.39e-07		3.32611	2.43e-07		3.35067	3.27e-07
4.12882	8.7e-07		2.64568	7.18e-08		2.99578	1.73e-08		3.43705	4.56e-07		3.30341	2.38e-07		3.32962	2.43e-07		3.35418	3.27e-07
4.13233	8.7e-07		2.64918	7.24e-08		2.99929	1.74e-08		3.44055	4.56e-07		3.30692	2.38e-07		3.33313	2.42e-07		3.35769	3.27e-07
4.13584	8.7e-07		2.65269	7.23e-08		3.0028	1.78e-08		3.44406	4.55e-07		3.31043	2.38e-07		3.33664	2.42e-07		3.3612	3.27e-07
4.13935	8.69e-07		2.6562	7.22e-08		3.00631	1.79e-08		3.44757	4.54e-07		3.31393	2.37e-07		3.34015	2.42e-07		3.36471	3.26e-07
4.14286	8.68e-07		2.65971	7.2e-08		3.00981	1.79e-08		3.45108	4.54e-07		3.31744	2.37e-07		3.34366	2.42e-07		3.36822	3.26e-07
4.14637	8.67e-07		2.66322	7.18e-08		3.01332	1.78e-08		3.45459	4.54e-07		3.32095	2.37e-07		3.34717	2.42e-07		3.37172	3.26e-07
4.14988	8.67e-07		2.66673	7.16e-08		3.01683	1.83e-08		3.4581	4.53e-07		3.32446	2.36e-07		3.35068	2.42e-07		3.37523	3.26e-07
4.15338	8.66e-07		2.67024	7.1e-08		3.02034	1.85e-08		3.46161	4.53e-07		3.32797	2.36e-07		3.35418	2.41e-07		3.37874	3.25e-07
4.15689	8.65e-07		2.67375	7.08e-08		3.02385	1.86e-08		3.46512	4.53e-07		3.33148	2.36e-07		3.35769	2.41e-07		3.38225	3.25e-07
4.1604	8.64e-07		2.67725	7.06e-08		3.02736	1.86e-08		3.46862	4.52e-07		3.33499	2.35e-07		3.3612	2.39e-07		3.38576	3.24e-07
4.16391	8.63e-07		2.68076	7.04e-08		3.03087	1.86e-08		3.47213	4.52e-07		3.3385	2.35e-07		3.36471	2.39e-07		3.38927	3.24e-07
4.16742	8.62e-07		2.68427	7.02e-08		3.03438	1.86e-08		3.47564	4.51e-07		3.342	2.34e-07		3.36822	2.39e-07		3.39278	3.24e-07
4.17093	8.61e-07		2.68778	7e-08		3.03788	1.86e-08		3.47915	4.51e-07		3.34551	2.34e-07		3.37173	2.39e-07		3.39629	3.24e-07
4.17444	8.6e-07		2.69129	6.95e-08		3.04139	1.91e-08		3.48266	4.5e-07		3.34902	2.33e-07		3.37524	2.39e-07		3.39979	3.24e-07
4.17795	8.59e-07		2.6948	6.96e-08		3.0449	1.92e-08		3.48617	4.5e-07		3.35253	2.33e-07		3.37875	2.39e-07		3.4033	3.24e-07
4.18145	8.59e-07		2.69831	6.98e-08		3.04841	1.93e-08		3.48968	4.5e-07		3.35604	2.32e-07		3.38225	2.39e-07		3.40681	3.24e-07
4.18496	8.58e-07		2.70182	6.98e-08		3.05192	1.96e-08		3.49319	4.5e-07		3.35955	2.32e-07		3.38576	2.38e-07		3.41032	3.23e-07
4.18847	8.57e-07		2.70532	6.97e-08		3.05543	2e-08		3.49669	4.49e-07		3.36306	2.32e-07		3.38927	2.38e-07		3.41383	3.22e-07
4.19198	8.56e-07		2.70883	6.95e-08		3.05894	2.02e-08		3.5002	4.49e-07		3.36657	2.32e-07		3.39278	2.39e-07		3.41734	3.22e-07
4.19549	8.55e-07		2.71234	6.93e-08		3.06245	2.04e-08		3.50371	4.49e-07		3.37008	2.31e-07		3.39629	2.39e-07		3.42085	3.22e-07
4.199	8.54e-07		2.71585	6.91e-08		3.06596	2.05e-08		3.50722	4.48e-07		3.37358	2.3e-07		3.3998	2.39e-07		3.42436	3.22e-07
4.20251	8.52e-07		2.71936	6.95e-08		3.06946	2.07e-08		3.51073	4.48e-07		3.37709	2.29e-07		3.40331	2.39e-07		3.42787	3.22e-07
4.20602	8.51e-07		2.72287	6.97e-08		3.07297	2.08e-08		3.51424	4.48e-07		3.3806	2.29e-07		3.40682	2.38e-07		3.43137	3.22e-07
4.20952	8.5e-07		2.72638	6.96e-08		3.07648	2.09e-08		3.51775	4.47e-07		3.38411	2.29e-07		3.41033	2.38e-07		3.43488	3.22e-07
4.21303	8.49e-07		2.72989	6.94e-08		3.07999	2.1e-08		3.52126	4.48e-07		3.38762	2.28e-07		3.41383	2.38e-07		3.43839	3.22e-07
4.21654	8.48e-07		2.7334	6.91e-08		3.0835	2.1e-08		3.52477	4.47e-07		3.39113	2.28e-07		3.41734	2.38e-07		3.4419	3.21e-07
4.22005	8.46e-07		2.7369	6.89e-08		3.08701	2.1e-08		3.52827	4.47e-07		3.39464	2.28e-07		3.42085	2.38e-07		3.44541	3.21e-07
4.22356	8.45e-07		2.74041	6.87e-08		3.09052	2.12e-08		3.53178	4.46e-07		3.39815	2.27e-07		3.42436	2.38e-07		3.44892	3.21e-07
4.22707	8.44e-07		2.74392	6.87e-08		3.09403	2.12e-08		3.53529	4.46e-07		3.40165	2.27e-07		3.42787	2.38e-07		3.45243	3.21e-07
4.23058	8.42e-07		2.74743	6.85e-08		3.09753	2.11e-08		3.5388	4.45e-07		3.40516	2.27e-07		3.43138	2.37e-07		3.45594	3.21e-07
4.23409	8.41e-07		2.75094	6.83e-08		3.10104	2.11e-08		3.54231	4.45e-07		3.40867	2.26e-07		3.43489	2.37e-07		3.45944	3.2e-07
4.2376	8.4e-07		2.75445	6.82e-08		3.10455	2.13e-08		3.54582	4.45e-07		3.41218	2.26e-07		3.4384	2.37e-07		3.46295	3.2e-07
4.2411	8.39e-07		2.75796	6.79e-08		3.10806	2.13e-08		3.54933	4.44e-07		3.41569	2.25e-07		3.4419	2.37e-07		3.46646	3.19e-07
4.24461	8.37e-07		2.76147	6.74e-08		3.11157	2.13e-08		3.55284	4.44e-07		3.4192	2.25e-07		3.44541	2.37e-07		3.46997	3.19e-07
4.24812	8.35e-07		2.76497	6.72e-08		3.11508	2.15e-08		3.55634	4.44e-07		3.42271	2.25e-07		3.44892	2.37e-07		3.47348	3.19e-07
4.25163	8.33e-07		2.76848	6.72e-08		3.11859	2.23e-08		3.55985	4.44e-07		3.42622	2.25e-07		3.45243	2.37e-07		3.47699	3.19e-07
4.25514	8.32e-07		2.77199	6.72e-08		3.1221	2.23e-08		3.56336	4.43e-07		3.42972	2.24e-07		3.45594	2.36e-07		3.4805	3.19e-07
4.25865	8.3e-07		2.7755	6.72e-08		3.1256	2.22e-08		3.56687	4.43e-07		3.43323	2.24e-07		3.45945	2.36e-07		3.48401	3.18e-07
4.26216	8.29e-07		2.77901	6.73e-08		3.12911	2.2e-08		3.57038	4.43e-07		3.43674	2.24e-07		3.46296	2.35e-07		3.48751	3.18e-07
4.26567	8.28e-07		2.78252	6.71e-08		3.13262	2.24e-08		3.57389	4.42e-07		3.44025	2.23e-07		3.46647	2.35e-07		3.49102	3.18e-07
4.26917	8.26e-07		2.78603	6.7e-08		3.13613	2.29e-08		3.5774	4.42e-07		3.44376	2.22e-07		3.46997	2.35e-07		3.49453	3.18e-07
4.27268	8.23e-07		2.78954	6.68e-08		3.13964	2.3e-08		3.58091	4.41e-07		3.44727	2.22e-07		3.47348	2.35e-07		3.49804	3.18e-07
4.27619	8.22e-07		2.79304	6.67e-08		3.14315	2.32e-08		3.58441	4.41e-07		3.45078	2.22e-07		3.47699	2.35e-07		3.50155	3.17e-07
4.2797	8.2e-07		2.79655	6.65e-08		3.14666	2.33e-08		3.58792	4.4e-07		3.45429	2.21e-07		3.4805	2.35e-07		3.50506	3.17e-07
4.28321	8.18e-07		2.80006	6.61e-08		3.15017	2.33e-08		3.59143	4.4e-07		3.4578	2.21e-07		3.48401	2.35e-07		3.50857	3.17e-07
4.28672	8.17e-07		2.80357	6.64e-08		3.15368	2.33e-08		3.59494	4.4e-07		3.4613	2.2e-07		3.48752	2.35e-07		3.51208	3.16e-07
4.29023	8.15e-07		2.80708	6.63e-08		3.15718	2.35e-08		3.59845	4.39e-07		3.46481	2.2e-07		3.49103	2.35e-07		3.51559	3.17e-07
4.29374	8.13e-07		2.81059	6.62e-08		3.16069	2.41e-08		3.60196	4.39e-07		3.46832	2.2e-07		3.49454	2.34e-07		3.51909	3.17e-07
4.29724	8.11e-07		2.8141	6.6e-08		3.1642	2.41e-08		3.60547	4.39e-07		3.47183	2.19e-07		3.49805	2.34e-07		3.5226	3.17e-07
4.30075	8.09e-07		2.81761	6.61e-08		3.16771	2.41e-08		3.60898	4.38e-07		3.47534	2.19e-07		3.50155	2.33e-07		3.52611	3.16e-07
4.30426	8.07e-07		2.82112	6.6e-08		3.17122	2.4e-08		3.61249	4.37e-07		3.47885	2.18e-07		3.50506	2.33e-07		3.52962	3.16e-07
4.30777	8.06e-07		2.82462	6.59e-08		3.17473	2.38e-08		3.61599	4.37e-07		3.48236	2.18e-07		3.50857	2.33e-07		3.53313	3.16e-07
4.31128	8.04e-07		2.82813	6.57e-08		3.17824	2.38e-08		3.6195	4.37e-07		3.48587	2.17e-07		3.51208	2.33e-07		3.53664	3.16e-07
4.31479	8.02e-07		2.83164	6.56e-08		3.18175	2.37e-08		3.62301	4.37e-07		3.48937	2.17e-07		3.51559	2.33e-07		3.54015	3.16e-07
4.3183	8e-07		2.83515	6.54e-08		3.18525	2.39e-08		3.62652	4.36e-07		3.49288	2.17e-07		3.5191	2.33e-07		3.54366	3.16e-07
4.32181	7.97e-07		2.83866	6.53e-08		3.18876	2.42e-08		3.63003	4.36e-07		3.49639	2.17e-07		3.52261	2.33e-07		3.54716	3.16e-07
4.32532	7.95e-07		2.84217	6.51e-08		3.19227	2.42e-08		3.63354	4.36e-07		3.4999	2.16e-07		3.52612	2.32e-07		3.55067	3.15e-07
4.32882	7.93e-07		2.84568	6.48e-08		3.19578	2.42e-08		3.63705	4.36e-07		3.50341	2.15e-07		3.52962	2.32e-07		3.55418	3.15e-07
4.33233	7.91e-07		2.84919	6.46e-08		3.19929	2.41e-08		3.64056	4.36e-07		3.50692	2.15e-07		3.53313	2.31e-07		3.55769	3.15e-07
4.33584	7.9e-07		2.85269	6.44e-08		3.2028	2.46e-08		3.64406	4.36e-07		3.51043	2.15e-07		3.53664	2.31e-07		3.5612	3.14e-07
4.33935	7.88e-07		2.8562	6.42e-08		3.20631	2.48e-08		3.64757	4.36e-07		3.51394	2.15e-07		3.54015	2.31e-07		3.56471	3.14e-07
4.34286	7.86e-07		2.85971	6.39e-08		3.20982	2.5e-08		3.65108	4.36e-07		3.51744	2.14e-07		3.54366	2.31e-07		3.56822	3.14e-07
4.34637	7.83e-07		2.86322	6.39e-08		3.21332	2.54e-08		3.65459	4.36e-07		3.52095	2.14e-07		3.54717	2.31e-07		3.57173	3.14e-07
4.34988	7.81e-07		2.86673	6.38e-08		3.21683	2.58e-08		3.6581	4.36e-07		3.52446	2.14e-07		3.55068	2.31e-07		3.57523	3.14e-07
4.35339	7.79e-07		2.87024	6.37e-08		3.22034	2.59e-08		3.66161	4.35e-07		3.52797	2.13e-07		3.55419	2.31e-07		3.57874	3.14e-07
4.35689	7.76e-07		2.87375	6.36e-08		3.22385	2.56e-08		3.66512	4.35e-07		3.53148	2.13e-07		3.55769	2.31e-07		3.58225	3.13e-07
4.3604	7.74e-07		2.87726	6.34e-08		3.22736	2.53e-08		3.66863	4.34e-07		3.53499	2.12e-07		3.5612	2.31e-07		3.58576	3.13e-07
4.36391	7.72e-07		2.88076	6.33e-08		3.23087	2.57e-08		3.67213	4.33e-07		3.5385	2.11e-07		3.56471	2.31e-07		3.58927	3.13e-07
4.36742	7.7e-07		2.88427	6.32e-08		3.23438	2.59e-08		3.67564	4.33e-07		3.54201	2.11e-07		3.56822	2.3e-07		3.59278	3.12e-07
4.37093	7.68e-07		2.88778	6.31e-08		3.23789	2.6e-08		3.67915	4.33e-07		3.54552	2.11e-07		3.57173	2.3e-07		3.59629	3.12e-07
4.37444	7.65e-07		2.89129	6.3e-08		3.2414	2.6e-08		3.68266	4.33e-07		3.54902	2.11e-07		3.57524	2.3e-07		3.5998	3.12e-07
4.37795	7.63e-07		2.8948	6.32e-08		3.2449	2.6e-08		3.68617	4.32e-07		3.55253	2.1e-07		3.57875	2.3e-07		3.60331	3.12e-07
4.38146	7.61e-07		2.89831	6.31e-08		3.24841	2.59e-08		3.68968	4.31e-07		3.55604	2.09e-07		3.58226	2.3e-07		3.60681	3.12e-07
4.38496	7.59e-07		2.90182	6.29e-08		3.25192	2.59e-08		3.69319	4.31e-07		3.55955	2.09e-07		3.58577	2.29e-07		3.61032	3.12e-07
4.38847	7.57e-07		2.90533	6.28e-08		3.25543	2.64e-08		3.6967	4.31e-07		3.56306	2.08e-07		3.58927	2.28e-07		3.61383	3.12e-07
4.39198	7.54e-07		2.90884	6.26e-08		3.25894	2.68e-08		3.70021	4.3e-07		3.56657	2.08e-07		3.59278	2.28e-07		3.61734	3.12e-07
4.39549	7.52e-07		2.91234	6.22e-08		3.26245	2.73e-08		3.70371	4.29e-07		3.57008	2.07e-07		3.59629	2.28e-07		3.62085	3.11e-07
4.399	7.49e-07		2.91585	6.2e-08		3.26596	2.75e-08		3.70722	4.29e-07		3.57359	2.07e-07		3.5998	2.28e-07		3.62436	3.11e-07
4.40251	7.46e-07		2.91936	6.13e-08		3.26947	2.76e-08		3.71073	4.29e-07		3.57709	2.07e-07		3.60331	2.28e-07		3.62787	3.11e-07
4.40602	7.44e-07		2.92287	6.01e-08		3.27297	2.77e-08		3.71424	4.28e-07		3.5806	2.07e-07		3.60682	2.28e-07		3.63138	3.11e-07
4.40953	7.42e-07		2.92638	6.03e-08		3.27648	2.78e-08		3.71775	4.28e-07		3.58411	2.06e-07		3.61033	2.27e-07		3.63488	3.11e-07
4.41304	7.39e-07		2.92989	6.06e-08		3.27999	2.78e-08		3.72126	4.27e-07		3.58762	2.06e-07		3.61384	2.27e-07		3.63839	3.11e-07
4.41654	7.36e-07		2.9334	6.06e-08		3.2835	2.8e-08		3.72477	4.26e-07		3.59113	2.05e-07		3.61734	2.27e-07		3.6419	3.1e-07
4.42005	7.34e-07		2.93691	6.06e-08		3.28701	2.82e-08		3.72828	4.26e-07		3.59464	2.05e-07		3.62085	2.27e-07		3.64541	3.1e-07
4.42356	7.32e-07		2.94041	6.05e-08		3.29052	2.86e-08		3.73178	4.26e-07		3.59815	2.05e-07		3.62436	2.27e-07		3.64892	3.1e-07
4.42707	7.29e-07		2.94392	6.05e-08		3.29403	2.86e-08		3.73529	4.26e-07		3.60166	2.05e-07		3.62787	2.27e-07		3.65243	3.1e-07
4.43058	7.26e-07		2.94743	6.05e-08		3.29754	2.86e-08		3.7388	4.26e-07		3.60516	2.04e-07		3.63138	2.27e-07		3.65594	3.1e-07
4.43409	7.24e-07		2.95094	6.04e-08		3.30104	2.86e-08		3.74231	4.25e-07		3.60867	2.04e-07		3.63489	2.26e-07		3.65945	3.1e-07
4.4376	7.22e-07		2.95445	6.01e-08		3.30455	2.83e-08		3.74582	4.26e-07		3.61218	2.04e-07		3.6384	2.26e-07		3.66295	3.1e-07
4.44111	7.19e-07		2.95796	5.97e-08		3.30806	2.81e-08		3.74933	4.25e-07		3.61569	2.03e-07		3.64191	2.26e-07		3.66646	3.09e-07
4.44461	7.17e-07		2.96147	5.91e-08		3.31157	2.81e-08		3.75284	4.25e-07		3.6192	2.03e-07		3.64541	2.25e-07		3.66997	3.09e-07
4.44812	7.14e-07		2.96498	5.89e-08		3.31508	2.81e-08		3.75635	4.25e-07		3.62271	2.02e-07		3.64892	2.25e-07		3.67348	3.09e-07
4.45163	7.11e-07		2.96848	5.86e-08		3.31859	2.81e-08		3.75985	4.25e-07		3.62622	2.01e-07		3.65243	2.25e-07		3.67699	3.09e-07
4.45514	7.08e-07		2.97199	5.83e-08		3.3221	2.81e-08		3.76336	4.24e-07		3.62973	2.01e-07		3.65594	2.25e-07		3.6805	3.09e-07
4.45865	7.06e-07		2.9755	5.81e-08		3.32561	2.81e-08		3.76687	4.24e-07		3.63324	2e-07		3.65945	2.25e-07		3.68401	3.09e-07
4.46216	7.03e-07		2.97901	5.81e-08		3.32912	2.77e-08		3.77038	4.23e-07		3.63674	2e-07		3.66296	2.25e-07		3.68752	3.08e-07
4.46567	7e-07		2.98252	5.8e-08		3.33262	2.81e-08		3.77389	4.23e-07		3.64025	1.99e-07		3.66647	2.25e-07		3.69103	3.07e-07
4.46918	6.97e-07		2.98603	5.79e-08		3.33613	2.83e-08		3.7774	4.22e-07		3.64376	1.99e-07		3.66998	2.24e-07		3.69453	3.07e-07
4.47268	6.94e-07		2.98954	5.77e-08		3.33964	2.83e-08		3.78091	4.22e-07		3.64727	1.99e-07		3.67349	2.24e-07		3.69804	3.07e-07
4.47619	6.91e-07		2.99305	5.76e-08		3.34315	2.83e-08		3.78442	4.22e-07		3.65078	1.98e-07		3.67699	2.24e-07		3.70155	3.07e-07
4.4797	6.89e-07		2.99656	5.75e-08		3.34666	2.86e-08		3.78793	4.21e-07		3.65429	1.98e-07		3.6805	2.23e-07		3.70506	3.07e-07
4.48321	6.86e-07		3.00006	5.77e-08		3.35017	2.89e-08		3.79143	4.21e-07		3.6578	1.97e-07		3.68401	2.23e-07		3.70857	3.07e-07
4.48672	6.84e-07		3.00357	5.75e-08		3.35368	2.91e-08		3.79494	4.21e-07		3.66131	1.97e-07		3.68752	2.23e-07		3.71208	3.07e-07
4.49023	6.82e-07		3.00708	5.74e-08		3.35719	2.92e-08		3.79845	4.2e-07		3.66481	1.97e-07		3.69103	2.23e-07		3.71559	3.07e-07
4.49374	6.79e-07		3.01059	5.72e-08		3.36069	2.93e-08		3.80196	4.2e-07		3.66832	1.97e-07		3.69454	2.23e-07		3.7191	3.06e-07
4.49725	6.76e-07		3.0141	5.67e-08		3.3642	2.94e-08		3.80547	4.2e-07		3.67183	1.96e-07		3.69805	2.23e-07		3.7226	3.06e-07
4.50076	6.73e-07		3.01761	5.65e-08		3.36771	2.99e-08		3.80898	4.2e-07		3.67534	1.96e-07		3.70156	2.23e-07		3.72611	3.06e-07
4.50426	6.7e-07		3.02112	5.6e-08		3.37122	3.03e-08		3.81249	4.2e-07		3.67885	1.96e-07		3.70506	2.23e-07		3.72962	3.06e-07
4.50777	6.67e-07		3.02463	5.57e-08		3.37473	3.02e-08		3.816	4.19e-07		3.68236	1.95e-07		3.70857	2.22e-07		3.73313	3.06e-07
4.51128	6.65e-07		3.02813	5.59e-08		3.37824	3.02e-08		3.8195	4.19e-07		3.68587	1.95e-07		3.71208	2.22e-07		3.73664	3.06e-07
4.51479	6.62e-07		3.03164	5.59e-08		3.38175	2.98e-08		3.82301	4.18e-07		3.68938	1.94e-07		3.71559	2.21e-07		3.74015	3.06e-07
4.5183	6.59e-07		3.03515	5.57e-08		3.38526	3.02e-08		3.82652	4.18e-07		3.69288	1.94e-07		3.7191	2.21e-07		3.74366	3.06e-07
4.52181	6.56e-07		3.03866	5.56e-08		3.38876	3.04e-08		3.83003	4.18e-07		3.69639	1.94e-07		3.72261	2.21e-07		3.74717	3.05e-07
4.52532	6.53e-07		3.04217	5.51e-08		3.39227	3.05e-08		3.83354	4.18e-07		3.6999	1.92e-07		3.72612	2.21e-07		3.75067	3.05e-07
4.52883	6.5e-07		3.04568	5.47e-08		3.39578	3.08e-08		3.83705	4.18e-07		3.70341	1.92e-07		3.72963	2.21e-07		3.75418	3.05e-07
4.53233	6.47e-07		3.04919	5.43e-08		3.39929	3.1e-08		3.84056	4.17e-07		3.70692	1.92e-07		3.73313	2.21e-07		3.75769	3.04e-07
4.53584	6.44e-07		3.0527	5.45e-08		3.4028	3.12e-08		3.84407	4.17e-07		3.71043	1.91e-07		3.73664	2.2e-07		3.7612	3.04e-07
4.53935	6.41e-07		3.0562	5.5e-08		3.40631	3.15e-08		3.84758	4.17e-07		3.71394	1.91e-07		3.74015	2.2e-07		3.76471	3.03e-07
4.54286	6.38e-07		3.05971	5.48e-08		3.40982	3.18e-08		3.85108	4.17e-07		3.71745	1.91e-07		3.74366	2.2e-07		3.76822	3.03e-07
4.54637	6.35e-07		3.06322	5.47e-08		3.41333	3.23e-08		3.85459	4.16e-07		3.72096	1.9e-07		3.74717	2.2e-07		3.77173	3.03e-07
4.54988	6.32e-07		3.06673	5.45e-08		3.41684	3.27e-08		3.8581	4.16e-07		3.72446	1.9e-07		3.75068	2.2e-07		3.77524	3.03e-07
4.55339	6.28e-07		3.07024	5.43e-08		3.42034	3.29e-08		3.86161	4.15e-07		3.72797	1.89e-07		3.75419	2.2e-07		3.77875	3.03e-07
4.5569	6.25e-07		3.07375	5.38e-08		3.42385	3.28e-08		3.86512	4.14e-07		3.73148	1.89e-07		3.7577	2.2e-07		3.78225	3.02e-07
4.5604	6.22e-07		3.07726	5.41e-08		3.42736	3.28e-08		3.86863	4.14e-07		3.73499	1.89e-07		3.7612	2.19e-07		3.78576	3.02e-07
4.56391	6.19e-07		3.08077	5.4e-08		3.43087	3.27e-08		3.87214	4.13e-07		3.7385	1.88e-07		3.76471	2.19e-07		3.78927	3.01e-07
4.56742	6.16e-07		3.08428	5.39e-08		3.43438	3.25e-08		3.87565	4.13e-07		3.74201	1.88e-07		3.76822	2.19e-07		3.79278	3.01e-07
4.57093	6.13e-07		3.08778	5.37e-08		3.43789	3.3e-08		3.87915	4.12e-07		3.74552	1.88e-07		3.77173	2.18e-07		3.79629	3.01e-07
4.57444	6.1e-07		3.09129	5.36e-08		3.4414	3.3e-08		3.88266	4.12e-07		3.74903	1.88e-07		3.77524	2.18e-07		3.7998	3.01e-07
4.57795	6.06e-07		3.0948	5.3e-08		3.44491	3.31e-08		3.88617	4.12e-07		3.75253	1.87e-07		3.77875	2.17e-07		3.80331	3.01e-07
4.58146	6.03e-07		3.09831	5.28e-08		3.44841	3.29e-08		3.88968	4.12e-07		3.75604	1.87e-07		3.78226	2.17e-07		3.80682	3e-07
4.58497	5.99e-07		3.10182	5.26e-08		3.45192	3.31e-08		3.89319	4.12e-07		3.75955	1.86e-07		3.78577	2.17e-07		3.81032	3e-07
4.58848	5.96e-07		3.10533	5.21e-08		3.45543	3.32e-08		3.8967	4.11e-07		3.76306	1.85e-07		3.78928	2.17e-07		3.81383	2.99e-07
4.59198	5.93e-07		3.10884	5.18e-08		3.45894	3.33e-08		3.90021	4.12e-07		3.76657	1.85e-07		3.79278	2.17e-07		3.81734	2.98e-07
4.59549	5.89e-07		3.11235	5.15e-08		3.46245	3.37e-08		3.90372	4.12e-07		3.77008	1.85e-07		3.79629	2.17e-07		3.82085	2.98e-07
4.599	5.86e-07		3.11585	5.1e-08		3.46596	3.37e-08		3.90722	4.11e-07		3.77359	1.84e-07		3.7998	2.17e-07		3.82436	2.98e-07
4.60251	5.82e-07		3.11936	5.01e-08		3.46947	3.37e-08		3.91073	4.11e-07		3.7771	1.84e-07		3.80331	2.17e-07		3.82787	2.98e-07
4.60602	5.79e-07		3.12287	5.05e-08		3.47298	3.37e-08		3.91424	4.1e-07		3.7806	1.83e-07		3.80682	2.17e-07		3.83138	2.97e-07
4.60953	5.75e-07		3.12638	5.12e-08		3.47648	3.38e-08		3.91775	4.1e-07		3.78411	1.83e-07		3.81033	2.16e-07		3.83489	2.97e-07
4.61304	5.72e-07		3.12989	5.11e-08		3.47999	3.43e-08		3.92126	4.09e-07		3.78762	1.82e-07		3.81384	2.16e-07		3.83839	2.97e-07
4.61655	5.69e-07		3.1334	5.09e-08		3.4835	3.43e-08		3.92477	4.09e-07		3.79113	1.82e-07		3.81735	2.15e-07		3.8419	2.97e-07
4.62005	5.65e-07		3.13691	5.06e-08		3.48701	3.44e-08		3.92828	4.09e-07		3.79464	1.81e-07		3.82085	2.15e-07		3.84541	2.96e-07
4.62356	5.62e-07		3.14042	5.03e-08		3.49052	3.48e-08		3.93179	4.09e-07		3.79815	1.81e-07		3.82436	2.15e-07		3.84892	2.96e-07
4.62707	5.58e-07		3.14392	4.98e-08		3.49403	3.51e-08		3.9353	4.08e-07		3.80166	1.81e-07		3.82787	2.15e-07		3.85243	2.96e-07
4.63058	5.54e-07		3.14743	4.94e-08		3.49754	3.52e-08		3.9388	4.08e-07		3.80517	1.8e-07		3.83138	2.15e-07		3.85594	2.96e-07
4.63409	5.5e-07		3.15094	4.91e-08		3.50105	3.53e-08		3.94231	4.07e-07		3.80868	1.8e-07		3.83489	2.15e-07		3.85945	2.96e-07
4.6376	5.47e-07		3.15445	4.91e-08		3.50456	3.53e-08		3.94582	4.06e-07		3.81218	1.79e-07		3.8384	2.14e-07		3.86296	2.95e-07
4.64111	5.43e-07		3.15796	4.89e-08		3.50806	3.56e-08		3.94933	4.06e-07		3.81569	1.78e-07		3.84191	2.14e-07		3.86647	2.95e-07
4.64462	5.4e-07		3.16147	4.88e-08		3.51157	3.58e-08		3.95284	4.05e-07		3.8192	1.78e-07		3.84542	2.14e-07		3.86997	2.94e-07
4.64812	5.36e-07		3.16498	4.86e-08		3.51508	3.6e-08		3.95635	4.05e-07		3.82271	1.78e-07		3.84892	2.13e-07		3.87348	2.94e-07
4.65163	5.32e-07		3.16849	4.8e-08		3.51859	3.61e-08		3.95986	4.04e-07		3.82622	1.78e-07		3.85243	2.13e-07		3.87699	2.94e-07
4.65514	5.28e-07		3.172	4.76e-08		3.5221	3.62e-08		3.96337	4.04e-07		3.82973	1.77e-07		3.85594	2.13e-07		3.8805	2.93e-07
4.65865	5.24e-07		3.1755	4.74e-08		3.52561	3.65e-08		3.96687	4.04e-07		3.83324	1.76e-07		3.85945	2.13e-07		3.88401	2.93e-07
4.66216	5.21e-07		3.17901	4.73e-08		3.52912	3.66e-08		3.97038	4.04e-07		3.83675	1.76e-07		3.86296	2.12e-07		3.88752	2.93e-07
4.66567	5.17e-07		3.18252	4.72e-08		3.53263	3.67e-08		3.97389	4.03e-07		3.84025	1.76e-07		3.86647	2.11e-07		3.89103	2.92e-07
4.66918	5.12e-07		3.18603	4.71e-08		3.53613	3.68e-08		3.9774	4.03e-07		3.84376	1.75e-07		3.86998	2.11e-07		3.89454	2.91e-07
4.67269	5.08e-07		3.18954	4.69e-08		3.53964	3.68e-08		3.98091	4.02e-07		3.84727	1.74e-07		3.87349	2.11e-07		3.89804	2.91e-07
4.6762	5.04e-07		3.19305	4.68e-08		3.54315	3.68e-08		3.98442	4.02e-07		3.85078	1.74e-07		3.877	2.11e-07		3.90155	2.91e-07
4.6797	5e-07		3.19656	4.66e-08		3.54666	3.67e-08		3.98793	4.01e-07		3.85429	1.74e-07		3.8805	2.11e-07		3.90506	2.91e-07
4.68321	4.95e-07		3.20007	4.65e-08		3.55017	3.64e-08		3.99144	4.01e-07		3.8578	1.73e-07		3.88401	2.11e-07		3.90857	2.9e-07
4.68672	4.92e-07		3.20357	4.62e-08		3.55368	3.6e-08		3.99494	4e-07		3.86131	1.73e-07		3.88752	2.1e-07		3.91208	2.9e-07
4.69023	4.88e-07		3.20708	4.6e-08		3.55719	3.62e-08		3.99845	4e-07		3.86482	1.73e-07		3.89103	2.09e-07		3.91559	2.89e-07
4.69374	4.84e-07		3.21059	4.57e-08		3.5607	3.63e-08		4.00196	3.99e-07		3.86832	1.73e-07		3.89454	2.1e-07		3.9191	2.89e-07
4.69725	4.8e-07		3.2141	4.53e-08		3.5642	3.65e-08		4.00547	3.99e-07		3.87183	1.73e-07		3.89805	2.09e-07		3.92261	2.89e-07
4.70076	4.76e-07		3.21761	4.52e-08		3.56771	3.66e-08		4.00898	3.99e-07		3.87534	1.72e-07		3.90156	2.09e-07		3.92611	2.89e-07
4.70427	4.71e-07		3.22112	4.5e-08		3.57122	3.67e-08		4.01249	3.98e-07		3.87885	1.72e-07		3.90507	2.09e-07		3.92962	2.89e-07
4.70777	4.67e-07		3.22463	4.49e-08		3.57473	3.66e-08		4.016	3.98e-07		3.88236	1.72e-07		3.90857	2.09e-07		3.93313	2.88e-07
4.71128	4.63e-07		3.22814	4.47e-08		3.57824	3.66e-08		4.01951	3.97e-07		3.88587	1.71e-07		3.91208	2.09e-07		3.93664	2.88e-07
4.71479	4.59e-07		3.23164	4.46e-08		3.58175	3.62e-08		4.02302	3.96e-07		3.88938	1.71e-07		3.91559	2.09e-07		3.94015	2.88e-07
4.7183	4.55e-07		3.23515	4.44e-08		3.58526	3.64e-08		4.02652	3.96e-07		3.89289	1.7e-07		3.9191	2.08e-07		3.94366	2.88e-07
4.72181	4.5e-07		3.23866	4.43e-08		3.58877	3.64e-08		4.03003	3.96e-07		3.8964	1.7e-07		3.92261	2.08e-07		3.94717	2.87e-07
4.72532	4.45e-07		3.24217	4.41e-08		3.59228	3.65e-08		4.03354	3.96e-07		3.8999	1.7e-07		3.92612	2.08e-07		3.95068	2.86e-07
4.72883	4.41e-07		3.24568	4.39e-08		3.59578	3.66e-08		4.03705	3.96e-07		3.90341	1.69e-07		3.92963	2.08e-07		3.95419	2.86e-07
4.73234	4.37e-07		3.24919	4.37e-08		3.59929	3.68e-08		4.04056	3.95e-07		3.90692	1.69e-07		3.93314	2.07e-07		3.95769	2.86e-07
4.73584	4.33e-07		3.2527	4.39e-08		3.6028	3.69e-08		4.04407	3.94e-07		3.91043	1.68e-07		3.93664	2.07e-07		3.9612	2.86e-07
4.73935	4.29e-07		3.25621	4.38e-08		3.60631	3.72e-08		4.04758	3.94e-07		3.91394	1.68e-07		3.94015	2.06e-07		3.96471	2.86e-07
4.74286	4.23e-07		3.25972	4.36e-08		3.60982	3.73e-08		4.05109	3.94e-07		3.91745	1.67e-07		3.94366	2.05e-07		3.96822	2.86e-07
4.74637	4.19e-07		3.26322	4.35e-08		3.61333	3.74e-08		4.05459	3.93e-07		3.92096	1.67e-07		3.94717	2.05e-07		3.97173	2.86e-07
4.74988	4.14e-07		3.26673	4.34e-08		3.61684	3.77e-08		4.0581	3.93e-07		3.92447	1.67e-07		3.95068	2.05e-07		3.97524	2.86e-07
4.75339	4.1e-07		3.27024	4.32e-08		3.62035	3.79e-08		4.06161	3.93e-07		3.92797	1.67e-07		3.95419	2.04e-07		3.97875	2.85e-07
4.7569	4.05e-07		3.27375	4.3e-08		3.62385	3.79e-08		4.06512	3.92e-07		3.93148	1.66e-07		3.9577	2.04e-07		3.98226	2.85e-07
4.76041	4.01e-07		3.27726	4.22e-08		3.62736	3.79e-08		4.06863	3.92e-07		3.93499	1.66e-07		3.96121	2.04e-07		3.98576	2.85e-07
4.76392	3.97e-07		3.28077	4.2e-08		3.63087	3.8e-08		4.07214	3.91e-07		3.9385	1.65e-07		3.96472	2.04e-07		3.98927	2.84e-07
4.76742	3.92e-07		3.28428	4.18e-08		3.63438	3.85e-08		4.07565	3.91e-07		3.94201	1.65e-07		3.96822	2.04e-07		3.99278	2.84e-07
4.77093	3.86e-07		3.28779	4.15e-08		3.63789	3.88e-08		4.07916	3.91e-07		3.94552	1.65e-07		3.97173	2.03e-07		3.99629	2.84e-07
4.77444	3.81e-07		3.29129	4.1e-08		3.6414	3.87e-08		4.08266	3.9e-07		3.94903	1.65e-07		3.97524	2.03e-07		3.9998	2.83e-07
4.77795	3.77e-07		3.2948	4.08e-08		3.64491	3.87e-08		4.08617	3.9e-07		3.95254	1.65e-07		3.97875	2.03e-07		4.00331	2.83e-07
4.78146	3.72e-07		3.29831	4.06e-08		3.64842	3.85e-08		4.08968	3.89e-07		3.95604	1.64e-07		3.98226	2.03e-07		4.00682	2.83e-07
4.78497	3.67e-07		3.30182	4.05e-08		3.65192	3.85e-08		4.09319	3.89e-07		3.95955	1.64e-07		3.98577	2.03e-07		4.01033	2.82e-07
4.78848	3.63e-07		3.30533	4.03e-08		3.65543	3.85e-08		4.0967	3.88e-07		3.96306	1.63e-07		3.98928	2.03e-07		4.01383	2.81e-07
4.79199	3.58e-07		3.30884	4.01e-08		3.65894	3.84e-08		4.10021	3.88e-07		3.96657	1.62e-07		3.99279	2.03e-07		4.01734	2.81e-07
4.79549	3.53e-07		3.31235	3.98e-08		3.66245	3.85e-08		4.10372	3.87e-07		3.97008	1.61e-07		3.99629	2.03e-07		4.02085	2.81e-07
4.799	3.47e-07		3.31586	3.93e-08		3.66596	3.84e-08		4.10723	3.87e-07		3.97359	1.61e-07		3.9998	2.02e-07		4.02436	2.81e-07
4.80251	3.42e-07		3.31936	3.93e-08		3.66947	3.83e-08		4.11074	3.86e-07		3.9771	1.61e-07		4.00331	2.02e-07		4.02787	2.81e-07
4.80602	3.37e-07		3.32287	3.92e-08		3.67298	3.8e-08		4.11424	3.86e-07		3.98061	1.6e-07		4.00682	2.02e-07		4.03138	2.8e-07
4.80953	3.32e-07		3.32638	3.91e-08		3.67649	3.79e-08		4.11775	3.85e-07		3.98412	1.59e-07		4.01033	2.01e-07		4.03489	2.8e-07
4.81304	3.27e-07		3.32989	3.89e-08		3.68	3.79e-08		4.12126	3.84e-07		3.98762	1.59e-07		4.01384	2e-07		4.0384	2.79e-07
4.81655	3.22e-07		3.3334	3.88e-08		3.6835	3.8e-08		4.12477	3.84e-07		3.99113	1.59e-07		4.01735	2e-07		4.04191	2.79e-07
4.82006	3.17e-07		3.33691	3.85e-08		3.68701	3.81e-08		4.12828	3.83e-07		3.99464	1.59e-07		4.02086	1.99e-07		4.04541	2.79e-07
4.82356	3.12e-07		3.34042	3.82e-08		3.69052	3.9e-08		4.13179	3.83e-07		3.99815	1.58e-07		4.02436	1.99e-07		4.04892	2.79e-07
4.82707	3.06e-07		3.34393	3.84e-08		3.69403	3.92e-08		4.1353	3.83e-07		4.00166	1.57e-07		4.02787	1.99e-07		4.05243	2.78e-07
4.83058	3.01e-07		3.34744	3.83e-08		3.69754	3.95e-08		4.13881	3.82e-07		4.00517	1.57e-07		4.03138	1.98e-07		4.05594	2.78e-07
4.83409	2.97e-07		3.35094	3.83e-08		3.70105	3.98e-08		4.14231	3.82e-07		4.00868	1.56e-07		4.03489	1.98e-07		4.05945	2.77e-07
4.8376	2.92e-07		3.35445	3.81e-08		3.70456	3.97e-08		4.14582	3.82e-07		4.01219	1.56e-07		4.0384	1.98e-07		4.06296	2.76e-07
4.84111	2.86e-07		3.35796	3.8e-08		3.70807	3.97e-08		4.14933	3.81e-07		4.01569	1.55e-07		4.04191	1.97e-07		4.06647	2.76e-07
4.84462	2.8e-07		3.36147	3.78e-08		3.71157	3.96e-08		4.15284	3.81e-07		4.0192	1.55e-07		4.04542	1.97e-07		4.06998	2.76e-07
4.84813	2.74e-07		3.36498	3.76e-08		3.71508	4.05e-08		4.15635	3.81e-07		4.02271	1.55e-07		4.04893	1.97e-07		4.07348	2.75e-07
4.85164	2.69e-07		3.36849	3.74e-08		3.71859	4.05e-08		4.15986	3.8e-07		4.02622	1.54e-07		4.05244	1.97e-07		4.07699	2.75e-07
4.85514	2.64e-07		3.372	3.73e-08		3.7221	4.05e-08		4.16337	3.8e-07		4.02973	1.54e-07		4.05594	1.96e-07		4.0805	2.75e-07
4.85865	2.59e-07		3.37551	3.72e-08		3.72561	4.04e-08		4.16688	3.79e-07		4.03324	1.54e-07		4.05945	1.96e-07		4.08401	2.75e-07
4.86216	2.53e-07		3.37901	3.7e-08		3.72912	4.01e-08		4.17038	3.79e-07		4.03675	1.53e-07		4.06296	1.95e-07		4.08752	2.75e-07
4.86567	2.47e-07		3.38252	3.68e-08		3.73263	4e-08		4.17389	3.78e-07		4.04026	1.52e-07		4.06647	1.95e-07		4.09103	2.75e-07
4.86918	2.42e-07		3.38603	3.66e-08		3.73614	3.99e-08		4.1774	3.78e-07		4.04376	1.56e-07		4.06998	1.95e-07		4.09454	2.74e-07
4.87269	2.36e-07		3.38954	3.63e-08		3.73964	4.05e-08		4.18091	3.78e-07		4.04727	1.53e-07		4.07349	1.95e-07		4.09805	2.74e-07
4.8762	2.3e-07		3.39305	3.62e-08		3.74315	4.06e-08		4.18442	3.78e-07		4.05078	1.51e-07		4.077	1.94e-07		4.10155	2.73e-07
4.87971	2.24e-07		3.39656	3.6e-08		3.74666	4.05e-08		4.18793	3.77e-07		4.05429	1.51e-07		4.08051	1.94e-07		4.10506	2.72e-07
4.88321	2.19e-07		3.40007	3.59e-08		3.75017	4.05e-08		4.19144	3.77e-07		4.0578	1.51e-07		4.08401	1.94e-07		4.10857	2.72e-07
4.88672	2.13e-07		3.40358	3.58e-08		3.75368	4e-08		4.19495	3.76e-07		4.06131	1.52e-07		4.08752	1.94e-07		4.11208	2.72e-07
4.89023	2.08e-07		3.40708	3.59e-08		3.75719	4.01e-08		4.19846	3.76e-07		4.06482	1.52e-07		4.09103	1.93e-07		4.11559	2.71e-07
4.89374	2.01e-07		3.41059	3.58e-08		3.7607	4.02e-08		4.20196	3.75e-07		4.06833	1.51e-07		4.09454	1.93e-07		4.1191	2.71e-07
4.89725	1.95e-07		3.4141	3.56e-08		3.76421	4.03e-08		4.20547	3.75e-07		4.07184	1.5e-07		4.09805	1.93e-07		4.12261	2.7e-07
4.90076	1.9e-07		3.41761	3.54e-08		3.76772	4.01e-08		4.20898	3.74e-07		4.07534	1.49e-07		4.10156	1.92e-07		4.12612	2.7e-07
4.90427	1.84e-07		3.42112	3.52e-08		3.77122	4e-08		4.21249	3.73e-07		4.07885	1.48e-07		4.10507	1.92e-07		4.12963	2.7e-07
4.90778	1.78e-07		3.42463	3.48e-08		3.77473	3.99e-08		4.216	3.72e-07		4.08236	1.48e-07		4.10858	1.91e-07		4.13313	2.7e-07
4.91128	1.72e-07		3.42814	3.47e-08		3.77824	3.99e-08		4.21951	3.71e-07		4.08587	1.48e-07		4.11208	1.91e-07		4.13664	2.69e-07
4.91479	1.66e-07		3.43165	3.42e-08		3.78175	3.99e-08		4.22302	3.7e-07		4.08938	1.47e-07		4.11559	1.91e-07		4.14015	2.69e-07
4.9183	1.6e-07		3.43516	3.39e-08		3.78526	3.91e-08		4.22653	3.7e-07		4.09289	1.47e-07		4.1191	1.9e-07		4.14366	2.69e-07
4.92181	1.54e-07		3.43866	3.37e-08		3.78877	3.86e-08		4.23003	3.7e-07		4.0964	1.47e-07		4.12261	1.9e-07		4.14717	2.69e-07
4.92532	1.47e-07		3.44217	3.36e-08		3.79228	3.87e-08		4.23354	3.7e-07		4.09991	1.47e-07		4.12612	1.9e-07		4.15068	2.68e-07
4.92883	1.4e-07		3.44568	3.33e-08		3.79579	3.87e-08		4.23705	3.69e-07		4.10341	1.46e-07		4.12963	1.9e-07		4.15419	2.68e-07
4.93234	1.34e-07		3.44919	3.31e-08		3.79929	3.87e-08		4.24056	3.69e-07		4.10692	1.46e-07		4.13314	1.89e-07		4.1577	2.68e-07
4.93585	1.28e-07		3.4527	3.26e-08		3.8028	3.87e-08		4.24407	3.69e-07		4.11043	1.45e-07		4.13665	1.89e-07		4.1612	2.67e-07
4.93936	1.22e-07		3.45621	3.28e-08		3.80631	3.83e-08		4.24758	3.68e-07		4.11394	1.45e-07		4.14016	1.89e-07		4.16471	2.67e-07
4.94286	1.16e-07		3.45972	3.27e-08		3.80982	3.85e-08		4.25109	3.68e-07		4.11745	1.44e-07		4.14366	1.89e-07		4.16822	2.66e-07
4.94637	1.09e-07		3.46323	3.26e-08		3.81333	3.86e-08		4.2546	3.68e-07		4.12096	1.44e-07		4.14717	1.88e-07		4.17173	2.66e-07
4.94988	1.02e-07		3.46673	3.24e-08		3.81684	3.86e-08		4.2581	3.67e-07		4.12447	1.43e-07		4.15068	1.88e-07		4.17524	2.66e-07
4.95339	9.59e-08		3.47024	3.22e-08		3.82035	3.86e-08		4.26161	3.67e-07		4.12798	1.43e-07		4.15419	1.88e-07		4.17875	2.65e-07
4.9569	8.92e-08		3.47375	3.19e-08		3.82386	3.89e-08		4.26512	3.66e-07		4.13148	1.43e-07		4.1577	1.87e-07		4.18226	2.65e-07
4.96041	8.31e-08		3.47726	3.15e-08		3.82736	3.89e-08		4.26863	3.65e-07		4.13499	1.42e-07		4.16121	1.86e-07		4.18577	2.65e-07
4.96392	7.74e-08		3.48077	3.16e-08		3.83087	3.88e-08		4.27214	3.65e-07		4.1385	1.42e-07		4.16472	1.86e-07		4.18927	2.65e-07
4.96743	7.12e-08		3.48428	3.16e-08		3.83438	3.88e-08		4.27565	3.64e-07		4.14201	1.41e-07		4.16823	1.86e-07		4.19278	2.65e-07
4.97093	6.38e-08		3.48779	3.16e-08		3.83789	3.88e-08		4.27916	3.64e-07		4.14552	1.41e-07		4.17173	1.85e-07		4.19629	2.64e-07
4.97444	5.67e-08		3.4913	3.15e-08		3.8414	3.87e-08		4.28267	3.63e-07		4.14903	1.4e-07		4.17524	1.85e-07		4.1998	2.63e-07
4.97795	5.12e-08		3.4948	3.12e-08		3.84491	3.86e-08		4.28618	3.63e-07		4.15254	1.4e-07		4.17875	1.84e-07		4.20331	2.63e-07
4.98146	4.48e-08		3.49831	3.09e-08		3.84842	3.84e-08		4.28968	3.62e-07		4.15605	1.4e-07		4.18226	1.84e-07		4.20682	2.63e-07
4.98497	3.82e-08		3.50182	3.01e-08		3.85193	3.82e-08		4.29319	3.62e-07		4.15956	1.39e-07		4.18577	1.84e-07		4.21033	2.62e-07
4.98848	3.2e-08		3.50533	3.04e-08		3.85544	3.88e-08		4.2967	3.62e-07		4.16306	1.38e-07		4.18928	1.84e-07		4.21384	2.61e-07
4.99199	2.52e-08		3.50884	3.04e-08		3.85894	3.88e-08		4.30021	3.61e-07		4.16657	1.38e-07		4.19279	1.83e-07		4.21735	2.61e-07
4.9955	1.83e-08		3.51235	3.03e-08		3.86245	3.89e-08		4.30372	3.61e-07		4.17008	1.38e-07		4.1963	1.82e-07		4.22085	2.6e-07
4.999	1.2e-08		3.51586	3.01e-08		3.86596	3.9e-08		4.30723	3.61e-07		4.17359	1.38e-07		4.1998	1.82e-07		4.22436	2.59e-07
5.00251	4.7e-09		3.51937	2.99e-08		3.86947	3.9e-08		4.31074	3.6e-07		4.1771	1.37e-07		4.20331	1.82e-07		4.22787	2.59e-07
5.00602	-3e-09		3.52288	2.93e-08		3.87298	3.87e-08		4.31425	3.6e-07		4.18061	1.37e-07		4.20682	1.82e-07		4.23138	2.59e-07
5.00953	-1e-08		3.52638	2.89e-08		3.87649	3.83e-08		4.31775	3.59e-07		4.18412	1.36e-07		4.21033	1.82e-07		4.23489	2.58e-07
5.01304	-1.63e-08		3.52989	2.93e-08		3.88	3.79e-08		4.32126	3.59e-07		4.18763	1.36e-07		4.21384	1.82e-07		4.2384	2.58e-07
5.01655	-2.21e-08		3.5334	2.93e-08		3.88351	3.79e-08		4.32477	3.58e-07		4.19113	1.36e-07		4.21735	1.82e-07		4.24191	2.58e-07
5.02006	-2.92e-08		3.53691	2.91e-08		3.88701	3.78e-08		4.32828	3.58e-07		4.19464	1.36e-07		4.22086	1.81e-07		4.24542	2.58e-07
5.02357	-3.69e-08		3.54042	2.9e-08		3.89052	3.84e-08		4.33179	3.57e-07		4.19815	1.35e-07		4.22437	1.81e-07		4.24892	2.57e-07
5.02708	-4.39e-08		3.54393	2.88e-08		3.89403	3.85e-08		4.3353	3.57e-07		4.20166	1.35e-07		4.22788	1.81e-07		4.25243	2.57e-07
5.03058	-5.03e-08		3.54744	2.87e-08		3.89754	3.85e-08		4.33881	3.57e-07		4.20517	1.35e-07		4.23138	1.8e-07		4.25594	2.57e-07
5.03409	-5.73e-08		3.55095	2.85e-08		3.90105	3.85e-08		4.34232	3.56e-07		4.20868	1.34e-07		4.23489	1.8e-07		4.25945	2.57e-07
5.0376	-6.47e-08		3.55445	2.83e-08		3.90456	3.85e-08		4.34582	3.55e-07		4.21219	1.33e-07		4.2384	1.8e-07		4.26296	2.56e-07
5.04111	-7.17e-08		3.55796	2.82e-08		3.90807	3.84e-08		4.34933	3.55e-07		4.2157	1.33e-07		4.24191	1.8e-07		4.26647	2.55e-07
5.04462	-7.86e-08		3.56147	2.8e-08		3.91158	3.82e-08		4.35284	3.55e-07		4.2192	1.33e-07		4.24542	1.79e-07		4.26998	2.55e-07
5.04813	-8.58e-08		3.56498	2.79e-08		3.91508	3.84e-08		4.35635	3.54e-07		4.22271	1.33e-07		4.24893	1.79e-07		4.27349	2.54e-07
5.05164	-9.33e-08		3.56849	2.73e-08		3.91859	3.84e-08		4.35986	3.53e-07		4.22622	1.33e-07		4.25244	1.78e-07		4.27699	2.54e-07
5.05515	-1e-07		3.572	2.66e-08		3.9221	3.84e-08		4.36337	3.53e-07		4.22973	1.32e-07		4.25595	1.78e-07		4.2805	2.54e-07
5.05865	-1.07e-07		3.57551	2.62e-08		3.92561	3.83e-08		4.36688	3.52e-07		4.23324	1.32e-07		4.25945	1.77e-07		4.28401	2.53e-07
5.06216	-1.15e-07		3.57902	2.62e-08		3.92912	3.85e-08		4.37039	3.52e-07		4.23675	1.31e-07		4.26296	1.77e-07		4.28752	2.52e-07
5.06567	-1.22e-07		3.58252	2.6e-08		3.93263	3.86e-08		4.3739	3.52e-07		4.24026	1.31e-07		4.26647	1.77e-07		4.29103	2.51e-07
5.06918	-1.3e-07		3.58603	2.59e-08		3.93614	3.87e-08		4.3774	3.51e-07		4.24377	1.3e-07		4.26998	1.76e-07		4.29454	2.51e-07
5.07269	-1.38e-07		3.58954	2.57e-08		3.93965	3.9e-08		4.38091	3.51e-07		4.24728	1.29e-07		4.27349	1.76e-07		4.29805	2.51e-07
5.0762	-1.46e-07		3.59305	2.55e-08		3.94316	3.9e-08		4.38442	3.5e-07		4.25078	1.29e-07		4.277	1.76e-07		4.30156	2.5e-07
5.07971	-1.53e-07		3.59656	2.53e-08		3.94666	3.9e-08		4.38793	3.5e-07		4.25429	1.28e-07		4.28051	1.75e-07		4.30507	2.5e-07
5.08322	-1.61e-07		3.60007	2.51e-08		3.95017	3.89e-08		4.39144	3.49e-07		4.2578	1.28e-07		4.28402	1.75e-07		4.30857	2.5e-07
5.08672	-1.68e-07		3.60358	2.49e-08		3.95368	3.92e-08		4.39495	3.49e-07		4.26131	1.28e-07		4.28752	1.75e-07		4.31208	2.5e-07
5.09023	-1.75e-07		3.60709	2.47e-08		3.95719	3.97e-08		4.39846	3.48e-07		4.26482	1.27e-07		4.29103	1.74e-07		4.31559	2.49e-07
5.09374	-1.83e-07		3.6106	2.44e-08		3.9607	3.97e-08		4.40197	3.48e-07		4.26833	1.27e-07		4.29454	1.74e-07		4.3191	2.49e-07
5.09725	-1.91e-07		3.6141	2.38e-08		3.96421	3.98e-08		4.40547	3.47e-07		4.27184	1.27e-07		4.29805	1.73e-07		4.32261	2.48e-07
5.10076	-2e-07		3.61761	2.37e-08		3.96772	4e-08		4.40898	3.46e-07		4.27535	1.27e-07		4.30156	1.73e-07		4.32612	2.48e-07
5.10427	-2.07e-07		3.62112	2.36e-08		3.97123	4.01e-08		4.41249	3.46e-07		4.27885	1.26e-07		4.30507	1.73e-07		4.32963	2.48e-07
5.10778	-2.15e-07		3.62463	2.34e-08		3.97473	4.01e-08		4.416	3.45e-07		4.28236	1.26e-07		4.30858	1.73e-07		4.33314	2.48e-07
5.11129	-2.22e-07		3.62814	2.33e-08		3.97824	4.01e-08		4.41951	3.44e-07		4.28587	1.26e-07		4.31209	1.72e-07		4.33664	2.48e-07
5.1148	-2.29e-07		3.63165	2.35e-08		3.98175	4e-08		4.42302	3.44e-07		4.28938	1.25e-07		4.3156	1.72e-07		4.34015	2.48e-07
5.1183	-2.37e-07		3.63516	2.33e-08		3.98526	3.99e-08		4.42653	3.44e-07		4.29289	1.25e-07		4.3191	1.72e-07		4.34366	2.47e-07
5.12181	-2.46e-07		3.63867	2.32e-08		3.98877	3.98e-08		4.43004	3.44e-07		4.2964	1.25e-07		4.32261	1.71e-07		4.34717	2.47e-07
5.12532	-2.53e-07		3.64217	2.3e-08		3.99228	3.96e-08		4.43354	3.43e-07		4.29991	1.24e-07		4.32612	1.71e-07		4.35068	2.46e-07
5.12883	-2.62e-07		3.64568	2.23e-08		3.99579	3.97e-08		4.43705	3.43e-07		4.30342	1.24e-07		4.32963	1.7e-07		4.35419	2.46e-07
5.13234	-2.7e-07		3.64919	2.19e-08		3.9993	3.98e-08		4.44056	3.42e-07		4.30692	1.23e-07		4.33314	1.7e-07		4.3577	2.46e-07
5.13585	-2.77e-07		3.6527	2.15e-08		4.0028	3.97e-08		4.44407	3.42e-07		4.31043	1.23e-07		4.33665	1.7e-07		4.36121	2.45e-07
5.13936	-2.84e-07		3.65621	2.11e-08		4.00631	3.97e-08		4.44758	3.42e-07		4.31394	1.23e-07		4.34016	1.7e-07		4.36471	2.44e-07
5.14287	-2.92e-07		3.65972	2.1e-08		4.00982	3.92e-08		4.45109	3.42e-07		4.31745	1.22e-07		4.34367	1.7e-07		4.36822	2.44e-07
5.14637	-3.01e-07		3.66323	2.09e-08		4.01333	3.98e-08		4.4546	3.41e-07		4.32096	1.22e-07		4.34717	1.7e-07		4.37173	2.44e-07
5.14988	-3.09e-07		3.66674	2.08e-08		4.01684	4e-08		4.45811	3.41e-07		4.32447	1.21e-07		4.35068	1.69e-07		4.37524	2.43e-07
5.15339	-3.17e-07		3.67024	2.05e-08		4.02035	4.01e-08		4.46162	3.4e-07		4.32798	1.21e-07		4.35419	1.69e-07		4.37875	2.43e-07
5.1569	-3.25e-07		3.67375	2.02e-08		4.02386	4.02e-08		4.46512	3.4e-07		4.33149	1.21e-07		4.3577	1.68e-07		4.38226	2.43e-07
5.16041	-3.34e-07		3.67726	1.98e-08		4.02737	4e-08		4.46863	3.39e-07		4.335	1.21e-07		4.36121	1.68e-07		4.38577	2.42e-07
5.16392	-3.42e-07		3.68077	1.96e-08		4.03088	3.99e-08		4.47214	3.39e-07		4.3385	1.2e-07		4.36472	1.68e-07		4.38928	2.42e-07
5.16743	-3.5e-07		3.68428	1.98e-08		4.03438	3.97e-08		4.47565	3.39e-07		4.34201	1.2e-07		4.36823	1.68e-07		4.39279	2.41e-07
5.17094	-3.59e-07		3.68779	1.98e-08		4.03789	3.98e-08		4.47916	3.39e-07		4.34552	1.2e-07		4.37174	1.67e-07		4.39629	2.41e-07
5.17444	-3.67e-07		3.6913	1.96e-08		4.0414	3.98e-08		4.48267	3.38e-07		4.34903	1.19e-07		4.37524	1.67e-07		4.3998	2.4e-07
5.17795	-3.76e-07		3.69481	1.94e-08		4.04491	3.98e-08		4.48618	3.38e-07		4.35254	1.19e-07		4.37875	1.67e-07		4.40331	2.4e-07
5.18146	-3.84e-07		3.69832	1.92e-08		4.04842	3.97e-08		4.48969	3.37e-07		4.35605	1.19e-07		4.38226	1.67e-07		4.40682	2.4e-07
5.18497	-3.92e-07		3.70182	1.9e-08		4.05193	3.96e-08		4.49319	3.36e-07		4.35956	1.19e-07		4.38577	1.66e-07		4.41033	2.39e-07
5.18848	-4.01e-07		3.70533	1.88e-08		4.05544	3.95e-08		4.4967	3.35e-07		4.36307	1.18e-07		4.38928	1.65e-07		4.41384	2.39e-07
5.19199	-4.09e-07		3.70884	1.87e-08		4.05895	3.94e-08		4.50021	3.35e-07		4.36657	1.18e-07		4.39279	1.65e-07		4.41735	2.39e-07
5.1955	-4.17e-07		3.71235	1.82e-08		4.06245	3.92e-08		4.50372	3.34e-07		4.37008	1.17e-07		4.3963	1.64e-07		4.42086	2.39e-07
5.19901	-4.26e-07		3.71586	1.81e-08		4.06596	3.91e-08		4.50723	3.33e-07		4.37359	1.17e-07		4.39981	1.65e-07		4.42436	2.38e-07
5.20252	-4.35e-07		3.71937	1.8e-08		4.06947	3.9e-08		4.51074	3.33e-07		4.3771	1.17e-07		4.40332	1.65e-07		4.42787	2.38e-07
5.20602	-4.44e-07		3.72288	1.79e-08		4.07298	4.01e-08		4.51425	3.33e-07		4.38061	1.16e-07		4.40682	1.64e-07		4.43138	2.38e-07
5.20953	-4.52e-07		3.72639	1.81e-08		4.07649	4.02e-08		4.51776	3.32e-07		4.38412	1.16e-07		4.41033	1.64e-07		4.43489	2.38e-07
5.21304	-4.6e-07		3.72989	1.87e-08		4.08	4.04e-08		4.52126	3.32e-07		4.38763	1.15e-07		4.41384	1.64e-07		4.4384	2.37e-07
5.21655	-4.69e-07		3.7334	1.87e-08		4.08351	4.04e-08		4.52477	3.31e-07		4.39114	1.15e-07		4.41735	1.63e-07		4.44191	2.36e-07
5.22006	-4.78e-07		3.73691	1.87e-08		4.08702	4.03e-08		4.52828	3.31e-07		4.39464	1.15e-07		4.42086	1.63e-07		4.44542	2.36e-07
5.22357	-4.87e-07		3.74042	1.85e-08		4.09052	4.03e-08		4.53179	3.3e-07		4.39815	1.15e-07		4.42437	1.62e-07		4.44893	2.36e-07
5.22708	-4.96e-07		3.74393	1.78e-08		4.09403	3.98e-08		4.5353	3.29e-07		4.40166	1.15e-07		4.42788	1.62e-07		4.45243	2.35e-07
5.23059	-5.05e-07		3.74744	1.71e-08		4.09754	4.01e-08		4.53881	3.28e-07		4.40517	1.14e-07		4.43139	1.62e-07		4.45594	2.35e-07
5.23409	-5.14e-07		3.75095	1.73e-08		4.10105	4.01e-08		4.54232	3.28e-07		4.40868	1.14e-07		4.43489	1.62e-07		4.45945	2.35e-07
5.2376	-5.22e-07		3.75446	1.73e-08		4.10456	4.01e-08		4.54583	3.28e-07		4.41219	1.14e-07		4.4384	1.62e-07		4.46296	2.34e-07
5.24111	-5.31e-07		3.75796	1.72e-08		4.10807	4.01e-08		4.54934	3.28e-07		4.4157	1.14e-07		4.44191	1.62e-07		4.46647	2.34e-07
5.24462	-5.4e-07		3.76147	1.71e-08		4.11158	4.03e-08		4.55284	3.28e-07		4.41921	1.13e-07		4.44542	1.61e-07		4.46998	2.34e-07
5.24813	-5.5e-07		3.76498	1.69e-08		4.11509	4.05e-08		4.55635	3.27e-07		4.42271	1.13e-07		4.44893	1.61e-07		4.47349	2.33e-07
5.25164	-5.59e-07		3.76849	1.67e-08		4.1186	4.03e-08		4.55986	3.27e-07		4.42622	1.12e-07		4.45244	1.61e-07		4.477	2.33e-07
5.25515	-5.68e-07		3.772	1.65e-08		4.1221	4.01e-08		4.56337	3.26e-07		4.42973	1.12e-07		4.45595	1.6e-07		4.48051	2.27e-07
5.25866	-5.77e-07		3.77551	1.62e-08		4.12561	4.01e-08		4.56688	3.25e-07		4.43324	1.12e-07		4.45946	1.6e-07		4.48401	2.22e-07
5.26216	-5.86e-07		3.77902	1.51e-08		4.12912	4.01e-08		4.57039	3.24e-07		4.43675	1.12e-07		4.46296	1.6e-07		4.48752	2.13e-07
5.26567	-5.95e-07		3.78253	1.52e-08		4.13263	4e-08		4.5739	3.24e-07		4.44026	1.11e-07		4.46647	1.6e-07		4.49103	2.23e-07
5.26918	-6.05e-07		3.78604	1.51e-08		4.13614	4e-08		4.57741	3.24e-07		4.44377	1.11e-07		4.46998	1.59e-07		4.49454	2.27e-07
5.27269	-6.14e-07		3.78954	1.49e-08		4.13965	3.99e-08		4.58091	3.23e-07		4.44728	1.11e-07		4.47349	1.59e-07		4.49805	2.28e-07
5.2762	-6.24e-07		3.79305	1.48e-08		4.14316	3.98e-08		4.58442	3.23e-07		4.45079	1.11e-07		4.477	1.58e-07		4.50156	2.29e-07
5.27971	-6.33e-07		3.79656	1.46e-08		4.14667	3.97e-08		4.58793	3.22e-07		4.45429	1.11e-07		4.48051	1.58e-07		4.50507	2.28e-07
5.28322	-6.43e-07		3.80007	1.45e-08		4.15017	3.96e-08		4.59144	3.21e-07		4.4578	1.1e-07		4.48402	1.58e-07		4.50858	2.28e-07
5.28673	-6.52e-07		3.80358	1.43e-08		4.15368	3.96e-08		4.59495	3.21e-07		4.46131	1.1e-07		4.48753	1.57e-07		4.51208	2.28e-07
5.29024	-6.61e-07		3.80709	1.41e-08		4.15719	3.96e-08		4.59846	3.21e-07		4.46482	1.09e-07		4.49104	1.56e-07		4.51559	2.28e-07
5.29374	-6.71e-07		3.8106	1.38e-08		4.1607	3.95e-08		4.60197	3.2e-07		4.46833	1.09e-07		4.49454	1.56e-07		4.5191	2.27e-07
5.29725	-6.8e-07		3.81411	1.35e-08		4.16421	4e-08		4.60548	3.2e-07		4.47184	1.09e-07		4.49805	1.56e-07		4.52261	2.27e-07
5.30076	-6.9e-07		3.81761	1.23e-08		4.16772	4.02e-08		4.60898	3.19e-07		4.47535	1.09e-07		4.50156	1.56e-07		4.52612	2.26e-07
5.30427	-7e-07		3.82112	1.25e-08		4.17123	4.04e-08		4.61249	3.19e-07		4.47886	1.09e-07		4.50507	1.55e-07		4.52963	2.25e-07
5.30778	-7.1e-07		3.82463	1.24e-08		4.17474	4.04e-08		4.616	3.19e-07		4.48236	1.08e-07		4.50858	1.55e-07		4.53314	2.25e-07
5.31129	-7.19e-07		3.82814	1.23e-08		4.17824	4.03e-08		4.61951	3.18e-07		4.48587	1.08e-07		4.51209	1.55e-07		4.53665	2.25e-07
5.3148	-7.28e-07		3.83165	1.25e-08		4.18175	4.02e-08		4.62302	3.17e-07		4.48938	1.08e-07		4.5156	1.55e-07		4.54015	2.24e-07
5.31831	-7.37e-07		3.83516	1.24e-08		4.18526	4.01e-08		4.62653	3.17e-07		4.49289	1.07e-07		4.51911	1.55e-07		4.54366	2.24e-07
5.32181	-7.47e-07		3.83867	1.22e-08		4.18877	4e-08		4.63004	3.16e-07		4.4964	1.07e-07		4.52261	1.54e-07		4.54717	2.23e-07
5.32532	-7.58e-07		3.84218	1.21e-08		4.19228	3.99e-08		4.63355	3.16e-07		4.49991	1.07e-07		4.52612	1.54e-07		4.55068	2.22e-07
5.32883	-7.68e-07		3.84568	1.19e-08		4.19579	3.96e-08		4.63706	3.16e-07		4.50342	1.07e-07		4.52963	1.53e-07		4.55419	2.22e-07
5.33234	-7.77e-07		3.84919	1.17e-08		4.1993	3.94e-08		4.64056	3.15e-07		4.50693	1.07e-07		4.53314	1.53e-07		4.5577	2.22e-07
5.33585	-7.87e-07		3.8527	1.19e-08		4.20281	3.93e-08		4.64407	3.15e-07		4.51043	1.06e-07		4.53665	1.53e-07		4.56121	2.22e-07
5.33936	-7.97e-07		3.85621	1.17e-08		4.20632	3.94e-08		4.64758	3.14e-07		4.51394	1.06e-07		4.54016	1.53e-07		4.56472	2.22e-07
5.34287	-8.06e-07		3.85972	1.16e-08		4.20982	3.96e-08		4.65109	3.13e-07		4.51745	1.05e-07		4.54367	1.52e-07		4.56823	2.21e-07
5.34638	-8.16e-07		3.86323	1.14e-08		4.21333	3.97e-08		4.6546	3.13e-07		4.52096	1.05e-07		4.54718	1.51e-07		4.57173	2.21e-07
5.34988	-8.26e-07		3.86674	1.12e-08		4.21684	3.97e-08		4.65811	3.12e-07		4.52447	1.05e-07		4.55068	1.51e-07		4.57524	2.21e-07
5.35339	-8.36e-07		3.87025	1.09e-08		4.22035	3.97e-08		4.66162	3.12e-07		4.52798	1.04e-07		4.55419	1.51e-07		4.57875	2.2e-07
5.3569	-8.46e-07		3.87376	1.05e-08		4.22386	3.97e-08		4.66513	3.11e-07		4.53149	1.04e-07		4.5577	1.51e-07		4.58226	2.19e-07
5.36041	-8.55e-07		3.87726	1.01e-08		4.22737	3.97e-08		4.66863	3.11e-07		4.535	1.04e-07		4.56121	1.51e-07		4.58577	2.19e-07
5.36392	-8.65e-07		3.88077	9.32e-09		4.23088	3.96e-08		4.67214	3.11e-07		4.53851	1.03e-07		4.56472	1.51e-07		4.58928	2.18e-07
5.36743	-8.76e-07		3.88428	9.67e-09		4.23439	3.94e-08		4.67565	3.1e-07		4.54201	1.03e-07		4.56823	1.5e-07		4.59279	2.18e-07
5.37094	-8.86e-07		3.88779	9.56e-09		4.23789	3.94e-08		4.67916	3.1e-07		4.54552	1.02e-07		4.57174	1.5e-07		4.5963	2.18e-07
5.37445	-8.96e-07		3.8913	9.32e-09		4.2414	3.95e-08		4.68267	3.1e-07		4.54903	1.02e-07		4.57525	1.49e-07		4.5998	2.18e-07
5.37796	-9.06e-07		3.89481	9.08e-09		4.24491	3.95e-08		4.68618	3.09e-07		4.55254	1.02e-07		4.57876	1.49e-07		4.60331	2.17e-07
5.38146	-9.17e-07		3.89832	8.75e-09		4.24842	3.95e-08		4.68969	3.09e-07		4.55605	1.01e-07		4.58226	1.49e-07		4.60682	2.17e-07
5.38497	-9.27e-07		3.90183	8.65e-09		4.25193	3.96e-08		4.6932	3.08e-07		4.55956	1.01e-07		4.58577	1.48e-07		4.61033	2.17e-07
5.38848	-9.36e-07		3.90533	8.65e-09		4.25544	3.92e-08		4.6967	3.08e-07		4.56307	1.01e-07		4.58928	1.48e-07		4.61384	2.16e-07
5.39199	-9.46e-07		3.90884	8.7e-09		4.25895	3.92e-08		4.70021	3.07e-07		4.56658	1e-07		4.59279	1.48e-07		4.61735	2.15e-07
5.3955	-9.56e-07		3.91235	8.57e-09		4.26246	3.96e-08		4.70372	3.07e-07		4.57008	9.97e-08		4.5963	1.47e-07		4.62086	2.15e-07
5.39901	-9.66e-07		3.91586	8.32e-09		4.26596	3.97e-08		4.70723	3.07e-07		4.57359	9.97e-08		4.59981	1.47e-07		4.62437	2.15e-07
5.40252	-9.77e-07		3.91937	8.07e-09		4.26947	3.96e-08		4.71074	3.07e-07		4.5771	9.97e-08		4.60332	1.47e-07		4.62787	2.15e-07
5.40603	-9.88e-07		3.92288	7.71e-09		4.27298	3.95e-08		4.71425	3.06e-07		4.58061	9.93e-08		4.60683	1.46e-07		4.63138	2.15e-07
5.40953	-9.99e-07		3.92639	7.14e-09		4.27649	3.95e-08		4.71776	3.06e-07		4.58412	9.89e-08		4.61033	1.46e-07		4.63489	2.14e-07
5.41304	-1.01e-06		3.9299	6.78e-09		4.28	3.95e-08		4.72127	3.05e-07		4.58763	9.82e-08		4.61384	1.46e-07		4.6384	2.13e-07
5.41655	-1.02e-06		3.9334	6.68e-09		4.28351	3.93e-08		4.72478	3.04e-07		4.59114	9.79e-08		4.61735	1.46e-07		4.64191	2.13e-07
5.42006	-1.03e-06		3.93691	6.51e-09		4.28702	3.92e-08		4.72828	3.04e-07		4.59465	9.77e-08		4.62086	1.45e-07		4.64542	2.12e-07
5.42357	-1.04e-06		3.94042	6.34e-09		4.29053	3.91e-08		4.73179	3.04e-07		4.59815	9.74e-08		4.62437	1.45e-07		4.64893	2.12e-07
5.42708	-1.05e-06		3.94393	6.14e-09		4.29404	3.9e-08		4.7353	3.04e-07		4.60166	9.78e-08		4.62788	1.45e-07		4.65244	2.11e-07
5.43059	-1.06e-06		3.94744	5.77e-09		4.29754	3.86e-08		4.73881	3.03e-07		4.60517	9.75e-08		4.63139	1.45e-07		4.65595	2.1e-07
5.4341	-1.07e-06		3.95095	5.76e-09		4.30105	3.91e-08		4.74232	3.03e-07		4.60868	9.72e-08		4.6349	1.44e-07		4.65945	2.1e-07
5.4376	-1.08e-06		3.95446	5.79e-09		4.30456	3.99e-08		4.74583	3.02e-07		4.61219	9.69e-08		4.6384	1.44e-07		4.66296	2.09e-07
5.44111	-1.09e-06		3.95797	5.8e-09		4.30807	3.98e-08		4.74934	3.01e-07		4.6157	9.67e-08		4.64191	1.43e-07		4.66647	2.09e-07
5.44462	-1.1e-06		3.96148	5.64e-09		4.31158	3.97e-08		4.75285	3.01e-07		4.61921	9.65e-08		4.64542	1.43e-07		4.66998	2.09e-07
5.44813	-1.11e-06		3.96498	5.47e-09		4.31509	3.95e-08		4.75635	3e-07		4.62272	9.63e-08		4.64893	1.43e-07		4.67349	2.08e-07
5.45164	-1.12e-06		3.96849	5.28e-09		4.3186	3.87e-08		4.75986	3e-07		4.62623	9.64e-08		4.65244	1.43e-07		4.677	2.08e-07
5.45515	-1.13e-06		3.972	5.05e-09		4.32211	3.82e-08		4.76337	2.99e-07		4.62973	9.64e-08		4.65595	1.43e-07		4.68051	2.07e-07
5.45866	-1.14e-06		3.97551	5.1e-09		4.32561	3.84e-08		4.76688	2.99e-07		4.63324	9.61e-08		4.65946	1.43e-07		4.68402	2.08e-07
5.46217	-1.15e-06		3.97902	5.4e-09		4.32912	3.87e-08		4.77039	2.98e-07		4.63675	9.58e-08		4.66297	1.43e-07		4.68752	2.07e-07
5.46568	-1.16e-06		3.98253	5.36e-09		4.33263	3.87e-08		4.7739	2.98e-07		4.64026	9.53e-08		4.66648	1.42e-07		4.69103	2.07e-07
5.46918	-1.17e-06		3.98604	5.27e-09		4.33614	3.88e-08		4.77741	2.97e-07		4.64377	9.5e-08		4.66998	1.41e-07		4.69454	2.07e-07
5.47269	-1.18e-06		3.98955	5.1e-09		4.33965	3.89e-08		4.78092	2.97e-07		4.64728	9.48e-08		4.67349	1.41e-07		4.69805	2.06e-07
5.4762	-1.19e-06		3.99305	4.93e-09		4.34316	3.89e-08		4.78442	2.96e-07		4.65079	9.47e-08		4.677	1.41e-07		4.70156	2.06e-07
5.47971	-1.2e-06		3.99656	4.73e-09		4.34667	3.89e-08		4.78793	2.95e-07		4.6543	9.45e-08		4.68051	1.4e-07		4.70507	2.06e-07
5.48322	-1.21e-06		4.00007	3.64e-09		4.35018	3.89e-08		4.79144	2.95e-07		4.6578	9.43e-08		4.68402	1.4e-07		4.70858	2.06e-07
5.48673	-1.22e-06		4.00358	3.39e-09		4.35368	3.82e-08		4.79495	2.94e-07		4.66131	9.41e-08		4.68753	1.4e-07		4.71209	2.05e-07
5.49024	-1.23e-06		4.00709	3.22e-09		4.35719	3.85e-08		4.79846	2.94e-07		4.66482	9.37e-08		4.69104	1.4e-07		4.71559	2.04e-07
5.49375	-1.24e-06		4.0106	3.05e-09		4.3607	3.87e-08		4.80197	2.94e-07		4.66833	9.33e-08		4.69455	1.39e-07		4.7191	2.03e-07
5.49725	-1.25e-06		4.01411	2.74e-09		4.36421	3.88e-08		4.80548	2.93e-07		4.67184	9.27e-08		4.69805	1.39e-07		4.72261	2.03e-07
5.50076	-1.26e-06		4.01762	2.58e-09		4.36772	3.9e-08		4.80899	2.93e-07		4.67535	9.28e-08		4.70156	1.38e-07		4.72612	2.03e-07
5.50427	-1.27e-06		4.02112	2.42e-09		4.37123	3.91e-08		4.8125	2.92e-07		4.67886	9.26e-08		4.70507	1.38e-07		4.72963	2.02e-07
5.50778	-1.28e-06		4.02463	2.17e-09		4.37474	3.91e-08		4.816	2.91e-07		4.68237	9.23e-08		4.70858	1.38e-07		4.73314	2.02e-07
5.51129	-1.29e-06		4.02814	2.12e-09		4.37825	3.9e-08		4.81951	2.9e-07		4.68587	9.21e-08		4.71209	1.38e-07		4.73665	2.02e-07
5.5148	-1.3e-06		4.03165	2.07e-09		4.38176	3.91e-08		4.82302	2.89e-07		4.68938	9.16e-08		4.7156	1.38e-07		4.74016	2.01e-07
5.51831	-1.31e-06		4.03516	1.97e-09		4.38526	3.91e-08		4.82653	2.89e-07		4.69289	9.13e-08		4.71911	1.37e-07		4.74367	2.01e-07
5.52182	-1.32e-06		4.03867	1.84e-09		4.38877	3.91e-08		4.83004	2.88e-07		4.6964	9.13e-08		4.72262	1.37e-07		4.74717	2.01e-07
5.52532	-1.33e-06		4.04218	1.69e-09		4.39228	3.85e-08		4.83355	2.88e-07		4.69991	9.18e-08		4.72612	1.37e-07		4.75068	2e-07
5.52883	-1.34e-06		4.04569	1.54e-09		4.39579	3.82e-08		4.83706	2.88e-07		4.70342	9.22e-08		4.72963	1.37e-07		4.75419	2e-07
5.53234	-1.35e-06		4.0492	1.36e-09		4.3993	3.81e-08		4.84057	2.87e-07		4.70693	9.19e-08		4.73314	1.36e-07		4.7577	2e-07
5.53585	-1.36e-06		4.0527	1.19e-09		4.40281	3.82e-08		4.84407	2.87e-07		4.71044	9.17e-08		4.73665	1.36e-07		4.76121	1.99e-07
5.53936	-1.37e-06		4.05621	9.04e-10		4.40632	3.83e-08		4.84758	2.86e-07		4.71395	9.12e-08		4.74016	1.36e-07		4.76472	1.98e-07
5.54287	-1.38e-06		4.05972	5.3e-10		4.40983	3.84e-08		4.85109	2.85e-07		4.71745	9.02e-08		4.74367	1.35e-07		4.76823	1.97e-07
5.54638	-1.39e-06		4.06323	4.84e-11		4.41333	3.84e-08		4.8546	2.85e-07		4.72096	9.04e-08		4.74718	1.34e-07		4.77174	1.96e-07
5.54989	-1.4e-06		4.06674	-4.34e-10		4.41684	3.85e-08		4.85811	2.84e-07		4.72447	9.07e-08		4.75069	1.34e-07		4.77524	1.96e-07
5.5534	-1.41e-06		4.07025	-6.9e-10		4.42035	3.85e-08		4.86162	2.84e-07		4.72798	9.05e-08		4.7542	1.34e-07		4.77875	1.96e-07
5.5569	-1.42e-06		4.07376	-4.47e-10		4.42386	3.84e-08		4.86513	2.83e-07		4.73149	9.02e-08		4.7577	1.33e-07		4.78226	1.96e-07
5.56041	-1.43e-06		4.07727	-5.2e-10		4.42737	3.83e-08		4.86864	2.83e-07		4.735	8.96e-08		4.76121	1.33e-07		4.78577	1.95e-07
5.56392	-1.44e-06		4.08077	-4.18e-10		4.43088	3.88e-08		4.87214	2.83e-07		4.73851	8.91e-08		4.76472	1.33e-07		4.78928	1.95e-07
5.56743	-1.45e-06		4.08428	-4.49e-10		4.43439	3.91e-08		4.87565	2.83e-07		4.74202	8.91e-08		4.76823	1.32e-07		4.79279	1.94e-07
5.57094	-1.46e-06		4.08779	-5.46e-10		4.4379	3.94e-08		4.87916	2.82e-07		4.74552	8.91e-08		4.77174	1.32e-07		4.7963	1.94e-07
5.57445	-1.47e-06		4.0913	-7.86e-10		4.4414	3.94e-08		4.88267	2.82e-07		4.74903	8.9e-08		4.77525	1.32e-07		4.79981	1.94e-07
5.57796	-1.48e-06		4.09481	-1.03e-09		4.44491	3.94e-08		4.88618	2.81e-07		4.75254	8.88e-08		4.77876	1.32e-07		4.80331	1.93e-07
5.58147	-1.49e-06		4.09832	-1.35e-09		4.44842	3.93e-08		4.88969	2.8e-07		4.75605	8.85e-08		4.78227	1.31e-07		4.80682	1.93e-07
5.58497	-1.5e-06		4.10183	-1.82e-09		4.45193	3.91e-08		4.8932	2.79e-07		4.75956	8.84e-08		4.78577	1.31e-07		4.81033	1.93e-07
5.58848	-1.51e-06		4.10534	-2.19e-09		4.45544	3.9e-08		4.89671	2.79e-07		4.76307	8.82e-08		4.78928	1.31e-07		4.81384	1.93e-07
5.59199	-1.51e-06		4.10884	-2.55e-09		4.45895	3.87e-08		4.90022	2.79e-07		4.76658	8.82e-08		4.79279	1.3e-07		4.81735	1.93e-07
5.5955	-1.52e-06		4.11235	-2.97e-09		4.46246	3.87e-08		4.90372	2.78e-07		4.77009	8.8e-08		4.7963	1.3e-07		4.82086	1.92e-07
5.59901	-1.53e-06		4.11586	-2.91e-09		4.46597	3.89e-08		4.90723	2.78e-07		4.77359	8.78e-08		4.79981	1.3e-07		4.82437	1.91e-07
5.60252	-1.54e-06		4.11937	-2.77e-09		4.46948	3.88e-08		4.91074	2.77e-07		4.7771	8.75e-08		4.80332	1.3e-07		4.82788	1.9e-07
5.60603	-1.55e-06		4.12288	-2.98e-09		4.47298	3.87e-08		4.91425	2.77e-07		4.78061	8.74e-08		4.80683	1.29e-07		4.83139	1.9e-07
5.60954	-1.56e-06		4.12639	-3.2e-09		4.47649	3.82e-08		4.91776	2.77e-07		4.78412	8.7e-08		4.81034	1.29e-07		4.83489	1.9e-07
5.61304	-1.57e-06		4.1299	-3.53e-09		4.48	3.8e-08		4.92127	2.76e-07		4.78763	8.67e-08		4.81384	1.29e-07		4.8384	1.9e-07
5.61655	-1.58e-06		4.13341	-4.02e-09		4.48351	3.79e-08		4.92478	2.75e-07		4.79114	8.66e-08		4.81735	1.29e-07		4.84191	1.89e-07
5.62006	-1.59e-06		4.13692	-4.19e-09		4.48702	3.77e-08		4.92829	2.75e-07		4.79465	8.63e-08		4.82086	1.28e-07		4.84542	1.88e-07
5.62357	-1.6e-06		4.14042	-4.36e-09		4.49053	3.81e-08		4.93179	2.75e-07		4.79816	8.61e-08		4.82437	1.28e-07		4.84893	1.87e-07
5.62708	-1.61e-06		4.14393	-4.62e-09		4.49404	3.84e-08		4.9353	2.74e-07		4.80167	8.59e-08		4.82788	1.28e-07		4.85244	1.87e-07
5.63059	-1.61e-06		4.14744	-5.01e-09		4.49755	3.82e-08		4.93881	2.74e-07		4.80517	8.56e-08		4.83139	1.28e-07		4.85595	1.87e-07
5.6341	-1.62e-06		4.15095	-5.12e-09		4.50105	3.81e-08		4.94232	2.73e-07		4.80868	8.54e-08		4.8349	1.28e-07		4.85946	1.86e-07
5.63761	-1.63e-06		4.15446	-5e-09		4.50456	3.77e-08		4.94583	2.73e-07		4.81219	8.51e-08		4.83841	1.27e-07		4.86296	1.86e-07
5.64112	-1.64e-06		4.15797	-4.79e-09		4.50807	3.81e-08		4.94934	2.72e-07		4.8157	8.45e-08		4.84192	1.26e-07		4.86647	1.85e-07
5.64462	-1.65e-06		4.16148	-4.93e-09		4.51158	3.81e-08		4.95285	2.72e-07		4.81921	8.41e-08		4.84542	1.26e-07		4.86998	1.85e-07
5.64813	-1.66e-06		4.16499	-5.08e-09		4.51509	3.81e-08		4.95636	2.71e-07		4.82272	8.42e-08		4.84893	1.26e-07		4.87349	1.84e-07
5.65164	-1.66e-06		4.16849	-4.95e-09		4.5186	3.81e-08		4.95986	2.71e-07		4.82623	8.43e-08		4.85244	1.26e-07		4.877	1.84e-07
5.65515	-1.67e-06		4.172	-5.11e-09		4.52211	3.71e-08		4.96337	2.7e-07		4.82974	8.4e-08		4.85595	1.26e-07		4.88051	1.84e-07
5.65866	-1.68e-06		4.17551	-5.26e-09		4.52562	3.7e-08		4.96688	2.7e-07		4.83324	8.38e-08		4.85946	1.26e-07		4.88402	1.84e-07
5.66217	-1.69e-06		4.17902	-5.42e-09		4.52912	3.7e-08		4.97039	2.69e-07		4.83675	8.35e-08		4.86297	1.26e-07		4.88753	1.84e-07
5.66568	-1.7e-06		4.18253	-5.59e-09		4.53263	3.7e-08		4.9739	2.68e-07		4.84026	8.32e-08		4.86648	1.26e-07		4.89103	1.84e-07
5.66919	-1.7e-06		4.18604	-5.35e-09		4.53614	3.7e-08		4.97741	2.68e-07		4.84377	8.27e-08		4.86999	1.25e-07		4.89454	1.83e-07
5.67269	-1.71e-06		4.18955	-5.52e-09		4.53965	3.7e-08		4.98092	2.67e-07		4.84728	8.24e-08		4.87349	1.25e-07		4.89805	1.83e-07
5.6762	-1.72e-06		4.19306	-5.69e-09		4.54316	3.7e-08		4.98443	2.67e-07		4.85079	8.26e-08		4.877	1.24e-07		4.90156	1.83e-07
5.67971	-1.73e-06		4.19656	-5.87e-09		4.54667	3.7e-08		4.98794	2.66e-07		4.8543	8.28e-08		4.88051	1.24e-07		4.90507	1.82e-07
5.68322	-1.73e-06		4.20007	-6.2e-09		4.55018	3.68e-08		4.99144	2.65e-07		4.85781	8.26e-08		4.88402	1.24e-07		4.90858	1.82e-07
5.68673	-1.74e-06		4.20358	-7.19e-09		4.55369	3.68e-08		4.99495	2.65e-07		4.86131	8.23e-08		4.88753	1.23e-07		4.91209	1.82e-07
5.69024	-1.75e-06		4.20709	-6.94e-09		4.5572	3.66e-08		4.99846	2.64e-07		4.86482	8.2e-08		4.89104	1.23e-07		4.9156	1.82e-07
5.69375	-1.75e-06		4.2106	-6.67e-09		4.5607	3.66e-08		5.00197	2.63e-07		4.86833	8.18e-08		4.89455	1.22e-07		4.91911	1.81e-07
5.69726	-1.76e-06		4.21411	-6.73e-09		4.56421	3.67e-08		5.00548	2.62e-07		4.87184	8.16e-08		4.89806	1.22e-07		4.92261	1.81e-07
5.70076	-1.77e-06		4.21762	-6.87e-09		4.56772	3.67e-08		5.00899	2.62e-07		4.87535	8.16e-08		4.90156	1.21e-07		4.92612	1.81e-07
5.70427	-1.78e-06		4.22113	-7.01e-09		4.57123	3.67e-08		5.0125	2.61e-07		4.87886	8.15e-08		4.90507	1.21e-07		4.92963	1.8e-07
5.70778	-1.78e-06		4.22464	-7.15e-09		4.57474	3.58e-08		5.01601	2.61e-07		4.88237	8.13e-08		4.90858	1.21e-07		4.93314	1.8e-07
5.71129	-1.79e-06		4.22814	-7.2e-09		4.57825	3.62e-08		5.01951	2.61e-07		4.88588	8.12e-08		4.91209	1.21e-07		4.93665	1.79e-07
5.7148	-1.8e-06		4.23165	-6.9e-09		4.58176	3.66e-08		5.02302	2.6e-07		4.88939	8.09e-08		4.9156	1.21e-07		4.94016	1.79e-07
5.71831	-1.8e-06		4.23516	-7.03e-09		4.58527	3.68e-08		5.02653	2.6e-07		4.89289	8.07e-08		4.91911	1.21e-07		4.94367	1.78e-07
5.72182	-1.81e-06		4.23867	-7.06e-09		4.58877	3.74e-08		5.03004	2.6e-07		4.8964	8.04e-08		4.92262	1.2e-07		4.94718	1.78e-07
5.72533	-1.81e-06		4.24218	-7.15e-09		4.59228	3.78e-08		5.03355	2.59e-07		4.89991	7.96e-08		4.92613	1.2e-07		4.95068	1.78e-07
5.72884	-1.82e-06		4.24569	-7.32e-09		4.59579	3.79e-08		5.03706	2.59e-07		4.90342	7.93e-08		4.92964	1.2e-07		4.95419	1.77e-07
5.73234	-1.83e-06		4.2492	-7.5e-09		4.5993	3.79e-08		5.04057	2.58e-07		4.90693	7.94e-08		4.93314	1.2e-07		4.9577	1.77e-07
5.73585	-1.83e-06		4.25271	-7.86e-09		4.60281	3.79e-08		5.04408	2.58e-07		4.91044	7.93e-08		4.93665	1.2e-07		4.96121	1.77e-07
5.73936	-1.84e-06		4.25621	-8.03e-09		4.60632	3.79e-08		5.04758	2.57e-07		4.91395	7.91e-08		4.94016	1.19e-07		4.96472	1.77e-07
5.74287	-1.84e-06		4.25972	-8.35e-09		4.60983	3.79e-08		5.05109	2.57e-07		4.91746	7.87e-08		4.94367	1.19e-07		4.96823	1.75e-07
5.74638	-1.85e-06		4.26323	-8.66e-09		4.61334	3.78e-08		5.0546	2.57e-07		4.92096	7.84e-08		4.94718	1.19e-07		4.97174	1.74e-07
5.74989	-1.85e-06		4.26674	-8.65e-09		4.61684	3.81e-08		5.05811	2.56e-07		4.92447	7.84e-08		4.95069	1.19e-07		4.97525	1.74e-07
5.7534	-1.86e-06		4.27025	-8.63e-09		4.62035	3.82e-08		5.06162	2.56e-07		4.92798	7.85e-08		4.9542	1.18e-07		4.97875	1.74e-07
5.75691	-1.87e-06		4.27376	-8.8e-09		4.62386	3.83e-08		5.06513	2.55e-07		4.93149	7.84e-08		4.95771	1.18e-07		4.98226	1.74e-07
5.76041	-1.87e-06		4.27727	-8.96e-09		4.62737	3.83e-08		5.06864	2.55e-07		4.935	7.81e-08		4.96121	1.18e-07		4.98577	1.73e-07
5.76392	-1.88e-06		4.28078	-9.16e-09		4.63088	3.83e-08		5.07215	2.54e-07		4.93851	7.77e-08		4.96472	1.18e-07		4.98928	1.73e-07
5.76743	-1.88e-06		4.28428	-9.4e-09		4.63439	3.83e-08		5.07566	2.53e-07		4.94202	7.68e-08		4.96823	1.17e-07		4.99279	1.72e-07
5.77094	-1.88e-06		4.28779	-9.58e-09		4.6379	3.83e-08		5.07916	2.53e-07		4.94553	7.69e-08		4.97174	1.17e-07		4.9963	1.71e-07
5.77445	-1.89e-06		4.2913	-9.87e-09		4.64141	3.83e-08		5.08267	2.52e-07		4.94903	7.68e-08		4.97525	1.17e-07		4.99981	1.71e-07
5.77796	-1.89e-06		4.29481	-1.02e-08		4.64492	3.82e-08		5.08618	2.52e-07		4.95254	7.68e-08		4.97876	1.16e-07		5.00332	1.71e-07
5.78147	-1.9e-06		4.29832	-1.06e-08		4.64842	3.79e-08		5.08969	2.51e-07		4.95605	7.68e-08		4.98227	1.16e-07		5.00683	1.7e-07
5.78498	-1.9e-06		4.30183	-1.12e-08		4.65193	3.75e-08		5.0932	2.51e-07		4.95956	7.67e-08		4.98578	1.16e-07		5.01033	1.7e-07
5.78848	-1.91e-06		4.30534	-1.13e-08		4.65544	3.74e-08		5.09671	2.5e-07		4.96307	7.64e-08		4.98928	1.16e-07		5.01384	1.7e-07
5.79199	-1.91e-06		4.30885	-1.14e-08		4.65895	3.76e-08		5.10022	2.5e-07		4.96658	7.62e-08		4.99279	1.16e-07		5.01735	1.7e-07
5.7955	-1.91e-06		4.31236	-1.15e-08		4.66246	3.75e-08		5.10373	2.5e-07		4.97009	7.55e-08		4.9963	1.16e-07		5.02086	1.69e-07
5.79901	-1.92e-06		4.31586	-1.16e-08		4.66597	3.74e-08		5.10723	2.49e-07		4.9736	7.53e-08		4.99981	1.16e-07		5.02437	1.68e-07
5.80252	-1.92e-06		4.31937	-1.18e-08		4.66948	3.72e-08		5.11074	2.49e-07		4.97711	7.51e-08		5.00332	1.16e-07		5.02788	1.68e-07
5.80603	-1.93e-06		4.32288	-1.19e-08		4.67299	3.69e-08		5.11425	2.48e-07		4.98061	7.5e-08		5.00683	1.15e-07		5.03139	1.67e-07
5.80954	-1.93e-06		4.32639	-1.19e-08		4.67649	3.69e-08		5.11776	2.47e-07		4.98412	7.48e-08		5.01034	1.15e-07		5.0349	1.67e-07
5.81305	-1.93e-06		4.3299	-1.19e-08		4.68	3.68e-08		5.12127	2.46e-07		4.98763	7.46e-08		5.01385	1.15e-07		5.0384	1.67e-07
5.81656	-1.93e-06		4.33341	-1.2e-08		4.68351	3.67e-08		5.12478	2.46e-07		4.99114	7.45e-08		5.01736	1.15e-07		5.04191	1.67e-07
5.82006	-1.94e-06		4.33692	-1.22e-08		4.68702	3.69e-08		5.12829	2.45e-07		4.99465	7.45e-08		5.02086	1.15e-07		5.04542	1.67e-07
5.82357	-1.94e-06		4.34043	-1.23e-08		4.69053	3.69e-08		5.1318	2.45e-07		4.99816	7.45e-08		5.02437	1.14e-07		5.04893	1.66e-07
5.82708	-1.94e-06		4.34393	-1.25e-08		4.69404	3.68e-08		5.1353	2.44e-07		5.00167	7.44e-08		5.02788	1.14e-07		5.05244	1.65e-07
5.83059	-1.94e-06		4.34744	-1.27e-08		4.69755	3.65e-08		5.13881	2.43e-07		5.00518	7.43e-08		5.03139	1.14e-07		5.05595	1.64e-07
5.8341	-1.95e-06		4.35095	-1.29e-08		4.70106	3.59e-08		5.14232	2.43e-07		5.00868	7.41e-08		5.0349	1.14e-07		5.05946	1.64e-07
5.83761	-1.95e-06		4.35446	-1.31e-08		4.70456	3.61e-08		5.14583	2.42e-07		5.01219	7.38e-08		5.03841	1.14e-07		5.06297	1.63e-07
5.84112	-1.95e-06		4.35797	-1.3e-08		4.70807	3.61e-08		5.14934	2.42e-07		5.0157	7.36e-08		5.04192	1.13e-07		5.06647	1.62e-07
5.84463	-1.95e-06		4.36148	-1.31e-08		4.71158	3.61e-08		5.15285	2.41e-07		5.01921	7.33e-08		5.04543	1.13e-07		5.06998	1.61e-07
5.84813	-1.95e-06		4.36499	-1.33e-08		4.71509	3.6e-08		5.15636	2.41e-07		5.02272	7.31e-08		5.04893	1.13e-07		5.07349	1.61e-07
5.85164	-1.96e-06		4.3685	-1.35e-08		4.7186	3.6e-08		5.15987	2.41e-07		5.02623	7.27e-08		5.05244	1.12e-07		5.077	1.61e-07
5.85515	-1.96e-06		4.372	-1.36e-08		4.72211	3.6e-08		5.16338	2.4e-07		5.02974	7.24e-08		5.05595	1.12e-07		5.08051	1.61e-07
5.85866	-1.96e-06		4.37551	-1.39e-08		4.72562	3.6e-08		5.16688	2.39e-07		5.03325	7.25e-08		5.05946	1.12e-07		5.08402	1.61e-07
5.86217	-1.96e-06		4.37902	-1.43e-08		4.72913	3.52e-08		5.17039	2.39e-07		5.03675	7.22e-08		5.06297	1.11e-07		5.08753	1.6e-07
5.86568	-1.96e-06		4.38253	-1.48e-08		4.73264	3.52e-08		5.1739	2.38e-07		5.04026	7.2e-08		5.06648	1.11e-07		5.09104	1.6e-07
5.86919	-1.96e-06		4.38604	-1.51e-08		4.73614	3.55e-08		5.17741	2.38e-07		5.04377	7.19e-08		5.06999	1.11e-07		5.09454	1.6e-07
5.8727	-1.96e-06		4.38955	-1.54e-08		4.73965	3.58e-08		5.18092	2.38e-07		5.04728	7.17e-08		5.0735	1.11e-07		5.09805	1.59e-07
5.8762	-1.96e-06		4.39306	-1.55e-08		4.74316	3.58e-08		5.18443	2.37e-07		5.05079	7.12e-08		5.077	1.1e-07		5.10156	1.59e-07
5.87971	-1.96e-06		4.39657	-1.57e-08		4.74667	3.58e-08		5.18794	2.37e-07		5.0543	7.08e-08		5.08051	1.1e-07		5.10507	1.59e-07
5.88322	-1.96e-06		4.40008	-1.59e-08		4.75018	3.58e-08		5.19145	2.36e-07		5.05781	7.13e-08		5.08402	1.1e-07		5.10858	1.58e-07
5.88673	-1.96e-06		4.40358	-1.6e-08		4.75369	3.57e-08		5.19495	2.35e-07		5.06132	7.11e-08		5.08753	1.1e-07		5.11209	1.58e-07
5.89024	-1.96e-06		4.40709	-1.54e-08		4.7572	3.57e-08		5.19846	2.34e-07		5.06483	7.08e-08		5.09104	1.1e-07		5.1156	1.58e-07
5.89375	-1.96e-06		4.4106	-1.54e-08		4.76071	3.56e-08		5.20197	2.34e-07		5.06833	7.06e-08		5.09455	1.1e-07		5.11911	1.56e-07
5.89726	-1.96e-06		4.41411	-1.56e-08		4.76421	3.56e-08		5.20548	2.34e-07		5.07184	7.01e-08		5.09806	1.1e-07		5.12262	1.56e-07
5.90077	-1.96e-06		4.41762	-1.58e-08		4.76772	3.56e-08		5.20899	2.33e-07		5.07535	7e-08		5.10157	1.1e-07		5.12612	1.55e-07
5.90428	-1.96e-06		4.42113	-1.62e-08		4.77123	3.52e-08		5.2125	2.33e-07		5.07886	6.97e-08		5.10508	1.1e-07		5.12963	1.55e-07
5.90778	-1.96e-06		4.42464	-1.67e-08		4.77474	3.5e-08		5.21601	2.32e-07		5.08237	6.95e-08		5.10858	1.09e-07		5.13314	1.55e-07
5.91129	-1.96e-06		4.42815	-1.72e-08		4.77825	3.5e-08		5.21952	2.32e-07		5.08588	6.91e-08		5.11209	1.09e-07		5.13665	1.55e-07
5.9148	-1.96e-06		4.43165	-1.73e-08		4.78176	3.5e-08		5.22302	2.31e-07		5.08939	6.84e-08		5.1156	1.09e-07		5.14016	1.54e-07
5.91831	-1.96e-06		4.43516	-1.7e-08		4.78527	3.54e-08		5.22653	2.3e-07		5.0929	6.79e-08		5.11911	1.09e-07		5.14367	1.54e-07
5.92182	-1.95e-06		4.43867	-1.67e-08		4.78878	3.55e-08		5.23004	2.3e-07		5.0964	6.76e-08		5.12262	1.08e-07		5.14718	1.53e-07
5.92533	-1.95e-06		4.44218	-1.67e-08		4.79228	3.54e-08		5.23355	2.29e-07		5.09991	6.74e-08		5.12613	1.08e-07		5.15069	1.53e-07
5.92884	-1.95e-06		4.44569	-1.67e-08		4.79579	3.53e-08		5.23706	2.28e-07		5.10342	6.73e-08		5.12964	1.07e-07		5.15419	1.53e-07
5.93235	-1.95e-06		4.4492	-1.68e-08		4.7993	3.51e-08		5.24057	2.27e-07		5.10693	6.76e-08		5.13315	1.07e-07		5.1577	1.52e-07
5.93585	-1.95e-06		4.45271	-1.67e-08		4.80281	3.49e-08		5.24408	2.27e-07		5.11044	6.78e-08		5.13665	1.07e-07		5.16121	1.52e-07
5.93936	-1.94e-06		4.45622	-1.69e-08		4.80632	3.49e-08		5.24759	2.26e-07		5.11395	6.76e-08		5.14016	1.07e-07		5.16472	1.52e-07
5.94287	-1.94e-06		4.45972	-1.7e-08		4.80983	3.49e-08		5.2511	2.26e-07		5.11746	6.75e-08		5.14367	1.07e-07		5.16823	1.51e-07
5.94638	-1.94e-06		4.46323	-1.72e-08		4.81334	3.47e-08		5.2546	2.25e-07		5.12097	6.74e-08		5.14718	1.07e-07		5.17174	1.51e-07
5.94989	-1.94e-06		4.46674	-1.74e-08		4.81685	3.48e-08		5.25811	2.24e-07		5.12447	6.74e-08		5.15069	1.07e-07		5.17525	1.51e-07
5.9534	-1.93e-06		4.47025	-1.76e-08		4.82036	3.48e-08		5.26162	2.24e-07		5.12798	6.73e-08		5.1542	1.07e-07		5.17876	1.5e-07
5.95691	-1.93e-06		4.47376	-1.79e-08		4.82386	3.48e-08		5.26513	2.24e-07		5.13149	6.7e-08		5.15771	1.06e-07		5.18226	1.5e-07
5.96042	-1.93e-06		4.47727	-1.83e-08		4.82737	3.49e-08		5.26864	2.23e-07		5.135	6.68e-08		5.16122	1.06e-07		5.18577	1.5e-07
5.96392	-1.92e-06		4.48078	-1.81e-08		4.83088	3.49e-08		5.27215	2.22e-07		5.13851	6.65e-08		5.16472	1.06e-07		5.18928	1.49e-07
5.96743	-1.92e-06		4.48429	-1.81e-08		4.83439	3.49e-08		5.27566	2.22e-07		5.14202	6.63e-08		5.16823	1.06e-07		5.19279	1.49e-07
5.97094	-1.92e-06		4.4878	-1.82e-08		4.8379	3.5e-08		5.27917	2.21e-07		5.14553	6.61e-08		5.17174	1.06e-07		5.1963	1.48e-07
5.97445	-1.91e-06		4.4913	-1.84e-08		4.84141	3.49e-08		5.28267	2.21e-07		5.14904	6.58e-08		5.17525	1.05e-07		5.19981	1.48e-07
5.97796	-1.91e-06		4.49481	-1.86e-08		4.84492	3.49e-08		5.28618	2.21e-07		5.15255	6.56e-08		5.17876	1.05e-07		5.20332	1.48e-07
5.98147	-1.9e-06		4.49832	-1.9e-08		4.84843	3.47e-08		5.28969	2.2e-07		5.15605	6.55e-08		5.18227	1.04e-07		5.20683	1.47e-07
5.98498	-1.9e-06		4.50183	-1.92e-08		4.85193	3.43e-08		5.2932	2.2e-07		5.15956	6.61e-08		5.18578	1.04e-07		5.21034	1.46e-07
5.98849	-1.9e-06		4.50534	-1.94e-08		4.85544	3.44e-08		5.29671	2.19e-07		5.16307	6.6e-08		5.18929	1.04e-07		5.21384	1.46e-07
5.992	-1.89e-06		4.50885	-1.96e-08		4.85895	3.45e-08		5.30022	2.19e-07		5.16658	6.57e-08		5.1928	1.03e-07		5.21735	1.46e-07
5.9955	-1.89e-06		4.51236	-1.93e-08		4.86246	3.52e-08		5.30373	2.19e-07		5.17009	6.54e-08		5.1963	1.03e-07		5.22086	1.44e-07
5.99901	-1.88e-06		4.51587	-1.93e-08		4.86597	3.56e-08		5.30724	2.18e-07		5.1736	6.49e-08		5.19981	1.03e-07		5.22437	1.43e-07
6.00252	-1.88e-06		4.51937	-1.94e-08		4.86948	3.57e-08		5.31074	2.17e-07		5.17711	6.38e-08		5.20332	1.03e-07		5.22788	1.43e-07
6.00603	-1.87e-06		4.52288	-1.96e-08		4.87299	3.58e-08		5.31425	2.17e-07		5.18062	6.36e-08		5.20683	1.03e-07		5.23139	1.43e-07
6.00954	-1.86e-06		4.52639	-1.97e-08		4.8765	3.57e-08		5.31776	2.16e-07		5.18412	6.32e-08		5.21034	1.02e-07		5.2349	1.43e-07
6.01305	-1.86e-06		4.5299	-1.99e-08		4.88001	3.57e-08		5.32127	2.16e-07		5.18763	6.25e-08		5.21385	1.02e-07		5.23841	1.43e-07
6.01656	-1.85e-06		4.53341	-2.01e-08		4.88351	3.55e-08		5.32478	2.15e-07		5.19114	6.2e-08		5.21736	1.02e-07		5.24191	1.42e-07
6.02007	-1.85e-06		4.53692	-2.02e-08		4.88702	3.53e-08		5.32829	2.15e-07		5.19465	6.13e-08		5.22087	1.02e-07		5.24542	1.41e-07
6.02357	-1.84e-06		4.54043	-2.05e-08		4.89053	3.52e-08		5.3318	2.14e-07		5.19816	6.12e-08		5.22437	1.02e-07		5.24893	1.41e-07
6.02708	-1.84e-06		4.54394	-2.08e-08		4.89404	3.52e-08		5.33531	2.14e-07		5.20167	6.12e-08		5.22788	1.01e-07		5.25244	1.41e-07
6.03059	-1.83e-06		4.54744	-2.12e-08		4.89755	3.51e-08		5.33882	2.13e-07		5.20518	6.18e-08		5.23139	1.01e-07		5.25595	1.4e-07
6.0341	-1.82e-06		4.55095	-2.17e-08		4.90106	3.5e-08		5.34232	2.13e-07		5.20869	6.17e-08		5.2349	1.01e-07		5.25946	1.4e-07
6.03761	-1.81e-06		4.55446	-2.26e-08		4.90457	3.41e-08		5.34583	2.12e-07		5.21219	6.17e-08		5.23841	1.01e-07		5.26297	1.4e-07
6.04112	-1.81e-06		4.55797	-2.29e-08		4.90808	3.4e-08		5.34934	2.11e-07		5.2157	6.18e-08		5.24192	1.01e-07		5.26648	1.39e-07
6.04463	-1.8e-06		4.56148	-2.27e-08		4.91158	3.44e-08		5.35285	2.11e-07		5.21921	6.17e-08		5.24543	1.01e-07		5.26998	1.39e-07
6.04814	-1.79e-06		4.56499	-2.28e-08		4.91509	3.48e-08		5.35636	2.11e-07		5.22272	6.15e-08		5.24894	1.01e-07		5.27349	1.39e-07
6.05164	-1.79e-06		4.5685	-2.3e-08		4.9186	3.47e-08		5.35987	2.1e-07		5.22623	6.13e-08		5.25244	9.98e-08		5.277	1.38e-07
6.05515	-1.78e-06		4.57201	-2.31e-08		4.92211	3.46e-08		5.36338	2.09e-07		5.22974	6.13e-08		5.25595	9.92e-08		5.28051	1.38e-07
6.05866	-1.77e-06		4.57552	-2.33e-08		4.92562	3.44e-08		5.36689	2.09e-07		5.23325	6.15e-08		5.25946	9.9e-08		5.28402	1.37e-07
6.06217	-1.76e-06		4.57902	-2.35e-08		4.92913	3.4e-08		5.37039	2.08e-07		5.23676	6.14e-08		5.26297	9.89e-08		5.28753	1.36e-07
6.06568	-1.76e-06		4.58253	-2.38e-08		4.93264	3.4e-08		5.3739	2.08e-07		5.24027	6.13e-08		5.26648	9.87e-08		5.29104	1.36e-07
6.06919	-1.75e-06		4.58604	-2.39e-08		4.93615	3.4e-08		5.37741	2.07e-07		5.24377	6.12e-08		5.26999	9.85e-08		5.29455	1.35e-07
6.0727	-1.74e-06		4.58955	-2.41e-08		4.93965	3.4e-08		5.38092	2.07e-07		5.24728	6.1e-08		5.2735	9.83e-08		5.29806	1.35e-07
6.07621	-1.73e-06		4.59306	-2.43e-08		4.94316	3.4e-08		5.38443	2.06e-07		5.25079	6.07e-08		5.27701	9.81e-08		5.30156	1.35e-07
6.07972	-1.72e-06		4.59657	-2.47e-08		4.94667	3.39e-08		5.38794	2.06e-07		5.2543	6.04e-08		5.28052	9.79e-08		5.30507	1.34e-07
6.08322	-1.71e-06		4.60008	-2.5e-08		4.95018	3.37e-08		5.39145	2.06e-07		5.25781	6.01e-08		5.28402	9.76e-08		5.30858	1.34e-07
6.08673	-1.71e-06		4.60359	-2.54e-08		4.95369	3.35e-08		5.39496	2.05e-07		5.26132	5.98e-08		5.28753	9.71e-08		5.31209	1.33e-07
6.09024	-1.7e-06		4.60709	-2.6e-08		4.9572	3.33e-08		5.39846	2.04e-07		5.26483	5.92e-08		5.29104	9.7e-08		5.3156	1.33e-07
6.09375	-1.69e-06		4.6106	-2.58e-08		4.96071	3.38e-08		5.40197	2.04e-07		5.26834	5.81e-08		5.29455	9.68e-08		5.31911	1.33e-07
6.09726	-1.68e-06		4.61411	-2.59e-08		4.96422	3.37e-08		5.40548	2.04e-07		5.27184	5.86e-08		5.29806	9.66e-08		5.32262	1.32e-07
6.10077	-1.67e-06		4.61762	-2.6e-08		4.96773	3.37e-08		5.40899	2.04e-07		5.27535	5.87e-08		5.30157	9.63e-08		5.32613	1.3e-07
6.10428	-1.66e-06		4.62113	-2.62e-08		4.97123	3.35e-08		5.4125	2.03e-07		5.27886	5.86e-08		5.30508	9.6e-08		5.32963	1.3e-07
6.10779	-1.65e-06		4.62464	-2.64e-08		4.97474	3.35e-08		5.41601	2.03e-07		5.28237	5.85e-08		5.30859	9.56e-08		5.33314	1.29e-07
6.11129	-1.64e-06		4.62815	-2.67e-08		4.97825	3.34e-08		5.41952	2.02e-07		5.28588	5.83e-08		5.31209	9.53e-08		5.33665	1.29e-07
6.1148	-1.63e-06		4.63166	-2.68e-08		4.98176	3.33e-08		5.42303	2.02e-07		5.28939	5.81e-08		5.3156	9.51e-08		5.34016	1.29e-07
6.11831	-1.62e-06		4.63516	-2.7e-08		4.98527	3.3e-08		5.42654	2.01e-07		5.2929	5.78e-08		5.31911	9.46e-08		5.34367	1.29e-07
6.12182	-1.61e-06		4.63867	-2.72e-08		4.98878	3.31e-08		5.43004	2.01e-07		5.29641	5.75e-08		5.32262	9.43e-08		5.34718	1.28e-07
6.12533	-1.6e-06		4.64218	-2.74e-08		4.99229	3.33e-08		5.43355	2e-07		5.29991	5.73e-08		5.32613	9.36e-08		5.35069	1.28e-07
6.12884	-1.59e-06		4.64569	-2.76e-08		4.9958	3.32e-08		5.43706	2e-07		5.30342	5.71e-08		5.32964	9.35e-08		5.3542	1.28e-07
6.13235	-1.58e-06		4.6492	-2.78e-08		4.9993	3.31e-08		5.44057	1.99e-07		5.30693	5.72e-08		5.33315	9.36e-08		5.3577	1.28e-07
6.13586	-1.57e-06		4.65271	-2.8e-08		5.00281	3.29e-08		5.44408	1.99e-07		5.31044	5.7e-08		5.33666	9.35e-08		5.36121	1.28e-07
6.13936	-1.56e-06		4.65622	-2.82e-08		5.00632	3.29e-08		5.44759	1.98e-07		5.31395	5.68e-08		5.34016	9.33e-08		5.36472	1.27e-07
6.14287	-1.55e-06		4.65973	-2.85e-08		5.00983	3.3e-08		5.4511	1.98e-07		5.31746	5.65e-08		5.34367	9.32e-08		5.36823	1.27e-07
6.14638	-1.54e-06		4.66324	-2.83e-08		5.01334	3.3e-08		5.45461	1.97e-07		5.32097	5.62e-08		5.34718	9.3e-08		5.37174	1.26e-07
6.14989	-1.53e-06		4.66674	-2.85e-08		5.01685	3.3e-08		5.45811	1.97e-07		5.32448	5.59e-08		5.35069	9.27e-08		5.37525	1.26e-07
6.1534	-1.52e-06		4.67025	-2.87e-08		5.02036	3.3e-08		5.46162	1.96e-07		5.32799	5.62e-08		5.3542	9.16e-08		5.37876	1.25e-07
6.15691	-1.5e-06		4.67376	-2.89e-08		5.02387	3.27e-08		5.46513	1.96e-07		5.33149	5.64e-08		5.35771	9.16e-08		5.38227	1.25e-07
6.16042	-1.49e-06		4.67727	-2.92e-08		5.02737	3.23e-08		5.46864	1.95e-07		5.335	5.64e-08		5.36122	9.18e-08		5.38578	1.25e-07
6.16393	-1.48e-06		4.68078	-2.93e-08		5.03088	3.2e-08		5.47215	1.95e-07		5.33851	5.64e-08		5.36473	9.21e-08		5.38928	1.25e-07
6.16744	-1.47e-06		4.68429	-2.93e-08		5.03439	3.22e-08		5.47566	1.94e-07		5.34202	5.61e-08		5.36824	9.2e-08		5.39279	1.24e-07
6.17094	-1.46e-06		4.6878	-2.93e-08		5.0379	3.23e-08		5.47917	1.94e-07		5.34553	5.58e-08		5.37174	9.19e-08		5.3963	1.24e-07
6.17445	-1.45e-06		4.69131	-2.94e-08		5.04141	3.24e-08		5.48268	1.93e-07		5.34904	5.55e-08		5.37525	9.17e-08		5.39981	1.24e-07
6.17796	-1.44e-06		4.69481	-2.96e-08		5.04492	3.23e-08		5.48618	1.93e-07		5.35255	5.51e-08		5.37876	9.16e-08		5.40332	1.23e-07
6.18147	-1.43e-06		4.69832	-2.97e-08		5.04843	3.23e-08		5.48969	1.92e-07		5.35606	5.54e-08		5.38227	9.13e-08		5.40683	1.23e-07
6.18498	-1.41e-06		4.70183	-3.03e-08		5.05194	3.22e-08		5.4932	1.91e-07		5.35956	5.52e-08		5.38578	9.07e-08		5.41034	1.22e-07
6.18849	-1.4e-06		4.70534	-3.06e-08		5.05545	3.22e-08		5.49671	1.91e-07		5.36307	5.5e-08		5.38929	9.06e-08		5.41385	1.22e-07
6.192	-1.39e-06		4.70885	-3.05e-08		5.05895	3.2e-08		5.50022	1.9e-07		5.36658	5.47e-08		5.3928	9.04e-08		5.41735	1.21e-07
6.19551	-1.38e-06		4.71236	-3.06e-08		5.06246	3.2e-08		5.50373	1.9e-07		5.37009	5.42e-08		5.39631	9.02e-08		5.42086	1.21e-07
6.19901	-1.36e-06		4.71587	-3.07e-08		5.06597	3.2e-08		5.50724	1.9e-07		5.3736	5.38e-08		5.39981	9e-08		5.42437	1.21e-07
6.20252	-1.35e-06		4.71938	-3.09e-08		5.06948	3.19e-08		5.51075	1.9e-07		5.37711	5.35e-08		5.40332	8.91e-08		5.42788	1.2e-07
6.20603	-1.34e-06		4.72288	-3.1e-08		5.07299	3.15e-08		5.51426	1.9e-07		5.38062	5.31e-08		5.40683	8.89e-08		5.43139	1.2e-07
6.20954	-1.33e-06		4.72639	-3.13e-08		5.0765	3.11e-08		5.51776	1.9e-07		5.38413	5.32e-08		5.41034	8.87e-08		5.4349	1.19e-07
6.21305	-1.31e-06		4.7299	-3.16e-08		5.08001	3.15e-08		5.52127	1.89e-07		5.38763	5.32e-08		5.41385	8.84e-08		5.43841	1.19e-07
6.21656	-1.3e-06		4.73341	-3.2e-08		5.08352	3.18e-08		5.52478	1.88e-07		5.39114	5.31e-08		5.41736	8.83e-08		5.44192	1.19e-07
6.22007	-1.29e-06		4.73692	-3.21e-08		5.08702	3.18e-08		5.52829	1.88e-07		5.39465	5.29e-08		5.42087	8.81e-08		5.44542	1.18e-07
6.22358	-1.28e-06		4.74043	-3.22e-08		5.09053	3.17e-08		5.5318	1.88e-07		5.39816	5.26e-08		5.42438	8.77e-08		5.44893	1.18e-07
6.22708	-1.27e-06		4.74394	-3.24e-08		5.09404	3.15e-08		5.53531	1.87e-07		5.40167	5.22e-08		5.42788	8.75e-08		5.45244	1.18e-07
6.23059	-1.25e-06		4.74745	-3.27e-08		5.09755	3.09e-08		5.53882	1.87e-07		5.40518	5.21e-08		5.43139	8.73e-08		5.45595	1.18e-07
6.2341	-1.24e-06		4.75096	-3.3e-08		5.10106	3.15e-08		5.54233	1.86e-07		5.40869	5.22e-08		5.4349	8.7e-08		5.45946	1.17e-07
6.23761	-1.23e-06		4.75446	-3.33e-08		5.10457	3.17e-08		5.54583	1.85e-07		5.4122	5.2e-08		5.43841	8.68e-08		5.46297	1.17e-07
6.24112	-1.21e-06		4.75797	-3.32e-08		5.10808	3.16e-08		5.54934	1.84e-07		5.41571	5.18e-08		5.44192	8.64e-08		5.46648	1.17e-07
6.24463	-1.2e-06		4.76148	-3.33e-08		5.11159	3.15e-08		5.55285	1.83e-07		5.41921	5.16e-08		5.44543	8.58e-08		5.46999	1.17e-07
6.24814	-1.19e-06		4.76499	-3.34e-08		5.11509	3.12e-08		5.55636	1.83e-07		5.42272	5.12e-08		5.44894	8.54e-08		5.4735	1.17e-07
6.25165	-1.17e-06		4.7685	-3.36e-08		5.1186	3.13e-08		5.55987	1.83e-07		5.42623	5.1e-08		5.45245	8.51e-08		5.477	1.17e-07
6.25516	-1.16e-06		4.77201	-3.39e-08		5.12211	3.12e-08		5.56338	1.82e-07		5.42974	5.07e-08		5.45596	8.5e-08		5.48051	1.16e-07
6.25866	-1.15e-06		4.77552	-3.47e-08		5.12562	3.12e-08		5.56689	1.82e-07		5.43325	5.03e-08		5.45946	8.4e-08		5.48402	1.15e-07
6.26217	-1.14e-06		4.77903	-3.43e-08		5.12913	3.09e-08		5.5704	1.81e-07		5.43676	5.01e-08		5.46297	8.38e-08		5.48753	1.15e-07
6.26568	-1.12e-06		4.78253	-3.41e-08		5.13264	3.06e-08		5.5739	1.81e-07		5.44027	4.99e-08		5.46648	8.36e-08		5.49104	1.15e-07
6.26919	-1.11e-06		4.78604	-3.42e-08		5.13615	3.05e-08		5.57741	1.81e-07		5.44378	4.97e-08		5.46999	8.34e-08		5.49455	1.15e-07
6.2727	-1.1e-06		4.78955	-3.43e-08		5.13966	3.05e-08		5.58092	1.8e-07		5.44728	4.94e-08		5.4735	8.31e-08		5.49806	1.14e-07
6.27621	-1.08e-06		4.79306	-3.46e-08		5.14317	3.03e-08		5.58443	1.8e-07		5.45079	4.92e-08		5.47701	8.27e-08		5.50157	1.14e-07
6.27972	-1.07e-06		4.79657	-3.48e-08		5.14667	3.03e-08		5.58794	1.8e-07		5.4543	4.9e-08		5.48052	8.23e-08		5.50507	1.14e-07
6.28323	-1.06e-06		4.80008	-3.51e-08		5.15018	2.99e-08		5.59145	1.79e-07		5.45781	4.88e-08		5.48403	8.22e-08		5.50858	1.13e-07
6.28673	-1.04e-06		4.80359	-3.58e-08		5.15369	2.96e-08		5.59496	1.79e-07		5.46132	4.92e-08		5.48753	8.21e-08		5.51209	1.12e-07
6.29024	-1.03e-06		4.8071	-3.61e-08		5.1572	2.96e-08		5.59847	1.78e-07		5.46483	4.88e-08		5.49104	8.19e-08		5.5156	1.12e-07
6.29375	-1.01e-06		4.8106	-3.61e-08		5.16071	2.96e-08		5.60198	1.77e-07		5.46834	4.84e-08		5.49455	8.17e-08		5.51911	1.12e-07
6.29726	-1e-06		4.81411	-3.61e-08		5.16422	2.94e-08		5.60548	1.77e-07		5.47185	4.78e-08		5.49806	8.15e-08		5.52262	1.12e-07
6.30077	-9.87e-07		4.81762	-3.63e-08		5.16773	2.97e-08		5.60899	1.77e-07		5.47535	4.78e-08		5.50157	8.13e-08		5.52613	1.11e-07
6.30428	-9.74e-07		4.82113	-3.64e-08		5.17124	3.02e-08		5.6125	1.77e-07		5.47886	4.8e-08		5.50508	8.1e-08		5.52964	1.1e-07
6.30779	-9.6e-07		4.82464	-3.66e-08		5.17474	3.01e-08		5.61601	1.76e-07		5.48237	4.8e-08		5.50859	8.06e-08		5.53314	1.1e-07
6.3113	-9.47e-07		4.82815	-3.68e-08		5.17825	3e-08		5.61952	1.76e-07		5.48588	4.79e-08		5.5121	8.03e-08		5.53665	1.1e-07
6.3148	-9.33e-07		4.83166	-3.76e-08		5.18176	2.96e-08		5.62303	1.76e-07		5.48939	4.76e-08		5.5156	8.01e-08		5.54016	1.09e-07
6.31831	-9.19e-07		4.83517	-3.78e-08		5.18527	2.97e-08		5.62654	1.76e-07		5.4929	4.74e-08		5.51911	8e-08		5.54367	1.08e-07
6.32182	-9.06e-07		4.83868	-3.79e-08		5.18878	2.99e-08		5.63005	1.75e-07		5.49641	4.71e-08		5.52262	7.98e-08		5.54718	1.08e-07
6.32533	-8.93e-07		4.84218	-3.82e-08		5.19229	2.99e-08		5.63355	1.75e-07		5.49992	4.69e-08		5.52613	7.87e-08		5.55069	1.08e-07
6.32884	-8.8e-07		4.84569	-3.85e-08		5.1958	3e-08		5.63706	1.75e-07		5.50343	4.66e-08		5.52964	7.81e-08		5.5542	1.07e-07
6.33235	-8.66e-07		4.8492	-3.91e-08		5.19931	3e-08		5.64057	1.74e-07		5.50693	4.59e-08		5.53315	7.78e-08		5.55771	1.06e-07
6.33586	-8.54e-07		4.85271	-3.92e-08		5.20281	3e-08		5.64408	1.74e-07		5.51044	4.57e-08		5.53666	7.75e-08		5.56122	1.06e-07
6.33937	-8.4e-07		4.85622	-3.93e-08		5.20632	2.99e-08		5.64759	1.73e-07		5.51395	4.58e-08		5.54017	7.71e-08		5.56472	1.05e-07
6.34288	-8.26e-07		4.85973	-3.94e-08		5.20983	2.99e-08		5.6511	1.73e-07		5.51746	4.57e-08		5.54368	7.69e-08		5.56823	1.05e-07
6.34638	-8.12e-07		4.86324	-3.96e-08		5.21334	2.99e-08		5.65461	1.73e-07		5.52097	4.55e-08		5.54718	7.68e-08		5.57174	1.04e-07
6.34989	-8e-07		4.86675	-3.97e-08		5.21685	2.99e-08		5.65812	1.72e-07		5.52448	4.54e-08		5.55069	7.64e-08		5.57525	1.04e-07
6.3534	-7.87e-07		4.87025	-3.99e-08		5.22036	2.96e-08		5.66162	1.72e-07		5.52799	4.51e-08		5.5542	7.58e-08		5.57876	1.03e-07
6.35691	-7.73e-07		4.87376	-4.01e-08		5.22387	2.93e-08		5.66513	1.71e-07		5.5315	4.49e-08		5.55771	7.57e-08		5.58227	1.03e-07
6.36042	-7.61e-07		4.87727	-4.04e-08		5.22738	2.91e-08		5.66864	1.71e-07		5.535	4.49e-08		5.56122	7.54e-08		5.58578	1.03e-07
6.36393	-7.48e-07		4.88078	-4.09e-08		5.23089	2.91e-08		5.67215	1.7e-07		5.53851	4.51e-08		5.56473	7.52e-08		5.58929	1.03e-07
6.36744	-7.35e-07		4.88429	-4.1e-08		5.23439	2.93e-08		5.67566	1.7e-07		5.54202	4.5e-08		5.56824	7.49e-08		5.59279	1.02e-07
6.37095	-7.22e-07		4.8878	-4.13e-08		5.2379	2.96e-08		5.67917	1.7e-07		5.54553	4.48e-08		5.57175	7.37e-08		5.5963	1.02e-07
6.37445	-7.08e-07		4.89131	-4.15e-08		5.24141	2.97e-08		5.68268	1.69e-07		5.54904	4.45e-08		5.57525	7.33e-08		5.59981	1.01e-07
6.37796	-6.95e-07		4.89482	-4.18e-08		5.24492	2.94e-08		5.68619	1.69e-07		5.55255	4.43e-08		5.57876	7.31e-08		5.60332	1.01e-07
6.38147	-6.83e-07		4.89832	-4.2e-08		5.24843	2.92e-08		5.6897	1.69e-07		5.55606	4.41e-08		5.58227	7.28e-08		5.60683	1.01e-07
6.38498	-6.7e-07		4.90183	-4.22e-08		5.25194	2.89e-08		5.6932	1.68e-07		5.55957	4.4e-08		5.58578	7.24e-08		5.61034	1e-07
6.38849	-6.56e-07		4.90534	-4.25e-08		5.25545	2.87e-08		5.69671	1.68e-07		5.56307	4.4e-08		5.58929	7.22e-08		5.61385	1e-07
6.392	-6.44e-07		4.90885	-4.29e-08		5.25896	2.85e-08		5.70022	1.67e-07		5.56658	4.37e-08		5.5928	7.21e-08		5.61736	9.99e-08
6.39551	-6.31e-07		4.91236	-4.26e-08		5.26246	2.85e-08		5.70373	1.67e-07		5.57009	4.34e-08		5.59631	7.19e-08		5.62086	9.97e-08
6.39902	-6.18e-07		4.91587	-4.25e-08		5.26597	2.86e-08		5.70724	1.66e-07		5.5736	4.31e-08		5.59982	7.16e-08		5.62437	9.88e-08
6.40252	-6.05e-07		4.91938	-4.26e-08		5.26948	2.87e-08		5.71075	1.66e-07		5.57711	4.24e-08		5.60332	7.15e-08		5.62788	9.83e-08
6.40603	-5.93e-07		4.92289	-4.27e-08		5.27299	2.88e-08		5.71426	1.66e-07		5.58062	4.22e-08		5.60683	7.13e-08		5.63139	9.81e-08
6.40954	-5.81e-07		4.9264	-4.29e-08		5.2765	2.89e-08		5.71777	1.65e-07		5.58413	4.26e-08		5.61034	7.11e-08		5.6349	9.8e-08
6.41305	-5.69e-07		4.9299	-4.31e-08		5.28001	2.92e-08		5.72127	1.65e-07		5.58764	4.26e-08		5.61385	7.12e-08		5.63841	9.79e-08
6.41656	-5.56e-07		4.93341	-4.33e-08		5.28352	2.93e-08		5.72478	1.65e-07		5.59115	4.27e-08		5.61736	7.1e-08		5.64192	9.77e-08
6.42007	-5.43e-07		4.93692	-4.35e-08		5.28703	2.93e-08		5.72829	1.65e-07		5.59465	4.24e-08		5.62087	7.08e-08		5.64543	9.75e-08
6.42358	-5.31e-07		4.94043	-4.37e-08		5.29053	2.93e-08		5.7318	1.64e-07		5.59816	4.22e-08		5.62438	7.05e-08		5.64894	9.7e-08
6.42709	-5.19e-07		4.94394	-4.39e-08		5.29404	2.92e-08		5.73531	1.64e-07		5.60167	4.21e-08		5.62789	7e-08		5.65244	9.69e-08
6.4306	-5.07e-07		4.94745	-4.49e-08		5.29755	2.87e-08		5.73882	1.63e-07		5.60518	4.2e-08		5.6314	6.92e-08		5.65595	9.63e-08
6.4341	-4.95e-07		4.95096	-4.51e-08		5.30106	2.85e-08		5.74233	1.62e-07		5.60869	4.18e-08		5.6349	6.87e-08		5.65946	9.52e-08
6.43761	-4.84e-07		4.95447	-4.53e-08		5.30457	2.84e-08		5.74584	1.62e-07		5.6122	4.2e-08		5.63841	6.86e-08		5.66297	9.51e-08
6.44112	-4.72e-07		4.95797	-4.55e-08		5.30808	2.82e-08		5.74934	1.62e-07		5.61571	4.22e-08		5.64192	6.86e-08		5.66648	9.5e-08
6.44463	-4.59e-07		4.96148	-4.57e-08		5.31159	2.82e-08		5.75285	1.62e-07		5.61922	4.19e-08		5.64543	6.85e-08		5.66999	9.47e-08
6.44814	-4.47e-07		4.96499	-4.58e-08		5.3151	2.83e-08		5.75636	1.61e-07		5.62272	4.17e-08		5.64894	6.83e-08		5.6735	9.41e-08
6.45165	-4.36e-07		4.9685	-4.61e-08		5.31861	2.83e-08		5.75987	1.61e-07		5.62623	4.14e-08		5.65245	6.81e-08		5.67701	9.39e-08
6.45516	-4.25e-07		4.97201	-4.64e-08		5.32211	2.83e-08		5.76338	1.61e-07		5.62974	4.08e-08		5.65596	6.77e-08		5.68051	9.37e-08
6.45867	-4.13e-07		4.97552	-4.65e-08		5.32562	2.77e-08		5.76689	1.6e-07		5.63325	4.03e-08		5.65947	6.69e-08		5.68402	9.34e-08
6.46217	-4.02e-07		4.97903	-4.66e-08		5.32913	2.77e-08		5.7704	1.6e-07		5.63676	4.09e-08		5.66297	6.67e-08		5.68753	9.32e-08
6.46568	-3.91e-07		4.98254	-4.62e-08		5.33264	2.77e-08		5.77391	1.59e-07		5.64027	4.06e-08		5.66648	6.65e-08		5.69104	9.27e-08
6.46919	-3.8e-07		4.98604	-4.61e-08		5.33615	2.77e-08		5.77742	1.58e-07		5.64378	4.03e-08		5.66999	6.64e-08		5.69455	9.24e-08
6.4727	-3.68e-07		4.98955	-4.61e-08		5.33966	2.78e-08		5.78092	1.58e-07		5.64729	4e-08		5.6735	6.61e-08		5.69806	9.21e-08
6.47621	-3.58e-07		4.99306	-4.63e-08		5.34317	2.8e-08		5.78443	1.58e-07		5.65079	3.97e-08		5.67701	6.6e-08		5.70157	9.11e-08
6.47972	-3.47e-07		4.99657	-4.65e-08		5.34668	2.8e-08		5.78794	1.57e-07		5.6543	3.94e-08		5.68052	6.58e-08		5.70508	9.04e-08
6.48323	-3.37e-07		5.00008	-4.68e-08		5.35018	2.8e-08		5.79145	1.57e-07		5.65781	3.91e-08		5.68403	6.56e-08		5.70858	9.03e-08
6.48674	-3.27e-07		5.00359	-4.72e-08		5.35369	2.75e-08		5.79496	1.56e-07		5.66132	3.91e-08		5.68754	6.53e-08		5.71209	9.01e-08
6.49024	-3.15e-07		5.0071	-4.71e-08		5.3572	2.71e-08		5.79847	1.56e-07		5.66483	3.89e-08		5.69104	6.49e-08		5.7156	8.97e-08
6.49375	-3.05e-07		5.01061	-4.71e-08		5.36071	2.65e-08		5.80198	1.56e-07		5.66834	3.86e-08		5.69455	6.47e-08		5.71911	8.94e-08
6.49726	-2.95e-07		5.01412	-4.72e-08		5.36422	2.67e-08		5.80549	1.55e-07		5.67185	3.83e-08		5.69806	6.45e-08		5.72262	8.88e-08
6.50077	-2.85e-07		5.01762	-4.74e-08		5.36773	2.67e-08		5.80899	1.55e-07		5.67536	3.82e-08		5.70157	6.42e-08		5.72613	8.84e-08
6.50428	-2.76e-07		5.02113	-4.77e-08		5.37124	2.67e-08		5.8125	1.55e-07		5.67887	3.8e-08		5.70508	6.4e-08		5.72964	8.8e-08
6.50779	-2.65e-07		5.02464	-4.79e-08		5.37475	2.65e-08		5.81601	1.54e-07		5.68237	3.78e-08		5.70859	6.36e-08		5.73315	8.69e-08
6.5113	-2.55e-07		5.02815	-4.83e-08		5.37825	2.64e-08		5.81952	1.54e-07		5.68588	3.85e-08		5.7121	6.29e-08		5.73666	8.63e-08
6.51481	-2.46e-07		5.03166	-4.86e-08		5.38176	2.62e-08		5.82303	1.53e-07		5.68939	3.82e-08		5.71561	6.25e-08		5.74016	8.62e-08
6.51831	-2.37e-07		5.03517	-4.92e-08		5.38527	2.6e-08		5.82654	1.52e-07		5.6929	3.8e-08		5.71912	6.22e-08		5.74367	8.61e-08
6.52182	-2.26e-07		5.03868	-4.84e-08		5.38878	2.63e-08		5.83005	1.52e-07		5.69641	3.77e-08		5.72262	6.2e-08		5.74718	8.6e-08
6.52533	-2.17e-07		5.04219	-4.85e-08		5.39229	2.63e-08		5.83356	1.52e-07		5.69992	3.77e-08		5.72613	6.17e-08		5.75069	8.58e-08
6.52884	-2.09e-07		5.04569	-4.87e-08		5.3958	2.63e-08		5.83706	1.51e-07		5.70343	3.76e-08		5.72964	6.12e-08		5.7542	8.47e-08
6.53235	-1.99e-07		5.0492	-4.87e-08		5.39931	2.63e-08		5.84057	1.5e-07		5.70694	3.75e-08		5.73315	6.08e-08		5.75771	8.46e-08
6.53586	-1.9e-07		5.05271	-4.88e-08		5.40282	2.63e-08		5.84408	1.5e-07		5.71044	3.81e-08		5.73666	6.04e-08		5.76122	8.44e-08
6.53937	-1.81e-07		5.05622	-4.89e-08		5.40633	2.61e-08		5.84759	1.49e-07		5.71395	3.79e-08		5.74017	6.01e-08		5.76473	8.43e-08
6.54288	-1.72e-07		5.05973	-4.9e-08		5.40983	2.6e-08		5.8511	1.49e-07		5.71746	3.78e-08		5.74368	5.98e-08		5.76823	8.39e-08
6.54639	-1.64e-07		5.06324	-4.9e-08		5.41334	2.6e-08		5.85461	1.49e-07		5.72097	3.75e-08		5.74719	5.93e-08		5.77174	8.33e-08
6.54989	-1.55e-07		5.06675	-4.91e-08		5.41685	2.58e-08		5.85812	1.48e-07		5.72448	3.71e-08		5.75069	5.85e-08		5.77525	8.26e-08
6.5534	-1.47e-07		5.07026	-4.92e-08		5.42036	2.57e-08		5.86163	1.48e-07		5.72799	3.66e-08		5.7542	5.83e-08		5.77876	8.22e-08
6.55691	-1.38e-07		5.07376	-4.92e-08		5.42387	2.57e-08		5.86514	1.48e-07		5.7315	3.66e-08		5.75771	5.82e-08		5.78227	8.18e-08
6.56042	-1.31e-07		5.07727	-4.93e-08		5.42738	2.59e-08		5.86864	1.47e-07		5.73501	3.67e-08		5.76122	5.76e-08		5.78578	8.16e-08
6.56393	-1.23e-07		5.08078	-4.94e-08		5.43089	2.59e-08		5.87215	1.46e-07		5.73851	3.65e-08		5.76473	5.76e-08		5.78929	8.15e-08
6.56744	-1.15e-07		5.08429	-4.96e-08		5.4344	2.58e-08		5.87566	1.46e-07		5.74202	3.63e-08		5.76824	5.76e-08		5.7928	8.14e-08
6.57095	-1.07e-07		5.0878	-4.98e-08		5.4379	2.56e-08		5.87917	1.45e-07		5.74553	3.65e-08		5.77175	5.74e-08		5.7963	8.13e-08
6.57446	-9.9e-08		5.09131	-4.99e-08		5.44141	2.53e-08		5.88268	1.45e-07		5.74904	3.66e-08		5.77526	5.72e-08		5.79981	8.11e-08
6.57796	-9.21e-08		5.09482	-5.01e-08		5.44492	2.47e-08		5.88619	1.45e-07		5.75255	3.65e-08		5.77876	5.69e-08		5.80332	8.07e-08
6.58147	-8.47e-08		5.09833	-5.03e-08		5.44843	2.47e-08		5.8897	1.44e-07		5.75606	3.68e-08		5.78227	5.61e-08		5.80683	8.06e-08
6.58498	-7.75e-08		5.10184	-5.05e-08		5.45194	2.5e-08		5.89321	1.44e-07		5.75957	3.65e-08		5.78578	5.6e-08		5.81034	8.04e-08
6.58849	-7.07e-08		5.10534	-5.13e-08		5.45545	2.51e-08		5.89671	1.43e-07		5.76308	3.62e-08		5.78929	5.58e-08		5.81385	7.96e-08
6.592	-6.4e-08		5.10885	-5.11e-08		5.45896	2.53e-08		5.90022	1.43e-07		5.76659	3.59e-08		5.7928	5.56e-08		5.81736	7.94e-08
6.59551	-5.7e-08		5.11236	-5.05e-08		5.46247	2.54e-08		5.90373	1.42e-07		5.77009	3.51e-08		5.79631	5.54e-08		5.82087	7.92e-08
6.59902	-5.03e-08		5.11587	-5.06e-08		5.46597	2.53e-08		5.90724	1.42e-07		5.7736	3.43e-08		5.79982	5.5e-08		5.82438	7.89e-08
6.60253	-4.41e-08		5.11938	-5.07e-08		5.46948	2.52e-08		5.91075	1.41e-07		5.77711	3.42e-08		5.80333	5.47e-08		5.82788	7.85e-08
6.60603	-3.8e-08		5.12289	-5.08e-08		5.47299	2.49e-08		5.91426	1.41e-07		5.78062	3.41e-08		5.80684	5.41e-08		5.83139	7.83e-08
6.60954	-3.14e-08		5.1264	-5.1e-08		5.4765	2.49e-08		5.91777	1.4e-07		5.78413	3.39e-08		5.81034	5.34e-08		5.8349	7.81e-08
6.61305	-2.52e-08		5.12991	-5.11e-08		5.48001	2.48e-08		5.92128	1.4e-07		5.78764	3.37e-08		5.81385	5.29e-08		5.83841	7.77e-08
6.61656	-1.88e-08		5.13341	-5.12e-08		5.48352	2.44e-08		5.92478	1.4e-07		5.79115	3.34e-08		5.81736	5.32e-08		5.84192	7.74e-08
6.62007	-1.28e-08		5.13692	-5.13e-08		5.48703	2.49e-08		5.92829	1.4e-07		5.79466	3.36e-08		5.82087	5.3e-08		5.84543	7.71e-08
6.62358	-7.89e-09		5.14043	-5.14e-08		5.49054	2.49e-08		5.9318	1.39e-07		5.79816	3.34e-08		5.82438	5.29e-08		5.84894	7.66e-08
6.62709	-3.35e-09		5.14394	-5.15e-08		5.49405	2.48e-08		5.93531	1.39e-07		5.80167	3.32e-08		5.82789	5.27e-08		5.85245	7.63e-08
6.6306	1.83e-09		5.14745	-5.16e-08		5.49755	2.46e-08		5.93882	1.38e-07		5.80518	3.32e-08		5.8314	5.18e-08		5.85595	7.59e-08
6.63411	7.53e-09		5.15096	-5.18e-08		5.50106	2.4e-08		5.94233	1.38e-07		5.80869	3.29e-08		5.83491	5.17e-08		5.85946	7.5e-08
6.63761	1.2e-08		5.15447	-5.2e-08		5.50457	2.35e-08		5.94584	1.38e-07		5.8122	3.29e-08		5.83841	5.19e-08		5.86297	7.46e-08
6.64112	1.76e-08		5.15798	-5.24e-08		5.50808	2.37e-08		5.94935	1.37e-07		5.81571	3.31e-08		5.84192	5.18e-08		5.86648	7.45e-08
6.64463	2.34e-08		5.16148	-5.25e-08		5.51159	2.37e-08		5.95286	1.37e-07		5.81922	3.34e-08		5.84543	5.17e-08		5.86999	7.44e-08
6.64814	2.82e-08		5.16499	-5.27e-08		5.5151	2.37e-08		5.95636	1.36e-07		5.82273	3.33e-08		5.84894	5.15e-08		5.8735	7.42e-08
6.65165	3.22e-08		5.1685	-5.29e-08		5.51861	2.37e-08		5.95987	1.36e-07		5.82623	3.31e-08		5.85245	5.11e-08		5.87701	7.4e-08
6.65516	3.61e-08		5.17201	-5.32e-08		5.52212	2.34e-08		5.96338	1.36e-07		5.82974	3.29e-08		5.85596	5.07e-08		5.88052	7.34e-08
6.65867	4.08e-08		5.17552	-5.34e-08		5.52562	2.31e-08		5.96689	1.35e-07		5.83325	3.27e-08		5.85947	4.96e-08		5.88402	7.32e-08
6.66218	4.52e-08		5.17903	-5.36e-08		5.52913	2.29e-08		5.9704	1.35e-07		5.83676	3.24e-08		5.86298	4.91e-08		5.88753	7.29e-08
6.66568	4.86e-08		5.18254	-5.38e-08		5.53264	2.29e-08		5.97391	1.34e-07		5.84027	3.22e-08		5.86648	4.89e-08		5.89104	7.26e-08
6.66919	5.27e-08		5.18605	-5.42e-08		5.53615	2.3e-08		5.97742	1.33e-07		5.84378	3.22e-08		5.86999	4.87e-08		5.89455	7.24e-08
6.6727	5.71e-08		5.18956	-5.42e-08		5.53966	2.27e-08		5.98093	1.33e-07		5.84729	3.22e-08		5.8735	4.84e-08		5.89806	7.23e-08
6.67621	6.05e-08		5.19306	-5.44e-08		5.54317	2.24e-08		5.98443	1.32e-07		5.8508	3.2e-08		5.87701	4.82e-08		5.90157	7.15e-08
6.67972	6.41e-08		5.19657	-5.45e-08		5.54668	2.24e-08		5.98794	1.32e-07		5.85431	3.21e-08		5.88052	4.8e-08		5.90508	7.13e-08
6.68323	6.71e-08		5.20008	-5.47e-08		5.55019	2.27e-08		5.99145	1.31e-07		5.85781	3.19e-08		5.88403	4.77e-08		5.90859	7.11e-08
6.68674	7.02e-08		5.20359	-5.45e-08		5.55369	2.27e-08		5.99496	1.31e-07		5.86132	3.18e-08		5.88754	4.74e-08		5.9121	7.1e-08
6.69025	7.4e-08		5.2071	-5.44e-08		5.5572	2.27e-08		5.99847	1.3e-07		5.86483	3.16e-08		5.89105	4.68e-08		5.9156	7.08e-08
6.69375	7.71e-08		5.21061	-5.43e-08		5.56071	2.27e-08		6.00198	1.3e-07		5.86834	3.14e-08		5.89456	4.66e-08		5.91911	7.05e-08
6.69726	7.91e-08		5.21412	-5.41e-08		5.56422	2.27e-08		6.00549	1.29e-07		5.87185	3.11e-08		5.89806	4.64e-08		5.92262	7.02e-08
6.70077	8.17e-08		5.21763	-5.42e-08		5.56773	2.26e-08		6.009	1.29e-07		5.87536	3.1e-08		5.90157	4.57e-08		5.92613	6.95e-08
6.70428	8.43e-08		5.22113	-5.44e-08		5.57124	2.25e-08		6.0125	1.29e-07		5.87887	3.08e-08		5.90508	4.55e-08		5.92964	6.89e-08
6.70779	8.61e-08		5.22464	-5.47e-08		5.57475	2.23e-08		6.01601	1.28e-07		5.88238	3.09e-08		5.90859	4.53e-08		5.93315	6.85e-08
6.7113	8.8e-08		5.22815	-5.5e-08		5.57826	2.23e-08		6.01952	1.28e-07		5.88588	3.08e-08		5.9121	4.5e-08		5.93666	6.84e-08
6.71481	9.05e-08		5.23166	-5.52e-08		5.58177	2.23e-08		6.02303	1.27e-07		5.88939	3.07e-08		5.91561	4.48e-08		5.94017	6.83e-08
6.71832	9.29e-08		5.23517	-5.55e-08		5.58527	2.23e-08		6.02654	1.27e-07		5.8929	3.09e-08		5.91912	4.46e-08		5.94367	6.82e-08
6.72183	9.49e-08		5.23868	-5.58e-08		5.58878	2.18e-08		6.03005	1.26e-07		5.89641	3.07e-08		5.92263	4.44e-08		5.94718	6.79e-08
6.72533	9.62e-08		5.24219	-5.61e-08		5.59229	2.13e-08		6.03356	1.26e-07		5.89992	3.04e-08		5.92613	4.35e-08		5.95069	6.72e-08
6.72884	9.72e-08		5.2457	-5.61e-08		5.5958	1.98e-08		6.03707	1.26e-07		5.90343	3.03e-08		5.92964	4.33e-08		5.9542	6.71e-08
6.73235	9.88e-08		5.2492	-5.62e-08		5.59931	1.99e-08		6.04058	1.25e-07		5.90694	3.08e-08		5.93315	4.32e-08		5.95771	6.7e-08
6.73586	1e-07		5.25271	-5.64e-08		5.60282	1.99e-08		6.04408	1.25e-07		5.91045	3.08e-08		5.93666	4.3e-08		5.96122	6.65e-08
6.73937	1.02e-07		5.25622	-5.65e-08		5.60633	1.99e-08		6.04759	1.24e-07		5.91395	3.07e-08		5.94017	4.28e-08		5.96473	6.63e-08
6.74288	1.03e-07		5.25973	-5.67e-08		5.60984	1.98e-08		6.0511	1.24e-07		5.91746	3.04e-08		5.94368	4.26e-08		5.96824	6.62e-08
6.74639	1.04e-07		5.26324	-5.69e-08		5.61334	1.97e-08		6.05461	1.24e-07		5.92097	3.02e-08		5.94719	4.23e-08		5.97174	6.61e-08
6.7499	1.05e-07		5.26675	-5.69e-08		5.61685	1.99e-08		6.05812	1.23e-07		5.92448	2.99e-08		5.9507	4.2e-08		5.97525	6.52e-08
6.7534	1.06e-07		5.27026	-5.71e-08		5.62036	2e-08		6.06163	1.23e-07		5.92799	3e-08		5.9542	4.13e-08		5.97876	6.51e-08
6.75691	1.06e-07		5.27377	-5.73e-08		5.62387	1.99e-08		6.06514	1.22e-07		5.9315	3e-08		5.95771	4.14e-08		5.98227	6.5e-08
6.76042	1.06e-07		5.27728	-5.74e-08		5.62738	1.99e-08		6.06865	1.22e-07		5.93501	2.98e-08		5.96122	4.15e-08		5.98578	6.46e-08
6.76393	1.07e-07		5.28078	-5.8e-08		5.63089	1.95e-08		6.07215	1.21e-07		5.93852	3e-08		5.96473	4.16e-08		5.98929	6.42e-08
6.76744	1.07e-07		5.28429	-5.81e-08		5.6344	1.92e-08		6.07566	1.21e-07		5.94203	2.99e-08		5.96824	4.14e-08		5.9928	6.41e-08
6.77095	1.08e-07		5.2878	-5.82e-08		5.63791	1.93e-08		6.07917	1.2e-07		5.94553	2.99e-08		5.97175	4.12e-08		5.99631	6.4e-08
6.77446	1.07e-07		5.29131	-5.84e-08		5.64141	1.94e-08		6.08268	1.2e-07		5.94904	2.97e-08		5.97526	4.1e-08		5.99982	6.39e-08
6.77797	1.07e-07		5.29482	-5.85e-08		5.64492	1.94e-08		6.08619	1.19e-07		5.95255	2.95e-08		5.97877	4.06e-08		6.00332	6.37e-08
6.78147	1.07e-07		5.29833	-5.9e-08		5.64843	1.94e-08		6.0897	1.19e-07		5.95606	2.93e-08		5.98228	3.99e-08		6.00683	6.34e-08
6.78498	1.06e-07		5.30184	-5.91e-08		5.65194	1.94e-08		6.09321	1.18e-07		5.95957	2.94e-08		5.98578	3.95e-08		6.01034	6.3e-08
6.78849	1.06e-07		5.30535	-5.93e-08		5.65545	1.91e-08		6.09672	1.18e-07		5.96308	2.93e-08		5.98929	3.88e-08		6.01385	6.23e-08
6.792	1.05e-07		5.30885	-5.93e-08		5.65896	1.87e-08		6.10022	1.18e-07		5.96659	2.91e-08		5.9928	3.83e-08		6.01736	6.23e-08
6.79551	1.05e-07		5.31236	-5.94e-08		5.66247	1.9e-08		6.10373	1.18e-07		5.9701	2.88e-08		5.99631	3.82e-08		6.02087	6.22e-08
6.79902	1.04e-07		5.31587	-5.91e-08		5.66598	1.92e-08		6.10724	1.17e-07		5.9736	2.86e-08		5.99982	3.8e-08		6.02438	6.2e-08
6.80253	1.03e-07		5.31938	-5.88e-08		5.66949	1.93e-08		6.11075	1.17e-07		5.97711	2.81e-08		6.00333	3.76e-08		6.02789	6.18e-08
6.80604	1.02e-07		5.32289	-5.88e-08		5.67299	1.93e-08		6.11426	1.16e-07		5.98062	2.81e-08		6.00684	3.73e-08		6.03139	6.09e-08
6.80955	1.01e-07		5.3264	-5.9e-08		5.6765	1.94e-08		6.11777	1.16e-07		5.98413	2.79e-08		6.01035	3.69e-08		6.0349	6.08e-08
6.81305	9.96e-08		5.32991	-5.92e-08		5.68001	1.93e-08		6.12128	1.15e-07		5.98764	2.77e-08		6.01385	3.66e-08		6.03841	6.05e-08
6.81656	9.82e-08		5.33342	-5.94e-08		5.68352	1.91e-08		6.12479	1.14e-07		5.99115	2.79e-08		6.01736	3.61e-08		6.04192	6.02e-08
6.82007	9.7e-08		5.33692	-5.96e-08		5.68703	1.92e-08		6.1283	1.14e-07		5.99466	2.77e-08		6.02087	3.58e-08		6.04543	5.95e-08
6.82358	9.52e-08		5.34043	-5.91e-08		5.69054	1.92e-08		6.1318	1.13e-07		5.99817	2.75e-08		6.02438	3.57e-08		6.04894	5.93e-08
6.82709	9.38e-08		5.34394	-5.93e-08		5.69405	1.92e-08		6.13531	1.13e-07		6.00167	2.72e-08		6.02789	3.55e-08		6.05245	5.91e-08
6.8306	9.19e-08		5.34745	-5.95e-08		5.69756	1.89e-08		6.13882	1.12e-07		6.00518	2.69e-08		6.0314	3.56e-08		6.05596	5.9e-08
6.83411	9e-08		5.35096	-5.96e-08		5.70106	1.84e-08		6.14233	1.12e-07		6.00869	2.65e-08		6.03491	3.56e-08		6.05946	5.88e-08
6.83762	8.86e-08		5.35447	-5.99e-08		5.70457	1.85e-08		6.14584	1.12e-07		6.0122	2.63e-08		6.03842	3.56e-08		6.06297	5.87e-08
6.84112	8.64e-08		5.35798	-6.09e-08		5.70808	1.93e-08		6.14935	1.12e-07		6.01571	2.6e-08		6.04192	3.55e-08		6.06648	5.82e-08
6.84463	8.45e-08		5.36149	-6.14e-08		5.71159	1.95e-08		6.15286	1.11e-07		6.01922	2.61e-08		6.04543	3.53e-08		6.06999	5.8e-08
6.84814	8.2e-08		5.365	-6.07e-08		5.7151	1.95e-08		6.15637	1.12e-07		6.02273	2.59e-08		6.04894	3.51e-08		6.0735	5.77e-08
6.85165	7.95e-08		5.3685	-5.99e-08		5.71861	1.95e-08		6.15987	1.11e-07		6.02624	2.58e-08		6.05245	3.48e-08		6.07701	5.75e-08
6.85516	7.77e-08		5.37201	-6e-08		5.72212	1.94e-08		6.16338	1.11e-07		6.02975	2.57e-08		6.05596	3.42e-08		6.08052	5.71e-08
6.85867	7.5e-08		5.37552	-6.01e-08		5.72563	1.86e-08		6.16689	1.1e-07		6.03325	2.55e-08		6.05947	3.37e-08		6.08403	5.69e-08
6.86218	7.21e-08		5.37903	-6.03e-08		5.72913	1.84e-08		6.1704	1.1e-07		6.03676	2.57e-08		6.06298	3.4e-08		6.08754	5.68e-08
6.86569	6.95e-08		5.38254	-6.03e-08		5.73264	1.83e-08		6.17391	1.1e-07		6.04027	2.57e-08		6.06649	3.44e-08		6.09104	5.66e-08
6.86919	6.76e-08		5.38605	-6.05e-08		5.73615	1.82e-08		6.17742	1.1e-07		6.04378	2.55e-08		6.07	3.53e-08		6.09455	5.65e-08
6.8727	6.49e-08		5.38956	-6.07e-08		5.73966	1.8e-08		6.18093	1.09e-07		6.04729	2.53e-08		6.0735	3.58e-08		6.09806	5.66e-08
6.87621	6.12e-08		5.39307	-6.08e-08		5.74317	1.87e-08		6.18444	1.09e-07		6.0508	2.51e-08		6.07701	3.55e-08		6.10157	5.65e-08
6.87972	5.77e-08		5.39657	-6.1e-08		5.74668	1.88e-08		6.18795	1.08e-07		6.05431	2.5e-08		6.08052	3.53e-08		6.10508	5.64e-08
6.88323	5.49e-08		5.40008	-6.21e-08		5.75019	1.88e-08		6.19145	1.07e-07		6.05782	2.5e-08		6.08403	3.49e-08		6.10859	5.63e-08
6.88674	5.24e-08		5.40359	-6.29e-08		5.7537	1.88e-08		6.19496	1.07e-07		6.06132	2.5e-08		6.08754	3.3e-08		6.1121	5.61e-08
6.89025	4.88e-08		5.4071	-6.23e-08		5.75721	1.87e-08		6.19847	1.06e-07		6.06483	2.49e-08		6.09105	3.29e-08		6.11561	5.6e-08
6.89376	4.57e-08		5.41061	-6.22e-08		5.76071	1.82e-08		6.20198	1.06e-07		6.06834	2.46e-08		6.09456	3.27e-08		6.11911	5.59e-08
6.89727	4.28e-08		5.41412	-6.22e-08		5.76422	1.87e-08		6.20549	1.05e-07		6.07185	2.46e-08		6.09807	3.26e-08		6.12262	5.57e-08
6.90077	3.84e-08		5.41763	-6.24e-08		5.76773	1.87e-08		6.209	1.05e-07		6.07536	2.45e-08		6.10157	3.24e-08		6.12613	5.55e-08
6.90428	3.43e-08		5.42114	-6.26e-08		5.77124	1.87e-08		6.21251	1.04e-07		6.07887	2.43e-08		6.10508	3.21e-08		6.12964	5.51e-08
6.90779	3.02e-08		5.42464	-6.28e-08		5.77475	1.86e-08		6.21602	1.04e-07		6.08238	2.42e-08		6.10859	3.13e-08		6.13315	5.45e-08
6.9113	2.6e-08		5.42815	-6.3e-08		5.77826	1.85e-08		6.21952	1.03e-07		6.08589	2.4e-08		6.1121	3.12e-08		6.13666	5.46e-08
6.91481	2.26e-08		5.43166	-6.33e-08		5.78177	1.84e-08		6.22303	1.03e-07		6.08939	2.42e-08		6.11561	3.09e-08		6.14017	5.45e-08
6.91832	1.92e-08		5.43517	-6.37e-08		5.78528	1.84e-08		6.22654	1.03e-07		6.0929	2.41e-08		6.11912	3.07e-08		6.14368	5.44e-08
6.92183	1.5e-08		5.43868	-6.39e-08		5.78878	1.84e-08		6.23005	1.02e-07		6.09641	2.4e-08		6.12263	3.06e-08		6.14718	5.43e-08
6.92534	1.06e-08		5.44219	-6.41e-08		5.79229	1.84e-08		6.23356	1.01e-07		6.09992	2.4e-08		6.12614	3.04e-08		6.15069	5.41e-08
6.92884	6.72e-09		5.4457	-6.43e-08		5.7958	1.84e-08		6.23707	1.01e-07		6.10343	2.39e-08		6.12964	3.02e-08		6.1542	5.26e-08
6.93235	2.45e-09		5.44921	-6.45e-08		5.79931	1.84e-08		6.24058	1.01e-07		6.10694	2.37e-08		6.13315	2.96e-08		6.15771	5.21e-08
6.93586	-1.84e-09		5.45272	-6.47e-08		5.80282	1.82e-08		6.24409	1e-07		6.11045	2.35e-08		6.13666	2.95e-08		6.16122	5.2e-08
6.93937	-6.14e-09		5.45622	-6.51e-08		5.80633	1.82e-08		6.24759	9.99e-08		6.11396	2.3e-08		6.14017	2.93e-08		6.16473	5.19e-08
6.94288	-1.04e-08		5.45973	-6.6e-08		5.80984	1.82e-08		6.2511	9.95e-08		6.11747	2.3e-08		6.14368	2.91e-08		6.16824	5.18e-08
6.94639	-1.41e-08		5.46324	-6.61e-08		5.81335	1.82e-08		6.25461	9.91e-08		6.12097	2.28e-08		6.14719	2.8e-08		6.17175	5.17e-08
6.9499	-1.9e-08		5.46675	-6.61e-08		5.81685	1.81e-08		6.25812	9.86e-08		6.12448	2.26e-08		6.1507	2.69e-08		6.17526	5.16e-08
6.95341	-2.41e-08		5.47026	-6.63e-08		5.82036	1.78e-08		6.26163	9.81e-08		6.12799	2.29e-08		6.15421	2.67e-08		6.17876	5.15e-08
6.95691	-2.81e-08		5.47377	-6.64e-08		5.82387	1.77e-08		6.26514	9.74e-08		6.1315	2.28e-08		6.15772	2.67e-08		6.18227	5.13e-08
6.96042	-3.28e-08		5.47728	-6.66e-08		5.82738	1.77e-08		6.26865	9.69e-08		6.13501	2.26e-08		6.16122	2.68e-08		6.18578	5.06e-08
6.96393	-3.84e-08		5.48079	-6.68e-08		5.83089	1.77e-08		6.27216	9.64e-08		6.13852	2.25e-08		6.16473	2.68e-08		6.18929	5.09e-08
6.96744	-4.28e-08		5.48429	-6.66e-08		5.8344	1.76e-08		6.27567	9.59e-08		6.14203	2.22e-08		6.16824	2.68e-08		6.1928	5.08e-08
6.97095	-4.73e-08		5.4878	-6.68e-08		5.83791	1.75e-08		6.27917	9.54e-08		6.14554	2.19e-08		6.17175	2.67e-08		6.19631	5.07e-08
6.97446	-5.25e-08		5.49131	-6.69e-08		5.84142	1.81e-08		6.28268	9.51e-08		6.14904	2.16e-08		6.17526	2.65e-08		6.19982	5.05e-08
6.97797	-5.78e-08		5.49482	-6.71e-08		5.84493	1.82e-08		6.28619	9.45e-08		6.15255	2.13e-08		6.17877	2.64e-08		6.20333	5.03e-08
6.98148	-6.28e-08		5.49833	-6.74e-08		5.84843	1.82e-08		6.2897	9.4e-08		6.15606	2.09e-08		6.18228	2.58e-08		6.20683	4.93e-08
6.98499	-6.76e-08		5.50184	-6.76e-08		5.85194	1.81e-08		6.29321	9.32e-08		6.15957	2.08e-08		6.18579	2.56e-08		6.21034	4.92e-08
6.98849	-7.24e-08		5.50535	-6.78e-08		5.85545	1.8e-08		6.29672	9.28e-08		6.16308	2.08e-08		6.18929	2.55e-08		6.21385	4.89e-08
6.992	-7.76e-08		5.50886	-6.8e-08		5.85896	1.83e-08		6.30023	9.23e-08		6.16659	2.07e-08		6.1928	2.52e-08		6.21736	4.84e-08
6.99551	-8.32e-08		5.51236	-6.85e-08		5.86247	1.84e-08		6.30374	9.18e-08		6.1701	2.08e-08		6.19631	2.5e-08		6.22087	4.82e-08
6.99902	-8.86e-08		5.51587	-6.82e-08		5.86598	1.85e-08		6.30724	9.14e-08		6.17361	2.06e-08		6.19982	2.47e-08		6.22438	4.8e-08
7.00253	-9.4e-08		5.51938	-6.81e-08		5.86949	1.85e-08		6.31075	9.1e-08		6.17711	2.03e-08		6.20333	2.44e-08		6.22789	4.78e-08
7.00604	-9.95e-08		5.52289	-6.83e-08		5.873	1.85e-08		6.31426	9.06e-08		6.18062	2.01e-08		6.20684	2.35e-08		6.2314	4.76e-08
7.00955	-1.04e-07		5.5264	-6.85e-08		5.8765	1.84e-08		6.31777	8.99e-08		6.18413	1.98e-08		6.21035	2.32e-08		6.2349	4.74e-08
7.01306	-1.1e-07		5.52991	-6.86e-08		5.88001	1.81e-08		6.32128	8.92e-08		6.18764	1.96e-08		6.21386	2.3e-08		6.23841	4.73e-08
7.01656	-1.15e-07		5.53342	-6.89e-08		5.88352	1.83e-08		6.32479	8.87e-08		6.19115	1.97e-08		6.21736	2.31e-08		6.24192	4.72e-08
7.02007	-1.21e-07		5.53693	-6.93e-08		5.88703	1.86e-08		6.3283	8.84e-08		6.19466	1.98e-08		6.22087	2.32e-08		6.24543	4.67e-08
7.02358	-1.26e-07		5.54044	-6.96e-08		5.89054	1.86e-08		6.33181	8.8e-08		6.19817	1.97e-08		6.22438	2.31e-08		6.24894	4.65e-08
7.02709	-1.32e-07		5.54394	-7e-08		5.89405	1.86e-08		6.33531	8.74e-08		6.20168	1.96e-08		6.22789	2.3e-08		6.25245	4.63e-08
7.0306	-1.38e-07		5.54745	-7.06e-08		5.89756	1.85e-08		6.33882	8.68e-08		6.20519	1.93e-08		6.2314	2.28e-08		6.25596	4.61e-08
7.03411	-1.43e-07		5.55096	-7.15e-08		5.90107	1.89e-08		6.34233	8.63e-08		6.20869	1.9e-08		6.23491	2.25e-08		6.25947	4.57e-08
7.03762	-1.49e-07		5.55447	-7.15e-08		5.90457	1.89e-08		6.34584	8.6e-08		6.2122	1.85e-08		6.23842	2.23e-08		6.26298	4.52e-08
7.04113	-1.54e-07		5.55798	-7.16e-08		5.90808	1.9e-08		6.34935	8.57e-08		6.21571	1.86e-08		6.24193	2.21e-08		6.26648	4.5e-08
7.04463	-1.6e-07		5.56149	-7.18e-08		5.91159	1.9e-08		6.35286	8.5e-08		6.21922	1.86e-08		6.24544	2.16e-08		6.26999	4.48e-08
7.04814	-1.65e-07		5.565	-7.19e-08		5.9151	1.9e-08		6.35637	8.44e-08		6.22273	1.84e-08		6.24894	2.13e-08		6.2735	4.45e-08
7.05165	-1.71e-07		5.56851	-7.21e-08		5.91861	1.89e-08		6.35988	8.41e-08		6.22624	1.81e-08		6.25245	2.16e-08		6.27701	4.4e-08
7.05516	-1.77e-07		5.57201	-7.24e-08		5.92212	1.87e-08		6.36339	8.37e-08		6.22975	1.77e-08		6.25596	2.15e-08		6.28052	4.35e-08
7.05867	-1.83e-07		5.57552	-7.29e-08		5.92563	1.86e-08		6.36689	8.32e-08		6.23326	1.73e-08		6.25947	2.13e-08		6.28403	4.35e-08
7.06218	-1.89e-07		5.57903	-7.3e-08		5.92914	1.84e-08		6.3704	8.27e-08		6.23676	1.74e-08		6.26298	2.11e-08		6.28754	4.34e-08
7.06569	-1.94e-07		5.58254	-7.31e-08		5.93265	1.84e-08		6.37391	8.21e-08		6.24027	1.75e-08		6.26649	2.08e-08		6.29105	4.32e-08
7.0692	-2e-07		5.58605	-7.32e-08		5.93615	1.91e-08		6.37742	8.17e-08		6.24378	1.75e-08		6.27	2.07e-08		6.29455	4.3e-08
7.07271	-2.06e-07		5.58956	-7.34e-08		5.93966	1.9e-08		6.38093	8.12e-08		6.24729	1.73e-08		6.27351	2.05e-08		6.29806	4.27e-08
7.07621	-2.13e-07		5.59307	-7.36e-08		5.94317	1.9e-08		6.38444	8.03e-08		6.2508	1.68e-08		6.27701	2.03e-08		6.30157	4.23e-08
7.07972	-2.19e-07		5.59658	-7.38e-08		5.94668	1.89e-08		6.38795	7.98e-08		6.25431	1.64e-08		6.28052	2.02e-08		6.30508	4.19e-08
7.08323	-2.25e-07		5.60008	-7.43e-08		5.95019	1.85e-08		6.39146	7.93e-08		6.25782	1.66e-08		6.28403	2e-08		6.30859	4.14e-08
7.08674	-2.31e-07		5.60359	-7.45e-08		5.9537	1.85e-08		6.39496	7.86e-08		6.26133	1.7e-08		6.28754	1.98e-08		6.3121	4.09e-08
7.09025	-2.37e-07		5.6071	-7.47e-08		5.95721	1.88e-08		6.39847	7.82e-08		6.26483	1.68e-08		6.29105	1.94e-08		6.31561	4.08e-08
7.09376	-2.42e-07		5.61061	-7.54e-08		5.96072	1.88e-08		6.40198	7.77e-08		6.26834	1.67e-08		6.29456	1.94e-08		6.31912	4.07e-08
7.09727	-2.48e-07		5.61412	-7.56e-08		5.96422	1.88e-08		6.40549	7.73e-08		6.27185	1.64e-08		6.29807	1.92e-08		6.32262	4.05e-08
7.10078	-2.55e-07		5.61763	-7.57e-08		5.96773	1.88e-08		6.409	7.67e-08		6.27536	1.63e-08		6.30158	1.91e-08		6.32613	4.03e-08
7.10428	-2.6e-07		5.62114	-7.59e-08		5.97124	1.91e-08		6.41251	7.6e-08		6.27887	1.62e-08		6.30508	1.89e-08		6.32964	3.96e-08
7.10779	-2.66e-07		5.62465	-7.6e-08		5.97475	1.91e-08		6.41602	7.56e-08		6.28238	1.61e-08		6.30859	1.87e-08		6.33315	3.9e-08
7.1113	-2.72e-07		5.62816	-7.65e-08		5.97826	1.91e-08		6.41953	7.51e-08		6.28589	1.58e-08		6.3121	1.85e-08		6.33666	3.87e-08
7.11481	-2.79e-07		5.63166	-7.68e-08		5.98177	1.91e-08		6.42303	7.46e-08		6.2894	1.55e-08		6.31561	1.82e-08		6.34017	3.84e-08
7.11832	-2.84e-07		5.63517	-7.67e-08		5.98528	1.9e-08		6.42654	7.37e-08		6.29291	1.58e-08		6.31912	1.83e-08		6.34368	3.8e-08
7.12183	-2.9e-07		5.63868	-7.69e-08		5.98879	1.92e-08		6.43005	7.32e-08		6.29641	1.56e-08		6.32263	1.82e-08		6.34719	3.79e-08
7.12534	-2.96e-07		5.64219	-7.7e-08		5.99229	1.92e-08		6.43356	7.28e-08		6.29992	1.53e-08		6.32614	1.8e-08		6.3507	3.78e-08
7.12885	-3.02e-07		5.6457	-7.72e-08		5.9958	1.93e-08		6.43707	7.24e-08		6.30343	1.49e-08		6.32965	1.79e-08		6.3542	3.76e-08
7.13235	-3.09e-07		5.64921	-7.76e-08		5.99931	1.93e-08		6.44058	7.14e-08		6.30694	1.55e-08		6.33316	1.78e-08		6.35771	3.73e-08
7.13586	-3.15e-07		5.65272	-7.8e-08		6.00282	1.95e-08		6.44409	7.07e-08		6.31045	1.54e-08		6.33666	1.76e-08		6.36122	3.71e-08
7.13937	-3.21e-07		5.65623	-7.83e-08		6.00633	1.96e-08		6.4476	7.05e-08		6.31396	1.53e-08		6.34017	1.75e-08		6.36473	3.7e-08
7.14288	-3.27e-07		5.65973	-7.84e-08		6.00984	1.95e-08		6.45111	7.01e-08		6.31747	1.55e-08		6.34368	1.73e-08		6.36824	3.68e-08
7.14639	-3.33e-07		5.66324	-7.83e-08		6.01335	1.95e-08		6.45461	6.97e-08		6.32098	1.54e-08		6.34719	1.75e-08		6.37175	3.66e-08
7.1499	-3.4e-07		5.66675	-7.84e-08		6.01686	1.95e-08		6.45812	6.92e-08		6.32448	1.52e-08		6.3507	1.74e-08		6.37526	3.64e-08
7.15341	-3.46e-07		5.67026	-7.85e-08		6.02037	1.95e-08		6.46163	6.87e-08		6.32799	1.5e-08		6.35421	1.78e-08		6.37877	3.56e-08
7.15692	-3.52e-07		5.67377	-7.87e-08		6.02387	1.84e-08		6.46514	6.8e-08		6.3315	1.48e-08		6.35772	1.78e-08		6.38227	3.53e-08
7.16043	-3.58e-07		5.67728	-7.87e-08		6.02738	1.84e-08		6.46865	6.76e-08		6.33501	1.49e-08		6.36123	1.76e-08		6.38578	3.55e-08
7.16393	-3.64e-07		5.68079	-7.88e-08		6.03089	1.85e-08		6.47216	6.72e-08		6.33852	1.5e-08		6.36473	1.74e-08		6.38929	3.55e-08
7.16744	-3.7e-07		5.6843	-7.9e-08		6.0344	1.84e-08		6.47567	6.64e-08		6.34203	1.48e-08		6.36824	1.72e-08		6.3928	3.55e-08
7.17095	-3.76e-07		5.6878	-7.92e-08		6.03791	1.83e-08		6.47918	6.57e-08		6.34554	1.46e-08		6.37175	1.7e-08		6.39631	3.54e-08
7.17446	-3.82e-07		5.69131	-7.93e-08		6.04142	1.81e-08		6.48268	6.52e-08		6.34905	1.43e-08		6.37526	1.64e-08		6.39982	3.53e-08
7.17797	-3.88e-07		5.69482	-7.95e-08		6.04493	1.78e-08		6.48619	6.47e-08		6.35255	1.46e-08		6.37877	1.63e-08		6.40333	3.52e-08
7.18148	-3.95e-07		5.69833	-7.98e-08		6.04844	1.8e-08		6.4897	6.4e-08		6.35606	1.45e-08		6.38228	1.59e-08		6.40684	3.51e-08
7.18499	-4.02e-07		5.70184	-8e-08		6.05194	1.8e-08		6.49321	6.36e-08		6.35957	1.45e-08		6.38579	1.58e-08		6.41034	3.49e-08
7.1885	-4.07e-07		5.70535	-8.03e-08		6.05545	1.8e-08		6.49672	6.32e-08		6.36308	1.44e-08		6.3893	1.56e-08		6.41385	3.48e-08
7.192	-4.12e-07		5.70886	-8.07e-08		6.05896	1.85e-08		6.50023	6.26e-08		6.36659	1.48e-08		6.3928	1.52e-08		6.41736	3.47e-08
7.19551	-4.19e-07		5.71237	-8.12e-08		6.06247	1.86e-08		6.50374	6.21e-08		6.3701	1.46e-08		6.39631	1.48e-08		6.42087	3.46e-08
7.19902	-4.25e-07		5.71588	-8.12e-08		6.06598	1.86e-08		6.50725	6.14e-08		6.37361	1.44e-08		6.39982	1.56e-08		6.42438	3.45e-08
7.20253	-4.31e-07		5.71938	-8.14e-08		6.06949	1.86e-08		6.51075	6.09e-08		6.37712	1.42e-08		6.40333	1.56e-08		6.42789	3.42e-08
7.20604	-4.38e-07		5.72289	-8.16e-08		6.073	1.86e-08		6.51426	6.05e-08		6.38063	1.39e-08		6.40684	1.56e-08		6.4314	3.41e-08
7.20955	-4.44e-07		5.7264	-8.17e-08		6.07651	1.81e-08		6.51777	6.01e-08		6.38413	1.37e-08		6.41035	1.55e-08		6.43491	3.37e-08
7.21306	-4.5e-07		5.72991	-8.19e-08		6.08001	1.78e-08		6.52128	5.95e-08		6.38764	1.38e-08		6.41386	1.55e-08		6.43842	3.27e-08
7.21657	-4.56e-07		5.73342	-8.21e-08		6.08352	1.8e-08		6.52479	5.91e-08		6.39115	1.35e-08		6.41737	1.53e-08		6.44192	3.21e-08
7.22007	-4.62e-07		5.73693	-8.26e-08		6.08703	1.81e-08		6.5283	5.87e-08		6.39466	1.33e-08		6.42088	1.52e-08		6.44543	3.2e-08
7.22358	-4.68e-07		5.74044	-8.3e-08		6.09054	1.81e-08		6.53181	5.83e-08		6.39817	1.36e-08		6.42438	1.51e-08		6.44894	3.19e-08
7.22709	-4.74e-07		5.74395	-8.31e-08		6.09405	1.8e-08		6.53532	5.79e-08		6.40168	1.41e-08		6.42789	1.5e-08		6.45245	3.13e-08
7.2306	-4.8e-07		5.74745	-8.33e-08		6.09756	1.8e-08		6.53883	5.75e-08		6.40519	1.4e-08		6.4314	1.48e-08		6.45596	3.09e-08
7.23411	-4.86e-07		5.75096	-8.34e-08		6.10107	1.79e-08		6.54233	5.65e-08		6.4087	1.39e-08		6.43491	1.46e-08		6.45947	3.08e-08
7.23762	-4.92e-07		5.75447	-8.38e-08		6.10458	1.72e-08		6.54584	5.64e-08		6.4122	1.39e-08		6.43842	1.45e-08		6.46298	3.07e-08
7.24113	-4.98e-07		5.75798	-8.45e-08		6.10809	1.73e-08		6.54935	5.6e-08		6.41571	1.38e-08		6.44193	1.44e-08		6.46649	3.06e-08
7.24464	-5.03e-07		5.76149	-8.48e-08		6.11159	1.74e-08		6.55286	5.56e-08		6.41922	1.38e-08		6.44544	1.42e-08		6.46999	3.04e-08
7.24815	-5.09e-07		5.765	-8.47e-08		6.1151	1.74e-08		6.55637	5.51e-08		6.42273	1.36e-08		6.44895	1.41e-08		6.4735	3e-08
7.25165	-5.15e-07		5.76851	-8.48e-08		6.11861	1.73e-08		6.55988	5.4e-08		6.42624	1.37e-08		6.45245	1.39e-08		6.47701	2.94e-08
7.25516	-5.21e-07		5.77202	-8.5e-08		6.12212	1.73e-08		6.56339	5.35e-08		6.42975	1.34e-08		6.45596	1.36e-08		6.48052	2.91e-08
7.25867	-5.26e-07		5.77552	-8.51e-08		6.12563	1.7e-08		6.5669	5.31e-08		6.43326	1.31e-08		6.45947	1.36e-08		6.48403	2.87e-08
7.26218	-5.32e-07		5.77903	-8.54e-08		6.12914	1.69e-08		6.5704	5.27e-08		6.43677	1.27e-08		6.46298	1.35e-08		6.48754	2.84e-08
7.26569	-5.38e-07		5.78254	-8.56e-08		6.13265	1.68e-08		6.57391	5.23e-08		6.44027	1.22e-08		6.46649	1.33e-08		6.49105	2.77e-08
7.2692	-5.44e-07		5.78605	-8.58e-08		6.13616	1.67e-08		6.57742	5.18e-08		6.44378	1.26e-08		6.47	1.32e-08		6.49456	2.76e-08
7.27271	-5.5e-07		5.78956	-8.6e-08		6.13966	1.67e-08		6.58093	5.14e-08		6.44729	1.25e-08		6.47351	1.36e-08		6.49806	2.75e-08
7.27622	-5.56e-07		5.79307	-8.61e-08		6.14317	1.66e-08		6.58444	5.07e-08		6.4508	1.23e-08		6.47702	1.36e-08		6.50157	2.74e-08
7.27972	-5.61e-07		5.79658	-8.63e-08		6.14668	1.66e-08		6.58795	5.01e-08		6.45431	1.21e-08		6.48052	1.35e-08		6.50508	2.72e-08
7.28323	-5.67e-07		5.80009	-8.68e-08		6.15019	1.67e-08		6.59146	4.97e-08		6.45782	1.25e-08		6.48403	1.33e-08		6.50859	2.69e-08
7.28674	-5.74e-07		5.8036	-8.72e-08		6.1537	1.72e-08		6.59497	4.93e-08		6.46133	1.23e-08		6.48754	1.32e-08		6.5121	2.67e-08
7.29025	-5.79e-07		5.8071	-8.74e-08		6.15721	1.73e-08		6.59847	4.88e-08		6.46484	1.21e-08		6.49105	1.3e-08		6.51561	2.66e-08
7.29376	-5.84e-07		5.81061	-8.75e-08		6.16072	1.76e-08		6.60198	4.84e-08		6.46835	1.2e-08		6.49456	1.29e-08		6.51912	2.65e-08
7.29727	-5.9e-07		5.81412	-8.81e-08		6.16423	1.77e-08		6.60549	4.8e-08		6.47185	1.19e-08		6.49807	1.29e-08		6.52263	2.63e-08
7.30078	-5.95e-07		5.81763	-8.86e-08		6.16773	1.75e-08		6.609	4.75e-08		6.47536	1.17e-08		6.50158	1.28e-08		6.52614	2.62e-08
7.30429	-6.01e-07		5.82114	-8.88e-08		6.17124	1.74e-08		6.61251	4.7e-08		6.47887	1.21e-08		6.50509	1.27e-08		6.52964	2.58e-08
7.30779	-6.07e-07		5.82465	-8.9e-08		6.17475	1.71e-08		6.61602	4.62e-08		6.48238	1.19e-08		6.5086	1.26e-08		6.53315	2.49e-08
7.3113	-6.12e-07		5.82816	-8.94e-08		6.17826	1.69e-08		6.61953	4.5e-08		6.48589	1.17e-08		6.5121	1.25e-08		6.53666	2.43e-08
7.31481	-6.18e-07		5.83167	-8.98e-08		6.18177	1.66e-08		6.62304	4.48e-08		6.4894	1.18e-08		6.51561	1.23e-08		6.54017	2.43e-08
7.31832	-6.24e-07		5.83517	-9.04e-08		6.18528	1.62e-08		6.62655	4.44e-08		6.49291	1.16e-08		6.51912	1.22e-08		6.54368	2.43e-08
7.32183	-6.29e-07		5.83868	-9.06e-08		6.18879	1.6e-08		6.63005	4.4e-08		6.49642	1.13e-08		6.52263	1.2e-08		6.54719	2.42e-08
7.32534	-6.34e-07		5.84219	-9.07e-08		6.1923	1.55e-08		6.63356	4.35e-08		6.49992	1.1e-08		6.52614	1.18e-08		6.5507	2.41e-08
7.32885	-6.4e-07		5.8457	-9.1e-08		6.19581	1.55e-08		6.63707	4.25e-08		6.50343	1.08e-08		6.52965	1.16e-08		6.55421	2.4e-08
7.33236	-6.45e-07		5.84921	-9.13e-08		6.19931	1.55e-08		6.64058	4.19e-08		6.50694	1.05e-08		6.53316	1.14e-08		6.55771	2.39e-08
7.33587	-6.51e-07		5.85272	-9.15e-08		6.20282	1.53e-08		6.64409	4.17e-08		6.51045	1.03e-08		6.53667	1.12e-08		6.56122	2.36e-08
7.33937	-6.57e-07		5.85623	-9.17e-08		6.20633	1.52e-08		6.6476	4.16e-08		6.51396	1.05e-08		6.54017	1.1e-08		6.56473	2.32e-08
7.34288	-6.62e-07		5.85974	-9.28e-08		6.20984	1.51e-08		6.65111	4.13e-08		6.51747	1.08e-08		6.54368	1.09e-08		6.56824	2.28e-08
7.34639	-6.67e-07		5.86324	-9.3e-08		6.21335	1.49e-08		6.65462	4.09e-08		6.52098	1.07e-08		6.54719	1.07e-08		6.57175	2.29e-08
7.3499	-6.72e-07		5.86675	-9.32e-08		6.21686	1.53e-08		6.65812	4.04e-08		6.52449	1.05e-08		6.5507	1.06e-08		6.57526	2.29e-08
7.35341	-6.78e-07		5.87026	-9.34e-08		6.22037	1.52e-08		6.66163	3.99e-08		6.52799	1.03e-08		6.55421	1.04e-08		6.57877	2.28e-08
7.35692	-6.84e-07		5.87377	-9.38e-08		6.22388	1.51e-08		6.66514	3.92e-08		6.5315	1.01e-08		6.55772	1.02e-08		6.58228	2.27e-08
7.36043	-6.89e-07		5.87728	-9.4e-08		6.22738	1.48e-08		6.66865	3.9e-08		6.53501	1.02e-08		6.56123	1.04e-08		6.58578	2.22e-08
7.36394	-6.94e-07		5.88079	-9.42e-08		6.23089	1.44e-08		6.67216	3.86e-08		6.53852	1.01e-08		6.56474	1.03e-08		6.58929	2.21e-08
7.36744	-7e-07		5.8843	-9.45e-08		6.2344	1.43e-08		6.67567	3.82e-08		6.54203	1.06e-08		6.56824	1.02e-08		6.5928	2.2e-08
7.37095	-7.04e-07		5.88781	-9.5e-08		6.23791	1.42e-08		6.67918	3.78e-08		6.54554	1.06e-08		6.57175	1.02e-08		6.59631	2.14e-08
7.37446	-7.09e-07		5.89132	-9.52e-08		6.24142	1.37e-08		6.68269	3.68e-08		6.54905	1.06e-08		6.57526	1.01e-08		6.59982	2.12e-08
7.37797	-7.14e-07		5.89482	-9.53e-08		6.24493	1.36e-08		6.68619	3.62e-08		6.55256	1.05e-08		6.57877	1e-08		6.60333	2.06e-08
7.38148	-7.2e-07		5.89833	-9.55e-08		6.24844	1.38e-08		6.6897	3.57e-08		6.55607	1.03e-08		6.58228	9.88e-09		6.60684	2.05e-08
7.38499	-7.25e-07		5.90184	-9.58e-08		6.25195	1.39e-08		6.69321	3.51e-08		6.55957	1.01e-08		6.58579	9.73e-09		6.61035	2.04e-08
7.3885	-7.3e-07		5.90535	-9.64e-08		6.25545	1.39e-08		6.69672	3.4e-08		6.56308	1e-08		6.5893	9.57e-09		6.61386	2.02e-08
7.39201	-7.35e-07		5.90886	-9.66e-08		6.25896	1.39e-08		6.70023	3.39e-08		6.56659	1e-08		6.59281	9.36e-09		6.61736	2e-08
7.39551	-7.39e-07		5.91237	-9.67e-08		6.26247	1.4e-08		6.70374	3.35e-08		6.5701	9.86e-09		6.59632	9.08e-09		6.62087	1.9e-08
7.39902	-7.44e-07		5.91588	-9.69e-08		6.26598	1.4e-08		6.70725	3.31e-08		6.57361	9.68e-09		6.59982	9.03e-09		6.62438	1.88e-08
7.40253	-7.49e-07		5.91939	-9.71e-08		6.26949	1.39e-08		6.71076	3.27e-08		6.57712	9.71e-09		6.60333	8.92e-09		6.62789	1.86e-08
7.40604	-7.54e-07		5.92289	-9.74e-08		6.273	1.37e-08		6.71427	3.22e-08		6.58063	9.47e-09		6.60684	8.82e-09		6.6314	1.82e-08
7.40955	-7.59e-07		5.9264	-9.83e-08		6.27651	1.34e-08		6.71777	3.15e-08		6.58414	9.22e-09		6.61035	8.77e-09		6.63491	1.81e-08
7.41306	-7.64e-07		5.92991	-9.86e-08		6.28002	1.3e-08		6.72128	3.05e-08		6.58764	9.53e-09		6.61386	8.63e-09		6.63842	1.8e-08
7.41657	-7.69e-07		5.93342	-9.88e-08		6.28353	1.27e-08		6.72479	2.98e-08		6.59115	9.67e-09		6.61737	8.47e-09		6.64193	1.79e-08
7.42008	-7.74e-07		5.93693	-9.9e-08		6.28703	1.3e-08		6.7283	2.95e-08		6.59466	9.66e-09		6.62088	8.32e-09		6.64543	1.78e-08
7.42359	-7.79e-07		5.94044	-9.91e-08		6.29054	1.3e-08		6.73181	2.91e-08		6.59817	9.52e-09		6.62439	8.44e-09		6.64894	1.77e-08
7.42709	-7.84e-07		5.94395	-9.93e-08		6.29405	1.3e-08		6.73532	2.85e-08		6.60168	9.39e-09		6.62789	8.32e-09		6.65245	1.76e-08
7.4306	-7.88e-07		5.94746	-9.95e-08		6.29756	1.3e-08		6.73883	2.8e-08		6.60519	9.26e-09		6.6314	8.2e-09		6.65596	1.75e-08
7.43411	-7.93e-07		5.95096	-9.97e-08		6.30107	1.3e-08		6.74234	2.77e-08		6.6087	9.03e-09		6.63491	8.09e-09		6.65947	1.73e-08
7.43762	-7.98e-07		5.95447	-1e-07		6.30458	1.22e-08		6.74584	2.73e-08		6.61221	8.8e-09		6.63842	7.98e-09		6.66298	1.74e-08
7.44113	-8.02e-07		5.95798	-1.01e-07		6.30809	1.2e-08		6.74935	2.69e-08		6.61571	8.84e-09		6.64193	8.52e-09		6.66649	1.73e-08
7.44464	-8.07e-07		5.96149	-1.01e-07		6.3116	1.25e-08		6.75286	2.66e-08		6.61922	8.73e-09		6.64544	8.47e-09		6.67	1.73e-08
7.44815	-8.11e-07		5.965	-1.01e-07		6.3151	1.27e-08		6.75637	2.64e-08		6.62273	8.62e-09		6.64895	8.34e-09		6.6735	1.72e-08
7.45166	-8.16e-07		5.96851	-1.02e-07		6.31861	1.29e-08		6.75988	2.61e-08		6.62624	8.91e-09		6.65246	8.22e-09		6.67701	1.68e-08
7.45516	-8.21e-07		5.97202	-1.02e-07		6.32212	1.3e-08		6.76339	2.57e-08		6.62975	8.77e-09		6.65596	8.1e-09		6.68052	1.65e-08
7.45867	-8.26e-07		5.97553	-1.02e-07		6.32563	1.3e-08		6.7669	2.52e-08		6.63326	8.64e-09		6.65947	7.97e-09		6.68403	1.57e-08
7.46218	-8.31e-07		5.97904	-1.03e-07		6.32914	1.29e-08		6.77041	2.47e-08		6.63677	8.78e-09		6.66298	7.82e-09		6.68754	1.54e-08
7.46569	-8.35e-07		5.98254	-1.03e-07		6.33265	1.28e-08		6.77391	2.39e-08		6.64028	8.74e-09		6.66649	7.67e-09		6.69105	1.52e-08
7.4692	-8.39e-07		5.98605	-1.03e-07		6.33616	1.21e-08		6.77742	2.3e-08		6.64379	8.65e-09		6.67	7.51e-09		6.69456	1.49e-08
7.47271	-8.43e-07		5.98956	-1.03e-07		6.33967	1.2e-08		6.78093	2.28e-08		6.64729	8.67e-09		6.67351	7.38e-09		6.69807	1.47e-08
7.47622	-8.47e-07		5.99307	-1.04e-07		6.34317	1.19e-08		6.78444	2.25e-08		6.6508	8.76e-09		6.67702	7.24e-09		6.70158	1.46e-08
7.47973	-8.52e-07		5.99658	-1.04e-07		6.34668	1.11e-08		6.78795	2.2e-08		6.65431	8.88e-09		6.68053	7.09e-09		6.70508	1.38e-08
7.48323	-8.57e-07		6.00009	-1.04e-07		6.35019	1.07e-08		6.79146	2.15e-08		6.65782	8.78e-09		6.68404	6.93e-09		6.70859	1.33e-08
7.48674	-8.61e-07		6.0036	-1.04e-07		6.3537	1.07e-08		6.79497	2.11e-08		6.66133	8.61e-09		6.68754	6.78e-09		6.7121	1.28e-08
7.49025	-8.66e-07		6.00711	-1.05e-07		6.35721	1.06e-08		6.79848	2.03e-08		6.66484	8.36e-09		6.69105	6.6e-09		6.71561	1.25e-08
7.49376	-8.7e-07		6.01061	-1.05e-07		6.36072	1.05e-08		6.80199	1.99e-08		6.66835	8.1e-09		6.69456	6.39e-09		6.71912	1.21e-08
7.49727	-8.74e-07		6.01412	-1.05e-07		6.36423	1.05e-08		6.80549	1.94e-08		6.67186	8.26e-09		6.69807	6.47e-09		6.72263	1.18e-08
7.50078	-8.78e-07		6.01763	-1.06e-07		6.36774	1.05e-08		6.809	1.89e-08		6.67536	8.03e-09		6.70158	6.75e-09		6.72614	1.17e-08
7.50429	-8.83e-07		6.02114	-1.06e-07		6.37125	1.05e-08		6.81251	1.83e-08		6.67887	7.71e-09		6.70509	6.81e-09		6.72965	1.16e-08
7.5078	-8.87e-07		6.02465	-1.07e-07		6.37475	1e-08		6.81602	1.76e-08		6.68238	7.39e-09		6.7086	6.69e-09		6.73315	1.11e-08
7.51131	-8.9e-07		6.02816	-1.07e-07		6.37826	9.62e-09		6.81953	1.75e-08		6.68589	7.69e-09		6.71211	6.54e-09		6.73666	1.09e-08
7.51481	-8.94e-07		6.03167	-1.07e-07		6.38177	9.73e-09		6.82304	1.73e-08		6.6894	7.71e-09		6.71561	6.39e-09		6.74017	1.08e-08
7.51832	-8.99e-07		6.03518	-1.08e-07		6.38528	1e-08		6.82655	1.69e-08		6.69291	7.73e-09		6.71912	6.54e-09		6.74368	1.05e-08
7.52183	-9.03e-07		6.03868	-1.08e-07		6.38879	1.08e-08		6.83006	1.65e-08		6.69642	7.72e-09		6.72263	6.56e-09		6.74719	1.04e-08
7.52534	-9.07e-07		6.04219	-1.08e-07		6.3923	1.08e-08		6.83356	1.58e-08		6.69993	7.71e-09		6.72614	6.67e-09		6.7507	1.03e-08
7.52885	-9.1e-07		6.0457	-1.08e-07		6.39581	1.07e-08		6.83707	1.54e-08		6.70343	7.97e-09		6.72965	6.93e-09		6.75421	9.94e-09
7.53236	-9.15e-07		6.04921	-1.08e-07		6.39932	1.07e-08		6.84058	1.49e-08		6.70694	7.97e-09		6.73316	6.84e-09		6.75772	9.69e-09
7.53587	-9.19e-07		6.05272	-1.08e-07		6.40282	1.05e-08		6.84409	1.43e-08		6.71045	7.98e-09		6.73667	6.69e-09		6.76122	9.44e-09
7.53938	-9.23e-07		6.05623	-1.09e-07		6.40633	9.45e-09		6.8476	1.37e-08		6.71396	8.05e-09		6.74018	6.54e-09		6.76473	8.99e-09
7.54288	-9.27e-07		6.05974	-1.1e-07		6.40984	9.72e-09		6.85111	1.26e-08		6.71747	8.08e-09		6.74368	6.35e-09		6.76824	8.83e-09
7.54639	-9.31e-07		6.06325	-1.1e-07		6.41335	9.76e-09		6.85462	1.25e-08		6.72098	7.9e-09		6.74719	6.16e-09		6.77175	8.68e-09
7.5499	-9.35e-07		6.06676	-1.1e-07		6.41686	9.43e-09		6.85813	1.22e-08		6.72449	7.99e-09		6.7507	6.22e-09		6.77526	8.45e-09
7.55341	-9.39e-07		6.07026	-1.1e-07		6.42037	9.1e-09		6.86163	1.18e-08		6.728	7.68e-09		6.75421	6.14e-09		6.77877	8.1e-09
7.55692	-9.43e-07		6.07377	-1.1e-07		6.42388	9.12e-09		6.86514	1.14e-08		6.7315	7.38e-09		6.75772	6.06e-09		6.78228	7.91e-09
7.56043	-9.47e-07		6.07728	-1.11e-07		6.42739	9.12e-09		6.86865	1.09e-08		6.73501	6.9e-09		6.76123	6e-09		6.78579	7.72e-09
7.56394	-9.52e-07		6.08079	-1.11e-07		6.43089	9.13e-09		6.87216	1e-08		6.73852	6.45e-09		6.76474	5.89e-09		6.7893	7.35e-09
7.56745	-9.55e-07		6.0843	-1.11e-07		6.4344	9.29e-09		6.87567	9.6e-09		6.74203	5.96e-09		6.76825	5.73e-09		6.7928	7.97e-09
7.57095	-9.58e-07		6.08781	-1.11e-07		6.43791	9.32e-09		6.87918	9.1e-09		6.74554	6.07e-09		6.77176	5.56e-09		6.79631	7.88e-09
7.57446	-9.62e-07		6.09132	-1.11e-07		6.44142	9.28e-09		6.88269	8.59e-09		6.74905	5.94e-09		6.77526	5.25e-09		6.79982	7.78e-09
7.57797	-9.66e-07		6.09483	-1.12e-07		6.44493	9.24e-09		6.8862	7.71e-09		6.75256	5.81e-09		6.77877	5.17e-09		6.80333	7.67e-09
7.58148	-9.7e-07		6.09833	-1.12e-07		6.44844	8.64e-09		6.88971	7.27e-09		6.75607	5.59e-09		6.78228	5.03e-09		6.80684	7.54e-09
7.58499	-9.73e-07		6.10184	-1.12e-07		6.45195	8.58e-09		6.89321	6.83e-09		6.75958	5.37e-09		6.78579	4.89e-09		6.81035	7.32e-09
7.5885	-9.77e-07		6.10535	-1.13e-07		6.45546	8.52e-09		6.89672	6.3e-09		6.76308	5.31e-09		6.7893	4.69e-09		6.81386	7.07e-09
7.59201	-9.81e-07		6.10886	-1.13e-07		6.45897	8.52e-09		6.90023	5.44e-09		6.76659	5.26e-09		6.79281	4.5e-09		6.81737	6.38e-09
7.59552	-9.84e-07		6.11237	-1.13e-07		6.46247	8.99e-09		6.90374	4.88e-09		6.7701	5.46e-09		6.79632	4.04e-09		6.82087	6.13e-09
7.59903	-9.87e-07		6.11588	-1.14e-07		6.46598	9.07e-09		6.90725	4.33e-09		6.77361	5.84e-09		6.79983	4e-09		6.82438	6.16e-09
7.60253	-9.91e-07		6.11939	-1.14e-07		6.46949	9.12e-09		6.91076	3.58e-09		6.77712	5.51e-09		6.80333	3.86e-09		6.82789	6.11e-09
7.60604	-9.95e-07		6.1229	-1.15e-07		6.473	8.87e-09		6.91427	3.08e-09		6.78063	5.17e-09		6.80684	3.69e-09		6.8314	5.97e-09
7.60955	-9.97e-07		6.1264	-1.15e-07		6.47651	8.63e-09		6.91778	2.58e-09		6.78414	4.63e-09		6.81035	3.52e-09		6.83491	5.84e-09
7.61306	-1e-06		6.12991	-1.15e-07		6.48002	8.14e-09		6.92128	1.78e-09		6.78765	4.13e-09		6.81386	2.35e-09		6.83842	5.5e-09
7.61657	-1.01e-06		6.13342	-1.16e-07		6.48353	8.15e-09		6.92479	9.25e-10		6.79115	4.23e-09		6.81737	2.66e-09		6.84193	5.14e-09
7.62008	-1.01e-06		6.13693	-1.16e-07		6.48704	8.28e-09		6.9283	4.99e-10		6.79466	4.51e-09		6.82088	3.17e-09		6.84544	5e-09
7.62359	-1.01e-06		6.14044	-1.16e-07		6.49054	8.34e-09		6.93181	-1.26e-11		6.79817	5e-09		6.82439	3.31e-09		6.84894	4.85e-09
7.6271	-1.01e-06		6.14395	-1.16e-07		6.49405	8.35e-09		6.93532	-5.24e-10		6.80168	4.84e-09		6.8279	3.61e-09		6.85245	4.64e-09
7.6306	-1.02e-06		6.14746	-1.16e-07		6.49756	8.36e-09		6.93883	-9.7e-10		6.80519	4.68e-09		6.8314	3.46e-09		6.85596	4.3e-09
7.63411	-1.02e-06		6.15097	-1.16e-07		6.50107	8.32e-09		6.94234	-1.03e-09		6.8087	4.47e-09		6.83491	3.31e-09		6.85947	3.77e-09
7.63762	-1.02e-06		6.15448	-1.17e-07		6.50458	7.65e-09		6.94585	-1.05e-09		6.81221	4.22e-09		6.83842	3.16e-09		6.86298	3.6e-09
7.64113	-1.03e-06		6.15798	-1.18e-07		6.50809	8.44e-09		6.94935	-1.11e-09		6.81572	3.98e-09		6.84193	2.79e-09		6.86649	3.42e-09
7.64464	-1.03e-06		6.16149	-1.18e-07		6.5116	8.48e-09		6.95286	-1.53e-09		6.81922	3.81e-09		6.84544	2.77e-09		6.87	3.23e-09
7.64815	-1.03e-06		6.165	-1.18e-07		6.51511	8.48e-09		6.95637	-1.96e-09		6.82273	3.64e-09		6.84895	2.65e-09		6.87351	2.91e-09
7.65166	-1.04e-06		6.16851	-1.18e-07		6.51861	8.49e-09		6.95988	-2.59e-09		6.82624	3.44e-09		6.85246	2.55e-09		6.87702	2.77e-09
7.65517	-1.04e-06		6.17202	-1.18e-07		6.52212	8.48e-09		6.96339	-2.98e-09		6.82975	3.31e-09		6.85597	2.55e-09		6.88052	2.63e-09
7.65867	-1.04e-06		6.17553	-1.19e-07		6.52563	8.48e-09		6.9669	-3.5e-09		6.83326	3.04e-09		6.85948	2.62e-09		6.88403	2.45e-09
7.66218	-1.05e-06		6.17904	-1.19e-07		6.52914	8.11e-09		6.97041	-4.01e-09		6.83677	2.78e-09		6.86298	2.47e-09		6.88754	1.96e-09
7.66569	-1.05e-06		6.18255	-1.19e-07		6.53265	7.98e-09		6.97392	-5.26e-09		6.84028	3.11e-09		6.86649	2.31e-09		6.89105	1.8e-09
7.6692	-1.05e-06		6.18605	-1.2e-07		6.53616	7.93e-09		6.97743	-5.74e-09		6.84379	2.75e-09		6.87	2.16e-09		6.89456	1.78e-09
7.67271	-1.06e-06		6.18956	-1.2e-07		6.53967	8.02e-09		6.98093	-6.18e-09		6.8473	2.38e-09		6.87351	2.14e-09		6.89807	1.76e-09
7.67622	-1.06e-06		6.19307	-1.2e-07		6.54318	8.07e-09		6.98444	-6.61e-09		6.8508	1.89e-09		6.87702	2.12e-09		6.90158	1.66e-09
7.67973	-1.06e-06		6.19658	-1.2e-07		6.54669	7.88e-09		6.98795	-7.02e-09		6.85431	1.44e-09		6.88053	2.03e-09		6.90509	1.56e-09
7.68324	-1.07e-06		6.20009	-1.21e-07		6.55019	7.68e-09		6.99146	-7.43e-09		6.85782	1.53e-09		6.88404	1.9e-09		6.90859	1.46e-09
7.68675	-1.07e-06		6.2036	-1.21e-07		6.5537	7.68e-09		6.99497	-8.33e-09		6.86133	1.5e-09		6.88755	1.78e-09		6.9121	1.34e-09
7.69025	-1.07e-06		6.20711	-1.21e-07		6.55721	7.67e-09		6.99848	-8.69e-09		6.86484	2.09e-09		6.89105	2.09e-09		6.91561	1.18e-09
7.69376	-1.07e-06		6.21062	-1.21e-07		6.56072	7.46e-09		7.00199	-9.11e-09		6.86835	2.06e-09		6.89456	1.94e-09		6.91912	1.02e-09
7.69727	-1.08e-06		6.21412	-1.22e-07		6.56423	7.17e-09		7.0055	-9.53e-09		6.87186	2.04e-09		6.89807	1.79e-09		6.92263	6.3e-10
7.70078	-1.08e-06		6.21763	-1.22e-07		6.56774	7.33e-09		7.009	-9.97e-09		6.87537	2.25e-09		6.90158	1.64e-09		6.92614	5.31e-10
7.70429	-1.08e-06		6.22114	-1.22e-07		6.57125	7.28e-09		7.01251	-1.05e-08		6.87887	2.27e-09		6.90509	1.45e-09		6.92965	4.32e-10
7.7078	-1.09e-06		6.22465	-1.22e-07		6.57476	7.22e-09		7.01602	-1.1e-08		6.88238	2.08e-09		6.9086	1.14e-09		6.93316	3.3e-10
7.71131	-1.09e-06		6.22816	-1.23e-07		6.57826	7e-09		7.01953	-1.18e-08		6.88589	1.84e-09		6.91211	6.72e-10		6.93666	-4.85e-10
7.71482	-1.09e-06		6.23167	-1.23e-07		6.58177	6.55e-09		7.02304	-1.25e-08		6.8894	1.54e-09		6.91562	-2.03e-10		6.94017	-5.95e-10
7.71832	-1.09e-06		6.23518	-1.24e-07		6.58528	6.56e-09		7.02655	-1.23e-08		6.89291	1.24e-09		6.91912	-1.35e-10		6.94368	-7.06e-10
7.72183	-1.1e-06		6.23869	-1.24e-07		6.58879	6.57e-09		7.03006	-1.27e-08		6.89642	8.69e-10		6.92263	2.13e-10		6.94719	-1.2e-09
7.72534	-1.1e-06		6.2422	-1.24e-07		6.5923	6.23e-09		7.03357	-1.31e-08		6.89993	6.96e-10		6.92614	1.7e-10		6.9507	-1.2e-09
[truncated: 5,528 more rows]

## Sheet: Source Data Fig 3d
Source data for Figure 3d: Relative incorporation of GFPmut1-chimallin variants into the 201phi2-1 phage nuclear shell of infected P. chlororaphis cells.
FL	ΔN-tail	ΔNTS	ΔCTS2	ΔCTS1+2	ΔN-tail, ΔCTS2	ΔNTS, ΔCTS1+2	GFPmut1
1.8327	2.04414	1.62183	2.08078	2.48081	1.61049	1.37077	1.043
3.11887	1.88794	1.56769	1.70604	1.59343	1.221	1.49711	1.12908
2.03569	2.39991	1.61696	1.73671	2.38494	1.36293	1.55424	1.05386
1.6372	2.71052	1.81383	1.62996	1.92857	1.42947	1.29837	0.958608
2.31484	1.65234	1.53521	1.63836	2.0118	1.49415	1.49898	1.03234
1.70829	3.25203	1.38747	1.13762	2.0751	1.51878	1.18973	1.11372
2.91214	2.62343	1.32355	1.57424	2.04848	1.40275	1.24358	1.10997
1.81733	2.92096	1.21311	1.59803	2.65156	1.4847	1.37642	0.987315
2.46948	2.31748	1.29865	1.50398	1.8458	1.39277	1.49348	1.04861
1.95378	2.04027	1.54658	1.39903	2.10127	1.31319	1.40382	1.20177		n=10
1.90681	2.57914	1.3818	1.8901	2.43323	1.35459	1.22106	1.07881
2.4046	2.31833	1.24853	1.4657	2.20623	1.26276	1.56613	1.1044
2.50572	2.29936	1.33036	1.57421	1.89061	1.40255	1.25585	1.08303
2.31506	1.82803	1.53297	1.52371	2.54263	1.57796	1.13531	1.15756
3.26062	2.4141	1.37325	1.93258	2.07329	1.50238	1.25645	1.01737
1.76425	2.68259	1.21639	1.41783	1.95028	1.85153	1.2757	1.17537
1.45182	2.3284	1.32596	1.46946	2.28422	1.28058	1.33839	1.07077
1.58778	2.77159	1.66938	1.31298	2.15634	1.491	1.21947	1.0074
2.51976	3.02146	1.42122	1.49914	2.1451	1.34685	1.06417	0.936835
1.90975	2.22529	1.21099	1.58037	2.08282	1.47393	1.28516	1.0951		n=20
2.29763	1.88992	1.54836	1.52188	1.83676	1.43354	1.27621	0.980262
2.05202	2.19296	1.48768	1.57176	2.00033	1.40632	1.42232	1.1009
2.79444	2.19204	1.31887	1.44463	1.82997	1.22999	1.30863	1.07748
2.08266	1.96348	1.59662	1.51115	1.91476	1.37618	1.39312	1.07941
2.9738	1.84968	1.51062	1.19849	1.86053	1.12448	1.30459	1.17769
3.14479	2.20165	1.30689	1.65954	1.88154	1.44035	1.30535	1.00636
2.38408	1.86278	1.4423	1.36695	2.0515	1.2963	1.34444	1.12381
2.24123	1.86868	1.68759	1.38306	2.31489	1.37966	1.10889	1.05127
2.45473	2.21125	1.38001	1.85517	1.99437	1.55783	1.34556	1.0683
2.24378	3.20397	1.40063	1.5719	2.17762	1.3341	1.59919	1.08757		n=30
2.71676	2.59629	1.52654	1.52068	1.9726	1.53409	1.2967	1.09047
1.50773	2.14252	1.50605	1.49409	2.08376	1.58159	1.17194	1.01907
1.20427	2.31621	1.49306	1.5331	2.17394	1.37751	1.36425	1.09657
1.50726	3.77872	1.33184	1.4649	2.10806	1.3116	1.55886	1.07918
1.50557	3.00936	1.58459	1.55044	1.7898	1.25944	1.23312	1.11273
2.86275	2.31715	1.16241	1.95411	1.59272	1.58032	1.52204	1.01393
2.25214	2.73598	1.48499	1.68456	1.54267	1.40932	1.31169	1.18562
2.66374	2.15162	1.41396	1.46215	1.57078	1.27551	1.45147	1.23708
2.29625	2.15038	1.51174	1.4528	2.01817	1.31118	1.37649	0.939628
1.73939	2.88644	1.46069	1.34537	1.62525	1.37238	1.36547	1.15036		n=40
2.04399	2.01407	1.26934	1.64416	1.98184	1.38981	1.40271	1.14128
1.84611	2.64938	1.5225	1.49042	2.42424	1.40303	1.25038	1.13712
1.5636	1.92094	1.43999	1.32108	1.43943	1.3304	1.26702	1.25075
1.3416	1.68425	1.23457	1.15076	1.90178	1.46616	1.38129	1.15621
1.58222	2.60591	1.36114	1.41778	1.87285	1.39244	1.33471	1.14546
1.61653	1.55925	1.34782	1.41559	1.62377	1.48694	1.44095	1.12113
2.09366	1.47325	1.45443	1.65991	2.27794	1.39484	1.36075	0.999181
1.68324	1.67908	1.4599	1.32591	1.9111	1.31514	1.24848	1.15286
2.14209	2.07067	1.56543	1.66902	1.78813	1.42333	1.60979	1.02813
2.02665	3.30728	1.29844	1.52668	1.70321	1.41699	1.3777	1.05843		n=50
1.39588	2.18991	1.56033	1.61136		1.47924	1.21639	1.02293
	1.80487	1.38648	1.47103		1.69922	1.53114	1.12799
	1.59132	1.60367	1.53653		1.52557	1.42021	1.02438
	2.50744		1.71834		1.68112	1.33277	0.92589
	1.8899				1.20342	1.30862	0.962862
	1.53404				1.33017	1.29257	1.08067
	1.43556				1.25201	1.34117	1.01932
	1.52928				1.32631	1.39672	1.01973
	1.71584					1.22567	0.99079
	1.45985					1.26677	1.17479		n=60
	1.65615					1.3174
	1.49614					1.31159
	1.69675					1.2525
	1.42197
	1.32994
	2.08643
	2.67597

## Sheet: Source Data EDF 7l
Source data for Extended Data Figure 7l: phage nucleus curvature estimate from segmentation
		K1 (1/r)	K1 ( r )	K1 degrees		K2 1/r	K2 ( r )	K2 degrees							bin range degrees	SumNorm K1,K2			K1	Bin	Frequency	norm	Counts	149158	K2	Bin	Frequency	norm	Counts	149158
regular polygon side-length (nm)	5.75	0.114188	8.75745	36.3492		0.0542224	18.4426	17.721							-90	3.35215e-06				-90	0	0				-90	1	6.7043e-06
		0.139644	7.16105	43.7487		0.0387115	25.8321	12.7013							-87.5	0				-87.5	0	0				-87.5	0	0
		0.121146	8.25453	38.4058		0.0499626	20.015	16.3484							-85	0				-85	0	0				-85	0	0
		0.145156	6.88915	45.3038		0.0379398	26.3576	12.4501							-82.5	0				-82.5	0	0				-82.5	0	0
		0.122762	8.14584	38.88		0.0515034	19.4162	16.8454							-80	0				-80	0	0				-80	0	0
		0.126467	7.90718	39.9619		0.0537437	18.6068	17.567							-77.5	3.35215e-06				-77.5	1	6.7043e-06				-77.5	0	0
		0.106658	9.37574	34.0955		0.0491774	20.3345	16.0949							-75	0				-75	0	0				-75	0	0
		0.119986	8.33434	38.0646		0.0447718	22.3355	14.6694							-72.5	0				-72.5	0	0				-72.5	0	0
		0.118828	8.41556	37.7233		0.0412623	24.2352	13.5307							-70	0				-70	0	0				-70	0	0
		0.123262	8.11283	39.0263		0.0492397	20.3088	16.115							-67.5	0				-67.5	0	0				-67.5	0	0
		0.120494	8.29917	38.2142		0.0479707	20.8461	15.7049							-65	0				-65	0	0				-65	0	0
		0.11193	8.93418	35.6761		0.0581147	17.2073	18.9707							-62.5	0				-62.5	0	0				-62.5	0	0
		0.126429	7.9096	39.9506		0.0475459	21.0323	15.5675							-60	0				-60	0	0				-60	0	0
		0.125124	7.99206	39.5706		0.0483546	20.6806	15.829							-57.5	3.35215e-06				-57.5	0	0				-57.5	1	6.7043e-06
		0.125284	7.98188	39.6171		0.0484372	20.6453	15.8557							-55	0				-55	0	0				-55	0	0
		0.119955	8.33648	38.0556		0.0514291	19.4442	16.8215							-52.5	0				-52.5	0	0				-52.5	0	0
		0.131521	7.60337	41.4254		0.0473172	21.134	15.4936							-50	3.35215e-06				-50	0	0				-50	1	6.7043e-06
		0.12727	7.85733	40.1952		0.0479036	20.8753	15.6832							-47.5	0				-47.5	0	0				-47.5	0	0
		0.146532	6.82444	45.6895		0.0398632	25.0858	13.0759							-45	0				-45	0	0				-45	0	0
		0.135722	7.368	42.6315		0.0481741	20.7581	15.7706							-42.5	0				-42.5	0	0				-42.5	0	0
		0.135336	7.38904	42.521		0.0485727	20.5877	15.8995							-40	0				-40	0	0				-40	0	0
		0.139392	7.17402	43.6771		0.0435149	22.9806	14.2619							-37.5	3.35215e-06				-37.5	0	0				-37.5	1	6.7043e-06
		0.131047	7.63086	41.2888		0.0500375	19.985	16.3726							-35	1.34086e-05				-35	0	0				-35	4	2.68172e-05
		0.147379	6.78523	45.9262		0.0304106	32.8833	9.99339							-32.5	7.70995e-05				-32.5	0	0				-32.5	23	0.000154199
		0.136867	7.30634	42.9587		0.0399694	25.0192	13.1104							-30	0.000207833				-30	0	0				-30	62	0.000415667
		0.131747	7.5903	41.4907		0.0345548	28.9395	11.3469							-27.5	0.000378793				-27.5	0	0				-27.5	113	0.000757586
		0.113055	8.84522	36.0119		0.0494365	20.228	16.1785							-25	0.000827981				-25	0	0				-25	247	0.00165596
		0.122751	8.14658	38.8768		0.0442726	22.5873	14.5076							-22.5	0.0017163				-22.5	0	0				-22.5	512	0.0034326
		0.122477	8.16481	38.7965		0.0435226	22.9766	14.2644							-20	0.00303034				-20	0	0				-20	904	0.00606069
		0.120844	8.27513	38.3172		0.0453092	22.0706	14.8436							-17.5	0.00504163				-17.5	1	6.7043e-06				-17.5	1503	0.0100766
		0.113975	8.77384	36.2857		0.0457497	21.8581	14.9862							-15	0.00772335				-15	2	1.34086e-05				-15	2302	0.0154333
		0.118497	8.43902	37.6258		0.0442414	22.6033	14.4975							-12.5	0.0142869				-12.5	48	0.000321806				-12.5	4214	0.0282519
		0.142456	7.01971	44.5442		0.0366555	27.281	12.0318							-10	0.024226				-10	201	0.00134756				-10	7026	0.0471044
		0.144251	6.93234	45.0498		0.0331455	30.17	10.8869							-7.5	0.0391028				-7.5	901	0.00604057				-7.5	10764	0.0721651
		0.140668	7.10894	44.0388		0.030833	32.4327	10.1315							-5	0.0642205				-5	2618	0.0175519				-5	16540	0.110889
		0.145772	6.86003	45.4766		0.0298876	33.4587	9.82236							-2.5	0.103152				-2.5	7016	0.0470374				-2.5	23756	0.159267
		0.14845	6.73628	46.225		0.0300748	33.2504	9.88359							0	0.160444				0	15580	0.104453				0	32283	0.216435
		0.137598	7.26757	43.1668		0.0339716	29.4364	11.1566							2.5	0.152952				2.5	24333	0.163136				2.5	21295	0.142768
		0.136426	7.32999	42.8326		0.0352572	28.363	11.576							5	0.104135				5	20357	0.136479				5	10708	0.0717896
		0.118448	8.4425	37.6114		0.0491088	20.363	16.0727							7.5	0.0694364				7.5	15102	0.101248				7.5	5612	0.0376245
		0.122387	8.1708	38.7701		0.0472866	21.1476	15.4837							10	0.0468832				10	10693	0.0716891				10	3293	0.0220773
		0.12626	7.9202	39.9014		0.0450572	22.194	14.7619							12.5	0.0374569				12.5	8914	0.0597621				12.5	2260	0.0151517
		0.124109	8.05741	39.2743		0.0456129	21.9236	14.942							15	0.027558				15	6571	0.044054				15	1650	0.0110621
		0.145892	6.85438	45.5102		0.0333468	29.9879	10.9527							17.5	0.020837				17.5	5031	0.0337293				17.5	1185	0.0079446
		0.153819	6.50115	47.7128		0.0327731	30.5128	10.7653							20	0.0162613				20	4094	0.0274474				20	757	0.00507516
		0.159762	6.2593	49.3402		0.0327752	30.5108	10.766							22.5	0.0126141				22.5	3230	0.0216549				22.5	533	0.00357339
		0.146758	6.81393	45.7526		0.0376048	26.5924	12.341							25	0.0101805				25	2662	0.0178468				25	375	0.00251411
		0.141465	7.06891	44.2642		0.042753	23.3902	14.0147							27.5	0.00909103				27.5	2461	0.0164993				27.5	251	0.00168278
		0.121539	8.2278	38.5214		0.0495491	20.182	16.2149							30	0.00857815				30	2397	0.0160702				30	162	0.0010861
		0.133027	7.51726	41.859		0.0432257	23.1344	14.1681							32.5	0.00693895				32.5	1894	0.0126979				32.5	176	0.00117996
		0.134596	7.42963	42.3093		0.0442655	22.591	14.5053							35	0.00610762				35	1689	0.0113236				35	133	0.000891672
		0.131655	7.59559	41.4642		0.0459807	21.7483	15.061							37.5	0.00563496				37.5	1545	0.0103581				37.5	136	0.000911785
		0.157411	6.3528	48.6988		0.0394259	25.364	12.9337							40	0.00512544				40	1435	0.00962067				40	94	0.000630204
		0.145332	6.88079	45.3533		0.0467297	21.3997	15.3035							42.5	0.00448182				42.5	1263	0.00846753				42.5	74	0.000496118
		0.169183	5.91076	51.8767		0.0390778	25.59	12.8204							45	0.004217				45	1193	0.00799823				45	65	0.00043578
		0.163083	6.13183	50.2405		0.0411421	24.306	13.4916							47.5	0.00470307				47.5	1329	0.00891001				47.5	74	0.000496118
		0.148685	6.72565	46.2903		0.0459022	21.7854	15.0356							50	0.00447847				50	1291	0.00865525				50	45	0.000301694
		0.138846	7.20223	43.522		0.0403924	24.7571	13.248							52.5	0.00356334				52.5	1048	0.00702611				52.5	15	0.000100565
		0.135665	7.37111	42.6152		0.0409034	24.4478	13.4141							55	0.00347953				55	1033	0.00692554				55	5	3.35215e-05
		0.163007	6.13472	50.2197		0.0424075	23.5808	13.9026							57.5	0.00244372				57.5	726	0.00486732				57.5	3	2.01129e-05
		0.152318	6.56523	47.2985		0.0461615	21.6631	15.1196							60	0.00222248				60	663	0.00444495				60	0	0
		0.173317	5.76977	52.973		0.0369426	27.0691	12.1253							62.5	0.00202135				62.5	603	0.00404269				62.5	0	0
		0.172962	5.78161	52.8793		0.0365328	27.3727	11.9918							65	0.00166602				65	497	0.00333204				65	0	0
		0.15455	6.47041	47.914		0.0352077	28.4028	11.5598							67.5	0.00101905				67.5	304	0.00203811				67.5	0	0
		0.127661	7.83322	40.309		0.0338305	29.5591	11.1105							70	0.000693895				70	207	0.00138779				70	0	0
		0.144302	6.92992	45.0639		0.0275377	36.3138	9.05344							72.5	0.000392202				72.5	117	0.000784403				72.5	0	0
		0.142596	7.01283	44.5836		0.0355413	28.1363	11.6686							75	0.000227946				75	68	0.000455892				75	0	0
		0.16522	6.05253	50.8162		0.0347204	28.8015	11.4009							77.5	7.70995e-05				77.5	23	0.000154199				77.5	0	0
		0.155297	6.43928	48.1195		0.0361354	27.6737	11.8623							80	4.69301e-05				80	14	9.38602e-05				80	0	0
		0.174349	5.73562	53.2449		0.0283068	35.3272	9.3052							82.5	1.00565e-05				82.5	3	2.01129e-05				82.5	0	0
		0.175826	5.68744	53.6332		0.0273751	36.5296	9.00019							85	0				85	0	0				85	0	0
		0.156757	6.3793	48.5199		0.0265412	37.6773	8.72709							87.5	0				87.5	0	0				87.5	0	0
		0.165591	6.03897	50.9159		0.027726	36.0672	9.11508							90	0				90	0	0				90	0	0
		0.155345	6.43727	48.1328		0.0295928	33.792	9.72594												More	0	0				More	0	0
		0.173574	5.76123	53.0407		0.0234	42.7351	7.69753
		0.175898	5.68511	53.6521		0.0221528	45.1411	7.2884
		0.156311	6.39751	48.3977		0.0228443	43.7745	7.51529
		0.165718	6.03436	50.9498		0.0242741	41.1961	7.98418
		0.155399	6.43505	48.1475		0.0268155	37.2919	8.81695
		0.172463	5.79834	52.7473		0.0216407	46.2092	7.12038
		0.175112	5.71062	53.4457		0.020298	49.266	6.67961
		0.155527	6.42973	48.1828		0.0217497	45.9775	7.15615
		0.16453	6.07793	50.6305		0.0230079	43.4634	7.56894
		0.153642	6.50862	47.6642		0.0262847	38.045	8.64307
		0.169567	5.89736	51.979		0.0220001	45.4544	7.2383
		0.172592	5.794	52.7815		0.020247	49.3901	6.66287
		0.153064	6.53323	47.5045		0.0223738	44.6951	7.36094
		0.162365	6.15897	50.0462		0.0229043	43.6599	7.53497
		0.15207	6.57594	47.2299		0.017108	58.4523	5.63169
		0.1523	6.56598	47.2937		0.0262113	38.1514	8.61905
		0.167891	5.95626	51.5318		0.0217378	46.0029	7.15222
		0.17054	5.86371	52.2378		0.0199979	50.0053	6.58107
		0.150722	6.63471	46.8568		0.0224601	44.5233	7.38925
		0.156373	6.39496	48.4148		0.034615	28.8892	11.3665
		0.162034	6.17156	49.9566		0.0304186	32.8746	9.996
		0.138323	7.22947	43.3733		0.0141466	70.6884	4.65804
		0.160156	6.24391	49.4473		0.0228551	43.754	7.51881
		0.150674	6.63685	46.8433		0.0167242	59.7935	5.50557
		0.150265	6.65489	46.7299		0.0259856	38.4828	8.54511
		0.16664	6.00095	51.1973		0.0210308	47.5492	6.9202
		0.169797	5.88939	52.0401		0.0191944	52.0985	6.31721
		0.148769	6.72184	46.3138		0.0214497	46.6208	7.05767
		0.186891	5.35071	56.4993		0.0230919	43.3052	7.5965
		0.181615	5.50617	55.1419		0.0344434	29.0332	11.3105
		0.171122	5.8438	52.392		0.0313183	31.9302	10.2901
		0.137996	7.24659	43.2803		0.0140294	71.279	4.61948
		0.160775	6.21989	49.6153		0.0217994	45.8727	7.17246
		0.151783	6.58837	47.1505		0.0161677	61.8519	5.32262
		0.147979	6.75772	46.0936		0.0248721	40.2057	8.18022
		0.165574	6.0396	50.9112		0.0196556	50.876	6.46869
		0.170328	5.87101	52.1814		0.0176512	56.6534	5.81022
		0.145884	6.85476	45.508		0.0197271	50.6916	6.49217
		0.177027	5.64885	53.9479		0.0459437	21.7658	15.0491
		0.177374	5.6378	54.0387		0.0513033	19.4919	16.7809
		0.16751	5.96981	51.43		0.0456762	21.8932	14.9625
		0.161192	6.20378	49.7286		0.0206604	48.4018	6.79859
		0.145066	6.89342	45.2786		0.0222048	45.0353	7.30548
		0.163019	6.13427	50.223		0.0164856	60.6591	5.42713
		0.170113	5.87846	52.1241		0.0150175	66.5888	4.94447
		0.141217	7.08129	44.1942		0.0144422	69.2416	4.75526
		0.174205	5.74036	53.2071		0.0562823	17.7676	18.3829
		0.17494	5.71624	53.4005		0.0555252	18.0098	18.1398
		0.139632	7.16166	43.7453		0.015718	63.6212	5.1748
		0.157103	6.36525	48.6146		0.0102011	98.0284	3.35981
		0.134355	7.44296	42.2402		0.00468167	213.599	1.54229
		0.173374	5.76787	52.988		0.0506045	19.7611	16.5555
		0.174878	5.71826	53.3843		0.0485508	20.597	15.8924
		0.132235	7.56232	41.631		0.00399551	250.281	1.31627
		0.17408	5.7445	53.174		0.0437495	22.8574	14.338
		0.176419	5.66831	53.7888		0.0436112	22.9299	14.2932
		0.176542	5.66437	53.821		0.0431179	23.1922	14.1331
		0.17929	5.57756	54.5385		0.0456304	21.9152	14.9476
		0.181102	5.52176	55.009		0.0484766	20.6285	15.8684
		0.184896	5.40844	55.9882		0.0507861	19.6904	16.6141
		0.119958	8.33626	38.0565		0.00249719	400.451	0.822686
		0.112695	8.87353	35.9044		0.000965243	1036.01	0.317999
		0.107762	9.2797	34.4276		0.00172108	581.029	0.567008
		0.187907	5.32179	56.7587		0.0526805	18.9823	17.2247
		0.189046	5.28973	57.0487		0.0520253	19.2214	17.0136
		0.122264	8.17901	38.7341		-0.00461155	-216.847	-1.51919
		0.119606	8.36081	37.9527		0.00417384	239.587	1.37501
		0.137142	7.2917	43.0371		0.00676052	147.918	2.22698
		0.121681	8.21823	38.563		0.0123277	81.1179	4.05968
		0.120517	8.29755	38.2211		0.0214099	46.7075	7.04461
		0.192279	5.20078	57.8678		0.0470721	21.244	15.4143
		0.187331	5.33814	56.6118		0.0440745	22.6889	14.4434
		0.187008	5.34735	56.5293		0.0400093	24.9942	13.1234
		0.130954	7.63627	41.262		0.0144639	69.1378	4.76239
		0.135464	7.38205	42.5577		0.0145782	68.5955	4.79999
		0.131444	7.60778	41.4034		0.0194485	51.4179	6.40066
		0.131721	7.5918	41.4832		0.0198369	50.4112	6.52819
		0.134089	7.45771	42.164		0.0178161	56.129	5.8644
		0.127076	7.86932	40.1388		0.021924	45.6121	7.21334
		0.14094	7.09521	44.1159		0.0058046	172.277	1.91215
		0.127732	7.82891	40.3294		0.0178652	55.9746	5.88055
		0.121859	8.20621	38.6153		0.0128941	77.5547	4.24603
		0.196037	5.10107	58.8119		0.031404	31.8431	10.3181
		0.189658	5.27264	57.2045		0.0276541	36.161	9.09155
		0.18966	5.27258	57.2049		0.0280872	35.6034	9.23332
		0.133073	7.51466	41.8723		0.0184316	54.2545	6.06664
		0.133881	7.4693	42.1043		0.011351	88.0982	3.73826
		0.132428	7.55126	41.6868		0.0142242	70.3028	4.68356
		0.124778	8.01423	39.4695		0.00932144	107.28	3.07022
		0.13247	7.54889	41.6988		0.00590966	169.214	1.94675
		0.129172	7.74162	40.7469		0.00990606	100.948	3.26268
		0.138673	7.2112	43.4729		-0.000797313	-1254.21	-0.262675
		0.125927	7.94109	39.8047		0.00638361	156.651	2.10285
		0.120015	8.3323	38.0733		0.010495	95.2839	3.45652
		0.175819	5.68768	53.6312		0.0347627	28.7665	11.4147
		0.176886	5.65336	53.9109		0.0311281	32.1254	10.2279
		0.198302	5.04282	59.3764		0.0163235	61.2615	5.37384
		0.121669	8.21904	38.5594		0.00970377	103.053	3.19609
		0.126058	7.93288	39.8426		0.00868092	115.195	2.85934
		0.118654	8.42784	37.6722		0.00762113	131.214	2.51039
		0.130009	7.6918	40.9889		0.00629439	158.872	2.07347
		0.126814	7.88557	40.0627		0.00603241	165.771	1.98718
		0.127456	7.84582	40.2494		0.00845601	118.259	2.78529
		0.129089	7.74658	40.723		0.00969851	103.109	3.19435
		0.125793	7.9496	39.7654		0.010435	95.8315	3.43678
		0.129307	7.73353	40.786		0.0108918	91.8123	3.58713
		0.125963	7.93887	39.8149		0.0119812	83.4642	3.94565
		0.119528	8.36625	37.9298		0.0161072	62.0841	5.30274
		0.192293	5.2004	57.8714		0.0303107	32.9917	9.96071
		0.111457	8.97207	35.535		0.00768779	130.076	2.53233
		0.119878	8.34181	38.033		0.010727	93.2224	3.53291
		0.109099	9.16596	34.8292		0.00832241	120.158	2.7413
		0.124924	8.00487	39.5122		0.0126857	78.8292	4.17745
		0.12047	8.30081	38.2072		0.00986926	101.325	3.25056
		0.127157	7.86427	40.1625		0.0108458	92.2013	3.57201
		0.124827	8.0111	39.4838		0.0130491	76.6337	4.29702
		0.122519	8.162	38.8088		0.01327	75.3582	4.36968
		0.122281	8.17791	38.7389		0.0121979	81.9813	4.01696
		0.119406	8.37481	37.8938		0.0135201	73.9638	4.45198
		0.113091	8.84241	36.0226		0.0181619	55.0604	5.97801
		0.198261	5.04386	59.3663		0.033954	29.4516	11.1508
		0.197419	5.06537	59.1567		0.0354697	28.193	11.6453
		0.0938686	10.6532	30.2055		0.0062024	161.228	2.04317
		0.106234	9.41314	33.9679		0.00880827	113.53	2.90127
		0.092639	10.7946	29.8276		0.0059066	169.302	1.94575
		0.115252	8.67664	36.6652		0.0112356	89.0026	3.7003
		0.10492	9.53109	33.5713		0.0090306	110.735	2.97447
		0.120688	8.28586	38.2712		0.0144583	69.1643	4.76056
		0.116809	8.561	37.1267		0.0106556	93.8477	3.50939
		0.119713	8.35331	37.9843		0.0154959	64.5333	5.10175
		0.118868	8.41271	37.7352		0.0189577	52.7491	6.23944
		0.118907	8.40995	37.7467		0.0171758	58.2213	5.654
		0.114677	8.72014	36.4944		0.0210019	47.6147	6.9107
		0.113516	8.80935	36.149		0.0215349	46.4363	7.08564
		0.105733	9.45777	33.8168		0.0235486	42.4653	7.74629
		0.206032	4.85362	61.2801		0.0382758	26.1262	12.5595
		0.200364	4.99091	59.888		0.0398007	25.1252	13.0556
		0.192059	5.20674	57.8122		0.0412181	24.2612	13.5163
		0.0898348	11.1315	28.9632		0.00694406	144.008	2.28742
		0.102992	9.70954	32.9881		0.0119742	83.5131	3.94334
		0.0907458	11.0198	29.2444		0.00762996	131.062	2.51329
		0.111802	8.94441	35.6379		0.0183157	54.5979	6.02856
		0.103687	9.6444	33.1987		0.0140212	71.3205	4.6168
		0.116175	8.6077	36.939		0.0213032	46.9412	7.00961
		0.115386	8.66654	36.705		0.0169012	59.1675	5.56373
		0.108815	9.18994	34.7438		0.0189021	52.9042	6.22118
		0.110369	9.06053	35.2095		0.0160842	62.1728	5.29518
		0.110826	9.02314	35.3464		0.0186103	53.7338	6.12532
		0.0984241	10.1601	31.5998		0.0101969	98.069	3.35842
		0.204683	4.8856	60.9506		0.0400648	24.9595	13.1415
		0.199935	5.00162	59.7818		0.0402358	24.8535	13.197
		0.196219	5.09634	58.8573		0.0413153	24.2041	13.5479
		0.0911683	10.9687	29.3747		0.0120703	82.848	3.97497
		0.104679	9.55299	33.4986		0.0154037	64.9196	5.07144
		0.0951336	10.5115	30.5936		0.0110211	90.7348	3.6297
		0.108823	9.18924	34.7463		0.0121017	82.6331	3.9853
		0.106783	9.36476	34.1332		0.0108003	92.5897	3.55703
		0.100374	9.96273	32.1937		0.00551397	181.358	1.81643
		0.104069	9.60905	33.3141		0.00397549	251.542	1.30967
		0.105968	9.43685	33.8874		0.00558646	179.004	1.8403
		0.0949516	10.5317	30.5378		0.000914637	1093.33	0.301327
		0.207389	4.82186	61.6105		0.0353038	28.3256	11.5912
		0.204054	4.90067	60.7964		0.0324059	30.8586	10.6454
		0.197632	5.05992	59.2097		0.0352662	28.3558	11.5789
		0.0965513	10.3572	31.0277		0.00604447	165.441	1.99115
		0.102434	9.76241	32.8191		0.00348353	287.065	1.14761
		0.0996663	10.0335	31.9783		0.00298068	335.494	0.981964
		0.0974613	10.2605	31.3059		0.000499172	2003.32	0.164452
		0.100346	9.96548	32.1853		0.00439269	227.651	1.4471
		0.104912	9.53178	33.569		0.00237219	421.551	0.781507
		0.0952081	10.5033	30.6165		0.0103423	96.6901	3.40628
		0.0922402	10.8413	29.7049		0.00877939	113.903	2.89176
		0.0886458	11.2808	28.5957		0.0114266	87.515	3.76315
		0.18758	5.33105	56.6754		0.0442642	22.5916	14.5049
		0.186391	5.36507	56.3714		0.0409303	24.4318	13.4228
		0.206866	4.83404	61.4833		0.0257	38.9104	8.45154
		0.192186	5.20329	57.8444		0.033832	29.5578	11.111
		0.0915734	10.9202	29.4995		0.00203418	491.599	0.670154
		0.0995662	10.0436	31.9478		0.00762434	131.159	2.51144
		0.0943515	10.5987	30.3538		0.00487749	205.024	1.60679
		0.102411	9.76455	32.8123		0.0111768	89.4707	3.68095
		0.105339	9.49312	33.698		0.00804789	124.256	2.65091
		0.0900829	11.1009	29.0398		0.00917182	109.03	3.02096
		0.096099	10.4059	30.8893		0.00627751	159.299	2.06791
		0.099813	10.0187	32.023		0.00939867	106.398	3.09565
		0.0844659	11.8391	27.2989		0.000397731	2514.26	0.131033
		0.197337	5.06746	59.1364		0.0368431	27.1421	12.0929
		0.199406	5.01489	59.6507		0.0394611	25.3414	12.9451
		0.0856787	11.6715	27.6759		0.00568511	175.898	1.8728
		0.0981954	10.1838	31.53		0.00940061	106.376	3.09628
		0.0906402	11.0326	29.2118		0.00595974	167.793	1.96325
		0.101207	9.88073	32.4469		0.00473542	211.175	1.55999
		0.10158	9.84444	32.5601		0.00531544	188.131	1.75104
		0.0871117	11.4795	28.1206		-0.00419157	-238.574	-1.38085
		0.0924194	10.8202	29.76		-0.00501988	-199.208	-1.65369
		0.0976023	10.2457	31.3489		-0.00161957	-617.447	-0.533565
		0.0844995	11.8344	27.3094		-0.0113902	-87.7949	-3.75116
		0.200072	4.9982	59.8156		0.0422604	23.6628	13.8548
		0.198978	5.02568	59.5445		0.0430717	23.2171	14.1181
		0.0790005	12.6582	25.5926		0.00393308	254.254	1.2957
		0.093863	10.6538	30.2038		0.00134559	743.169	0.443303
		0.0837966	11.9337	27.0906		0.00102688	973.82	0.338307
		0.09692	10.3178	31.1405		-0.00426693	-234.361	-1.40567
		0.095605	10.4597	30.7381		-0.0025146	-397.677	-0.828424
		0.0874391	11.4365	28.2221		-0.0134208	-74.5113	-4.41929
		0.0904915	11.0508	29.1659		-0.00880955	-113.513	-2.90169
		0.0976118	10.2447	31.3518		-0.00720361	-138.819	-2.3729
		0.0878128	11.3879	28.3378		-0.00467877	-213.731	-1.54133
		0.0816739	12.2438	26.4287		-0.00627417	-159.384	-2.06681
		0.0787284	12.7019	25.5073		-0.000493855	-2024.89	-0.162701
		0.202048	4.94931	60.3037		0.0396528	25.2189	13.0075
		0.195632	5.11165	58.7104		0.0377293	26.5046	12.3815
		0.192478	5.19539	57.9181		0.0354243	28.2292	11.6305
		0.0721779	13.8547	23.4463		-0.00159121	-628.453	-0.524221
		0.0873128	11.4531	28.1829		-0.00382101	-261.711	-1.25878
		0.07559	13.2293	24.5219		-0.00305313	-327.533	-1.00583
		0.0930617	10.7456	29.9576		-0.00279862	-357.319	-0.921986
		0.0881179	11.3484	28.4323		-0.00261373	-382.595	-0.861079
		0.0942359	10.6117	30.3183		-7.08577e-05	-14112.8	-0.0233441
		0.0955472	10.466	30.7203		-0.000893781	-1118.84	-0.294456
		0.0834055	11.9896	26.9688		-0.000345428	-2894.96	-0.113802
		0.0867388	11.5289	28.005		0.00357446	279.763	1.17757
		0.0931752	10.7325	29.9925		0.00442728	225.872	1.45849
		0.0850575	11.7568	27.4829		0.00831608	120.249	2.73922
		0.0790843	12.6447	25.6188		0.00811193	123.275	2.672
		0.0756056	13.2265	24.5268		0.00989946	101.016	3.26051
		0.206191	4.84987	61.3189		0.0245025	40.8121	8.05907
		0.200273	4.99318	59.8654		0.0201884	49.5334	6.64362
		0.195991	5.10228	58.8002		0.0213262	46.8906	7.01716
		0.0626983	15.9494	20.4365		-0.00287029	-348.397	-0.945597
		0.0762809	13.1094	24.7391		-0.000394549	-2534.54	-0.129985
		0.0640076	15.6231	20.854		-0.00176512	-566.534	-0.581514
		0.0878909	11.3777	28.362		0.00334598	298.866	1.1023
		0.0783299	12.7665	25.3824		0.00137711	726.16	0.453687
		0.0919976	10.8698	29.6302		0.00853608	117.15	2.81165
		0.0883731	11.3157	28.5113		0.00619442	161.436	2.04054
		0.0908322	11.0093	29.271		0.0106347	94.0322	3.5025
		0.0925177	10.8087	29.7903		0.00958735	104.304	3.15776
		0.0802173	12.4661	25.9735		0.00658171	151.936	2.16809
		0.0810185	12.3429	26.224		0.00859942	116.287	2.83251
		0.0852656	11.7281	27.5476		0.0110831	90.2272	3.65011
		0.0772319	12.948	25.0379		0.00279372	357.945	0.920375
		0.0759592	13.165	24.638		0.00581909	171.848	1.91693
		0.068474	14.6041	22.274		0.00359622	278.07	1.18473
		0.185665	5.38604	56.1855		0.0254627	39.2732	8.37376
		0.183167	5.45949	55.5431		0.0164553	60.7708	5.41716
		0.20563	4.8631	61.182		0.00399095	250.567	1.31476
		0.05122	19.5236	16.754		-0.00121115	-825.659	-0.399014
		0.063914	15.646	20.8242		0.00284342	351.689	0.936746
		0.0523865	19.0889	17.13		7.22801e-06	138351	0.00238127
		0.0767528	13.0288	24.8874		0.00738608	135.39	2.43298
		0.0654251	15.2847	21.3054		0.00380691	262.68	1.25414
		0.0857549	11.6611	27.6996		0.0096607	103.512	3.18191
		0.0777139	12.8677	25.1892		0.00730407	136.91	2.40598
		0.085069	11.7552	27.4865		0.00834645	119.811	2.74921
		0.0837937	11.9341	27.0897		0.00761742	131.278	2.50917
		0.0777387	12.8636	25.197		0.00348703	286.777	1.14877
		0.0810326	12.3407	26.2284		0.00406591	245.947	1.33946
		0.0694121	14.4067	22.5713		0.00111446	897.295	0.367159
		0.0687489	14.5457	22.3612		0.00177514	563.337	0.584815
		0.0704838	14.1877	22.9107		0.00188558	530.339	0.621201
		0.0666344	15.0073	21.69		0.000865672	1155.17	0.285196
		0.191543	5.22075	57.682		0.0148043	67.548	4.87434
		0.202447	4.93957	60.4018		0.0101716	98.313	3.35009
		0.0521513	19.175	17.0542		0.00292745	341.595	0.964427
		0.0650083	15.3827	21.1728		0.00512493	195.124	1.68829
		0.0542104	18.4467	17.7171		0.00236334	423.13	0.778592
		0.0744697	13.4283	24.1692		0.0048521	206.096	1.59842
		0.0667229	14.9874	21.7181		0.00316644	315.813	1.04316
		0.076604	13.0541	24.8407		0.00181207	551.854	0.596984
		0.0740359	13.507	24.0325		0.00163529	611.513	0.538743
		0.071763	13.9348	23.3152		0.000917408	1090.03	0.30224
		0.0729529	13.7075	23.691		0.000608895	1642.32	0.200601
		0.0653432	15.3038	21.2794		0.000921727	1084.92	0.303663
		0.066177	15.111	21.5446		0.00147344	678.682	0.485424
		0.0697361	14.3398	22.674		0.00052893	1890.61	0.174256
		0.0610399	16.3827	19.9069		-0.00156175	-640.307	-0.514516
		0.0606887	16.4775	19.7947		0.000784232	1275.13	0.258365
		0.0578626	17.2823	18.8899		-0.00359779	-277.948	-1.18525
		0.192906	5.18388	58.0259		0.0184924	54.0762	6.08661
		0.196626	5.0858	58.9589		0.0193013	51.81	6.35231
		0.0416453	24.0123	13.6551		0.000618375	1617.14	0.203724
		0.0554495	18.0344	18.1155		0.00087177	1147.09	0.287205
		0.0440199	22.717	14.4257		-0.000177871	-5622.04	-0.0585998
		0.0648702	15.4154	21.1288		0.000585545	1707.81	0.192908
		0.0568807	17.5807	18.575		0.000118705	8424.23	0.0391075
		0.0704769	14.1891	22.9085		0.00103793	963.455	0.341946
		0.0659655	15.1594	21.4773		0.000603162	1657.93	0.198712
		0.0697309	14.3408	22.6724		0.00128512	778.14	0.42338
		0.0701599	14.2531	22.8082		0.00122908	813.616	0.40492
		0.0641859	15.5797	20.9109		-0.00214064	-467.15	-0.705227
		0.0670759	14.9085	21.8302		-0.000336322	-2973.34	-0.110802
		0.0562443	17.7796	18.3707		-0.00515314	-194.056	-1.69758
		0.0557499	17.9373	18.2119		-0.00470826	-212.393	-1.55104
		0.0585964	17.0659	19.125		-0.00386505	-258.729	-1.27329
		0.0547227	18.2739	17.8819		-0.00535	-186.916	-1.76242
		0.0543781	18.3898	17.7711		-0.00574038	-174.204	-1.891
		0.0532227	18.789	17.3993		-0.00427031	-234.175	-1.40679
		0.194375	5.14469	58.3954		0.0219536	45.5506	7.22305
		0.199291	5.01779	59.6221		0.0211546	47.2711	6.96082
		0.0347157	28.8054	11.3994		-0.00138538	-721.822	-0.456413
		0.046836	21.3511	15.3379		-0.000385247	-2595.74	-0.12692
		0.0366152	27.3111	12.0186		-0.00118743	-842.157	-0.391197
		0.0582743	17.1602	19.0218		0.00120645	828.875	0.397466
		0.0499368	20.0253	16.3401		-0.000454793	-2198.8	-0.149832
		0.0657055	15.2194	21.3946		0.00164691	607.199	0.542571
		0.0603444	16.5715	19.6846		0.000904726	1105.31	0.298062
		0.0667085	14.9906	21.7135		-0.00163274	-612.469	-0.537902
		0.0653616	15.2995	21.2852		0.000124042	8061.8	0.0408657
		0.0616103	16.231	20.0892		-0.00475463	-210.321	-1.56632
		0.0640397	15.6153	20.8643		-0.00313041	-319.447	-1.03129
		0.0566675	17.6468	18.5065		-0.00464346	-215.357	-1.5297
		0.0605584	16.513	19.753		-0.00486567	-205.522	-1.60289
		0.0513341	19.4802	16.7909		-0.00168575	-593.209	-0.555366
		0.0529846	18.8734	17.3226		4.30762e-05	23214.7	0.0141915
		0.0549661	18.193	17.9601		-0.00159075	-628.633	-0.524072
		0.055855	17.9035	18.2457		0.00232432	430.234	0.765737
		0.0547085	18.2787	17.8773		0.0014854	673.22	0.489363
		0.0568939	17.5766	18.5792		0.00217955	458.81	0.718046
		0.196998	5.0762	59.0517		0.0216917	46.1005	7.13711
		0.199497	5.01262	59.6731		0.0206847	48.3449	6.80657
		0.0281376	35.5396	9.24983		-0.00128838	-776.171	-0.424455
		0.0397016	25.1879	13.0233		-0.000337712	-2961.1	-0.11126
		0.0304462	32.8448	10.005		-0.00116635	-857.372	-0.384255
		0.0511076	19.5666	16.7178		0.000427967	2336.63	0.140994
		0.0426503	23.4465	13.9814		-0.000696757	-1435.22	-0.229547
		0.0601148	16.6348	19.6111		-0.000926134	-1079.76	-0.305115
		0.0534205	18.7194	17.463		-0.000789235	-1267.05	-0.260014
		0.0634408	15.7627	20.6734		-0.00217803	-459.13	-0.717544
		0.0604747	16.5359	19.7262		-0.00143208	-698.283	-0.471799
		0.0627482	15.9367	20.4525		-0.00221881	-450.692	-0.730979
		0.0630107	15.8703	20.5362		-0.00128537	-777.985	-0.423465
		0.0600196	16.6612	19.5807		-0.000211721	-4723.19	-0.0697518
		0.0625143	15.9963	20.3778		-0.000269469	-3711.01	-0.0887766
		0.0584171	17.1183	19.0676		0.00211449	472.928	0.696611
		0.0614027	16.2859	20.0229		0.00132147	756.732	0.435358
		0.0541349	18.4724	17.6928		0.00573485	174.372	1.88918
		0.0574094	17.4187	18.7446		0.00579577	172.54	1.90924
		0.0586375	17.0539	19.1382		0.00441777	226.358	1.45536
		0.0599292	16.6864	19.5518		0.00416368	240.172	1.37166
		0.197071	5.07431	59.07		0.0152478	65.583	5.0202
		0.0222491	44.9457	7.32		-0.00127968	-781.448	-0.421588
		0.033322	30.0102	10.9446		-0.00132276	-755.997	-0.435781
		0.0242998	41.1526	7.9926		-0.001581	-632.509	-0.520859
		0.0438115	22.825	14.3581		-0.00118532	-843.65	-0.390505
		0.0351848	28.4214	11.5524		-0.00166328	-601.223	-0.547964
		0.0531843	18.8026	17.3869		-0.000406866	-2457.81	-0.134042
		0.0452137	22.1172	14.8126		-0.00125423	-797.304	-0.413204
		0.0601513	16.6248	19.6228		0.00040007	2499.56	0.131803
		0.0550206	18.175	17.9776		-0.000361163	-2768.83	-0.118985
		0.0636986	15.6989	20.7556		0.00157677	634.21	0.519463
		0.0609779	16.3994	19.8871		0.00136519	732.499	0.44976
		0.0647236	15.4503	21.0821		0.00260235	384.268	0.85733
		0.0643395	15.5426	20.9598		0.00278524	359.035	0.91758
		0.0641715	15.5832	20.9063		0.00393731	253.981	1.29709
		0.0657647	15.2057	21.4135		0.00372417	268.516	1.22688
		0.0604983	16.5294	19.7338		0.0039753	251.554	1.30961
		0.0645803	15.4846	21.0365		0.00300825	332.42	0.991044
		0.0675189	14.8107	21.9709		0.00307122	325.604	1.01179
		0.0661864	15.1089	21.5475		-1.37727e-05	-72607.5	-0.00453742
		0.0629066	15.8966	20.503		0.00219469	455.645	0.723033
		0.0665219	15.0326	21.6542		-0.00327207	-305.617	-1.07796
		0.191844	5.21256	57.7581		0.00593786	168.411	1.95604
		0.0170697	58.5835	5.6191		-0.00164978	-606.14	-0.543519
		0.0251475	39.7654	8.27046		-0.00149746	-667.799	-0.493335
		0.0182303	54.8538	6.00048		-0.0017636	-567.023	-0.581013
		0.0355178	28.1549	11.6609		-0.00116045	-861.734	-0.38231
		0.0264764	37.7695	8.70587		-0.00157716	-634.051	-0.519593
		0.0454651	21.9949	14.8941		0.000152084	6575.33	0.0501041
		0.0366255	27.3034	12.022		-0.000961184	-1040.38	-0.316662
		0.0542993	18.4164	17.7457		0.00188952	529.236	0.622496
		0.0462926	21.6017	15.162		0.000478095	2091.64	0.157509
		0.0615701	16.2417	20.0763		0.00321448	311.092	1.05898
		0.0558532	17.9041	18.2451		0.00199353	501.624	0.656761
		0.0682105	14.6605	22.1904		0.00312874	319.617	1.03074
		0.0641242	15.5947	20.8912		0.0030016	333.155	0.988856
		0.0708498	14.1144	23.0265		0.00262164	381.441	0.863684
		0.0703213	14.2204	22.8593		0.00304789	328.096	1.0041
		0.0722327	13.8441	23.4636		-1.37073e-05	-72954.1	-0.00451586
		0.0739384	13.5248	24.0018		0.00148901	671.587	0.490552
		0.0647333	15.448	21.0852		-0.00220687	-453.13	-0.727046
		0.0700874	14.2679	22.7852		-0.0021936	-455.872	-0.722673
		0.0728763	13.7219	23.6668		-0.000291715	-3428.01	-0.0961056
		0.0727969	13.7368	23.6418		-0.00424032	-235.831	-1.39691
		0.0695286	14.3826	22.6083		-0.00342123	-292.292	-1.12709
		0.0693241	14.425	22.5435		-0.00501663	-199.337	-1.65262
		0.184184	5.42936	55.805		0.0071528	139.805	2.35616
		0.0118468	84.4113	3.90141		-0.00145339	-688.044	-0.478819
		0.0183506	54.4942	6.04001		-0.00140454	-711.975	-0.462726
		0.0125132	79.9155	4.12071		-0.00149875	-667.222	-0.493761
		0.0261257	38.2765	8.59099		-0.000826194	-1210.37	-0.27219
		0.0191098	52.3292	6.28941		-0.00144396	-692.542	-0.47571
		0.0360927	27.7064	11.8484		-3.1752e-05	-31494.1	-0.0104607
		0.0271139	36.8815	8.91466		-0.00089598	-1116.1	-0.295181
		0.046137	21.6746	15.1117		0.00156143	640.438	0.514412
		0.037145	26.9216	12.1912		-3.40691e-05	-29352.1	-0.0112241
		0.0573374	17.4406	18.7215		0.00242236	412.82	0.798036
		0.0488101	20.4875	15.9762		0.000766987	1303.8	0.252684
		0.0671432	14.8935	21.8516		0.00277746	360.042	0.915016
		0.0599289	16.6864	19.5517		0.00174808	572.057	0.575901
		0.0750682	13.3212	24.3577		0.00136431	732.969	0.449472
		0.0701801	14.2491	22.8146		0.00185963	537.742	0.61265
		0.077643	12.8795	25.1669		0.000153639	6508.77	0.0506164
		0.0772943	12.9376	25.0575		0.00109076	916.794	0.35935
		0.0774977	12.9036	25.1214		-0.0023684	-422.227	-0.780258
		0.0803739	12.4419	26.0225		-0.000701847	-1424.81	-0.231224
		0.0708876	14.1068	23.0385		-0.00463336	-215.826	-1.52637
		0.0752434	13.2902	24.4128		-0.0037809	-264.488	-1.24557
		0.0778553	12.8443	25.2336		-0.00210897	-474.165	-0.694794
		0.077587	12.8888	25.1494		-0.00575598	-173.733	-1.89614
		0.0740199	13.5099	24.0275		-0.00465158	-214.981	-1.53238
		0.0706164	14.161	22.9527		-0.00473035	-211.401	-1.55832
		0.01212	82.508	3.99134		-0.00122752	-814.652	-0.404405
		0.0185509	53.9058	6.10582		-0.0010907	-916.845	-0.35933
		0.0126227	79.2223	4.15674		-0.00134337	-744.398	-0.442571
		0.0269192	37.1482	8.8509		-0.000602934	-1658.56	-0.198637
		0.0193736	51.6166	6.37607		-0.00129573	-771.768	-0.426876
		0.0378025	26.4533	12.4054		-3.10923e-05	-32162.3	-0.0102434
		0.0282374	35.414	9.28249		-0.000965694	-1035.52	-0.318148
		0.0496102	20.1572	16.2346		0.000954906	1047.22	0.314594
		0.0395031	25.3145	12.9588		-0.000401259	-2492.15	-0.132195
		0.0623231	16.0454	20.3168		0.00152855	654.216	0.503578
		0.0525554	19.0275	17.1844		-9.71729e-05	-10290.9	-0.0320137
		0.0728384	13.729	23.6548		0.00129566	771.81	0.426853
		0.0646156	15.4761	21.0477		0.000535682	1866.78	0.176481
		0.0799525	12.5074	25.8907		-5.8365e-05	-17133.5	-0.0192284
		0.0746694	13.3924	24.2321		0.000431746	2316.17	0.142239
		0.0827628	12.0827	26.7685		-0.00165098	-605.702	-0.543912
		0.0807991	12.3764	26.1554		-0.00031978	-3127.15	-0.105352
		0.081619	12.252	26.4116		-0.00349639	-286.009	-1.15185
		0.0841831	11.8789	27.2109		-0.00198936	-502.675	-0.655388
		0.0732831	13.6457	23.7951		-0.00529484	-188.863	-1.74426
		0.078326	12.7671	25.3812		-0.00370817	-269.674	-1.22161
		0.0827564	12.0837	26.7665		-0.00209925	-476.36	-0.691593
		0.0814184	12.2822	26.3489		-0.00257104	-388.948	-0.847014
		0.074535	13.4165	24.1898		-0.00219697	-455.172	-0.723784
		0.0736459	13.5785	23.9096		-0.000991284	-1008.79	-0.326578
		0.00724037	138.115	2.385		-0.00108081	-925.229	-0.356074
		0.0121327	82.422	3.9955		-0.0011915	-839.278	-0.392539
		0.00764538	130.798	2.51837		-0.00118182	-846.153	-0.38935
		0.0189211	52.8511	6.22743		-0.00114904	-870.294	-0.37855
		0.0128896	77.5821	4.24453		-0.00140928	-709.583	-0.464285
		0.0291589	34.2949	9.58401		-0.00113477	-881.236	-0.373849
		0.0202266	49.4397	6.65619		-0.00151055	-662.01	-0.497649
		0.0397927	25.1302	13.053		-0.000410806	-2434.24	-0.13534
		0.0296913	33.68	9.75815		-0.0013832	-722.962	-0.455693
		0.0527225	18.9672	17.2383		-7.85598e-05	-12729.2	-0.0258816
		0.0408728	24.4662	13.4041		-0.0010001	-999.896	-0.329484
		0.064653	15.4672	21.0596		0.000261782	3819.97	0.0862444
		0.0543403	18.4025	17.7589		-0.000989059	-1011.06	-0.325845
		0.0751656	13.304	24.3883		-0.000357517	-2797.07	-0.117784
		0.0658197	15.193	21.4309		-0.000689278	-1450.79	-0.227083
		0.0828895	12.0643	26.808		-0.00101683	-983.449	-0.334994
		0.0760039	13.1572	24.6521		-0.000695431	-1437.96	-0.22911
		0.0864935	11.5616	27.9289		0.000337023	2967.16	0.111032
		0.0836462	11.9551	27.0438		0.000270788	3692.92	0.0892113
		0.0884854	11.3013	28.5461		0.000482065	2074.41	0.158816
		0.0891258	11.2201	28.7441		0.00152369	656.303	0.501976
		0.0769003	13.0038	24.9338		-0.00254029	-393.656	-0.836885
		0.0813392	12.2942	26.3242		0.000363403	2751.76	0.119723
		0.0884687	11.3034	28.5409		0.0027019	370.11	0.890124
		0.0831197	12.0308	26.8797		0.00781855	127.901	2.57539
		0.0739895	13.5154	24.0179		0.00514413	194.396	1.69461
		0.0820671	12.1851	26.5515		0.0124233	80.494	4.09112
		0.0759488	13.1668	24.6347		0.0116215	86.0471	3.8273
		0.073445	13.6156	23.8462		0.015227	65.6729	5.01334
		0.00734689	136.112	2.42008		-0.00112928	-885.523	-0.372039
		0.0126253	79.2063	4.15758		-0.00133846	-747.129	-0.440953
		0.00789068	126.732	2.59914		-0.00126391	-791.196	-0.416394
		0.0197827	50.5491	6.51043		-0.00144092	-693.999	-0.474711
		0.0133854	74.7084	4.40765		-0.0015847	-631.035	-0.522076
		0.029681	33.6916	9.75479		-0.00153896	-649.791	-0.507007
		0.020736	48.2253	6.82341		-0.00183318	-545.499	-0.603938
		0.0411085	24.3259	13.4807		-0.00166547	-600.43	-0.548687
		0.0296304	33.7491	9.73826		-0.0019087	-523.917	-0.628816
		0.0530415	18.8532	17.341		-0.0011204	-892.539	-0.369115
		0.0408355	24.4885	13.392		-0.002115	-472.814	-0.696779
		0.0640301	15.6177	20.8612		-0.000174222	-5739.82	-0.0573974
		0.052752	18.9566	17.2477		-0.00175835	-568.716	-0.579284
		0.0749022	13.3507	24.3054		0.00137606	726.714	0.453341
		0.0638346	15.6655	20.7989		-0.000227518	-4395.25	-0.074956
		0.0843587	11.8541	27.2656		0.00225597	443.269	0.74322
		0.0750025	13.3329	24.337		0.00127473	784.48	0.419959
		0.0878326	11.3853	28.344		0.00426099	234.687	1.40371
		0.082664	12.0972	26.7377		0.00338772	295.184	1.11605
		0.0922741	10.8373	29.7153		0.00787341	127.01	2.59346
		0.0886359	11.2821	28.5926		0.00641228	155.951	2.11229
		0.0903754	11.065	29.1301		0.0132583	75.4244	4.36584
		0.0914611	10.9336	29.4649		0.0123293	81.1075	4.0602
		0.0784363	12.7492	25.4158		0.0113533	88.0805	3.73901
		0.0837044	11.9468	27.0619		0.0126778	78.8783	4.17485
		0.0911336	10.9729	29.364		0.0140225	71.3142	4.61721
		0.0846324	11.8158	27.3507		0.00852593	117.289	2.80831
		0.0770282	12.9823	24.9739		0.0119013	84.0247	3.91935
		0.0743554	13.4489	24.1332		0.00796997	125.471	2.62525
		0.0127229	78.5982	4.18971		-0.00154424	-647.566	-0.508749
		0.0194036	51.5369	6.3859		-0.00188527	-530.427	-0.621098
		0.0130697	76.5129	4.30379		-0.00180736	-553.292	-0.595432
		0.0278431	35.9156	9.1534		-0.00192397	-519.76	-0.633846
		0.019711	50.7332	6.48686		-0.00223896	-446.636	-0.737616
		0.0373881	26.7465	12.2704		-0.00155563	-642.826	-0.5125
		0.0275445	36.3049	9.05566		-0.0022284	-448.753	-0.734137
		0.0488429	20.4738	15.9868		-0.0005507	-1815.87	-0.181428
		0.0365695	27.3452	12.0038		-0.00184767	-541.222	-0.608711
		0.0595403	16.7954	19.4273		0.000639739	1563.14	0.210762
		0.047423	21.0868	15.5278		-0.00134362	-744.26	-0.442653
		0.0694559	14.3976	22.5852		0.00353296	283.049	1.1639
		0.0580795	17.2178	18.9594		0.000398394	2510.08	0.131251
		0.079364	12.6002	25.7064		0.00734669	136.116	2.42001
		0.0683831	14.6235	22.2452		0.00361022	276.992	1.18935
		0.0877261	11.3991	28.311		0.01085	92.1662	3.57337
		0.0792299	12.6215	25.6644		0.0076815	130.183	2.53027
		0.0919814	10.8718	29.6252		0.0115234	86.7801	3.795
		0.0872928	11.4557	28.1767		0.0102478	97.5815	3.37518
		0.092568	10.8029	29.8057		0.00913309	109.492	3.00821
		0.093821	10.6586	30.1909		0.00878595	113.818	2.89392
		0.0794983	12.5789	25.7485		0.00424609	235.511	1.39881
		0.0845904	11.8217	27.3377		0.00594367	168.246	1.95796
		0.0922458	10.8406	29.7066		0.00741307	134.897	2.44187
		0.0850267	11.761	27.4733		0.00391199	255.624	1.28875
		0.0783098	12.7698	25.3761		0.0057915	172.667	1.90784
		0.0755252	13.2406	24.5015		0.00479973	208.345	1.58117
		0.0111643	89.5714	3.67682		-0.00156689	-638.209	-0.516208
		0.0169307	59.0641	5.57345		-0.00180397	-554.333	-0.594314
		0.0108291	92.3438	3.5665		-0.00165833	-603.017	-0.546333
		0.0236029	42.3677	7.76409		-0.00179147	-558.2	-0.590197
		0.0164511	60.7861	5.4158		-0.00202719	-493.293	-0.667853
		0.0322613	30.9969	10.5982		-0.00163674	-610.969	-0.539222
		0.0223428	44.7571	7.35075		-0.00196189	-509.712	-0.646339
		0.0407282	24.553	13.3571		-0.000175934	-5683.96	-0.0579615
		0.029728	33.6383	9.77017		-0.00152215	-656.967	-0.501469
		0.0522366	19.1437	17.0817		0.00192623	519.15	0.634591
		0.0393645	25.4036	12.9137		-0.000365873	-2733.19	-0.120537
		0.0641823	15.5806	20.9097		0.00497501	201.005	1.63891
		0.0514714	19.4283	16.8351		0.00154295	648.109	0.508323
		0.076748	13.0297	24.8859		0.0064251	155.64	2.11651
		0.0644352	15.5195	20.9903		0.00346276	288.787	1.14077
		0.0877924	11.3905	28.3315		0.00652801	153.186	2.15041
		0.0777267	12.8656	25.1932		0.00467325	213.984	1.53951
		0.0921753	10.8489	29.6849		0.00684653	146.059	2.2553
		0.087715	11.4006	28.3075		0.00571665	174.928	1.88318
		0.0931021	10.7409	29.97		0.0055815	179.163	1.83867
		0.0943869	10.5947	30.3646		0.00517133	193.374	1.70357
		0.0802886	12.4551	25.9958		0.00218133	458.436	0.718632
		0.0854485	11.703	27.6044		0.00424663	235.481	1.39899
		0.0922602	10.8389	29.711		0.00569714	175.527	1.87676
		0.0856738	11.6722	27.6744		0.00369551	270.598	1.21744
		0.0783389	12.7651	25.3852		0.00538181	185.811	1.7729
		0.0769973	12.9875	24.9642		0.00444202	225.123	1.46335
		0.00816433	122.484	2.68925		-0.00130538	-766.058	-0.430058
		0.012149	82.3115	4.00086		-0.00142242	-703.027	-0.468615
		0.007594	131.683	2.50145		-0.00136032	-735.121	-0.448156
		0.0186732	53.5528	6.14599		-0.00164025	-609.662	-0.540378
		0.0113596	88.0312	3.7411		-0.00150507	-664.42	-0.495844
		0.0256654	38.963	8.44019		-0.00089482	-1117.54	-0.294799
		0.0177863	56.2231	5.85461		-0.00169351	-590.488	-0.557925
		0.0353009	28.3279	11.5902		0.000276572	3615.69	0.0911169
		0.0248073	40.3107	8.15897		-0.0011521	-867.983	-0.379558
		0.0490701	20.379	16.0602		0.000701934	1424.64	0.231252
		0.0355417	28.1359	11.6688		-0.000791797	-1262.95	-0.260858
		0.0630174	15.8686	20.5383		0.00204896	488.052	0.675024
		0.0500071	19.9971	16.3628		-0.000271752	-3679.83	-0.0895288
		0.076301	13.106	24.7455		0.00393408	254.189	1.29603
		0.0642207	15.5713	20.9219		0.00105566	947.273	0.347788
		0.0881013	11.3506	28.4272		0.00445857	224.287	1.4688
		0.0778806	12.8402	25.2415		0.00271276	368.628	0.893704
		0.0925005	10.8108	29.785		0.00589677	169.584	1.94251
		0.0884342	11.3078	28.5302		0.00450399	222.026	1.48376
		0.0934709	10.6985	30.0833		0.0054517	183.429	1.79592
		0.0946147	10.5692	30.4345		0.00485647	205.911	1.59986
		0.0815107	12.2683	26.3778		0.00185939	537.811	0.612572
		0.0865951	11.548	27.9604		0.00391146	255.659	1.28858
		0.0929502	10.7584	29.9233		0.00549089	182.12	1.80883
		0.0871174	11.4788	28.1224		0.00298953	334.501	0.984879
		0.0798355	12.5258	25.854		0.00485804	205.844	1.60038
		0.078354	12.7626	25.39		0.0032376	308.87	1.0666
		0.00521221	191.857	1.71704		-0.00102318	-977.346	-0.337086
		0.00892169	112.086	2.93861		-0.00125273	-798.256	-0.412712
		0.00505034	198.007	1.66372		-0.0010829	-923.448	-0.35676
		0.0149508	66.8861	4.92252		-0.00145681	-686.431	-0.479944
		0.00895351	111.688	2.94909		-0.00140029	-714.138	-0.461324
		0.0233415	42.8422	7.67836		-0.00143988	-694.502	-0.474367
		0.0154831	64.5866	5.09755		-0.00179997	-555.563	-0.592998
		0.0341545	29.2788	11.2163		-0.000947111	-1055.84	-0.312026
		0.0237662	42.0766	7.81763		-0.00183261	-545.671	-0.603748
		0.0487983	20.4925	15.9724		-0.000321544	-3109.99	-0.105933
		0.0352718	28.3513	11.5807		-0.00165316	-604.902	-0.544631
		0.0628937	15.8998	20.4989		0.00132018	757.473	0.434932
		0.0500214	19.9914	16.3674		-0.000998056	-1001.95	-0.328809
		0.0765989	13.055	24.8391		0.00356226	280.721	1.17355
		0.0640086	15.6229	20.8544		0.000880893	1135.21	0.29021
		0.0884305	11.3083	28.5291		0.00434775	230.004	1.43229
		0.0782616	12.7777	25.361		0.00254288	393.255	0.837739
		0.0930191	10.7505	29.9445		0.0055687	179.575	1.83445
		0.088685	11.2759	28.6078		0.00437657	228.489	1.44179
		0.094189	10.6169	30.3039		0.00456724	218.951	1.50459
		0.0951034	10.5149	30.5844		0.00431782	231.598	1.42244
		0.0831778	12.0224	26.8979		2.70082e-05	37025.8	0.00889786
		0.0875241	11.4254	28.2484		0.00198707	503.254	0.654634
		0.0934962	10.6956	30.0911		0.00404906	246.971	1.33391
		0.0880913	11.3519	28.4241		-0.00137532	-727.106	-0.453096
		0.0814899	12.2715	26.3713		0.0013523	739.48	0.445514
		0.0786609	12.7128	25.4862		-0.00229802	-435.157	-0.757073
		0.00402873	248.217	1.32721		-0.000998236	-1001.77	-0.328869
		0.0080568	124.119	2.65385		-0.0013965	-716.074	-0.460077
		0.00436302	229.199	1.43732		-0.00109781	-910.905	-0.361673
		0.0145905	68.5378	4.80403		-0.0018236	-548.367	-0.600779
		0.00858942	116.422	2.82922		-0.00155106	-644.719	-0.510996
		0.0233503	42.826	7.68124		-0.00181194	-551.896	-0.596938
		0.0154836	64.5846	5.09771		-0.00204069	-490.03	-0.672299
		0.0341741	29.262	11.2227		-0.00118775	-841.926	-0.391305
		0.0239012	41.8389	7.86191		-0.00199394	-501.519	-0.656898
		0.0488862	20.4557	16.0008		-0.000408364	-2448.8	-0.134536
		0.035318	28.3142	11.5958		-0.00171092	-584.48	-0.563661
		0.0629631	15.8823	20.521		0.00134465	743.689	0.442993
		0.0500836	19.9666	16.3874		-0.000991063	-1009.02	-0.326506
		0.0769323	12.9984	24.9438		0.00329532	303.46	1.08561
		0.0641034	15.5998	20.8846		0.000790039	1265.76	0.260279
		0.0886576	11.2793	28.5993		0.00364927	274.027	1.20221
		0.078224	12.7838	25.3492		0.00217618	459.52	0.716935
		0.0936093	10.6827	30.1258		0.00346471	288.624	1.14141
		0.0891676	11.2148	28.757		0.00273712	365.347	0.901728
		0.0951076	10.5144	30.5856		0.000495085	2019.85	0.163106
		0.0955051	10.4706	30.7075		0.00130352	767.153	0.429444
		0.0845833	11.8227	27.3355		-0.00670078	-149.236	-2.2073
		0.0887393	11.269	28.6246		-0.0039994	-250.038	-1.31755
		0.0949189	10.5353	30.5278		-0.000606783	-1648.04	-0.199905
		0.0903817	11.0642	29.132		-0.00430006	-232.555	-1.41658
		0.0808188	12.3734	26.1616		-0.00341064	-293.2	-1.1236
		0.0875465	11.4225	28.2554		-0.00501216	-199.515	-1.65114
		0.081968	12.1999	26.5205		-0.00365296	-273.75	-1.20343
		0.0737198	13.5649	23.9329		-0.000666751	-1499.81	-0.219661
		0.00814329	122.8	2.68232		-0.00145898	-685.409	-0.48066
		0.0147263	67.9056	4.8487		-0.00185264	-539.77	-0.610348
		0.00872848	114.568	2.875		-0.00156682	-638.234	-0.516188
		0.0235191	42.5187	7.73659		-0.00180656	-553.538	-0.595168
		0.0156324	63.9699	5.14663		-0.00203483	-491.441	-0.670369
		0.0342046	29.2358	11.2326		-0.00117144	-853.649	-0.385931
		0.0240166	41.6379	7.89973		-0.00198081	-504.845	-0.652571
		0.0489329	20.4361	16.0159		-0.000545885	-1831.89	-0.179842
		0.0353407	28.296	11.6032		-0.00177028	-564.882	-0.583215
		0.0629493	15.8858	20.5166		0.000684406	1461.12	0.225478
		0.0500687	19.9726	16.3826		-0.00136293	-733.715	-0.449015
		0.0767678	13.0263	24.8921		0.00162414	615.711	0.53507
		0.0637701	15.6813	20.7783		-0.000158521	-6308.31	-0.0522249
		0.0887283	11.2704	28.6212		0.000481108	2078.54	0.158501
		0.0780697	12.8091	25.3008		-0.000153873	-6498.88	-0.0506935
		0.0941907	10.6168	30.3044		-0.000150672	-6636.95	-0.0496389
		0.0884489	11.306	28.5347		5.89978e-05	16949.8	0.0194369
		0.0988701	10.1143	31.7358		-0.00107208	-932.766	-0.353197
		0.0960593	10.4102	30.8772		-3.08021e-05	-32465.3	-0.0101478
		0.0929353	10.7602	29.9187		-0.000354679	-2819.45	-0.116849
		0.0977126	10.2341	31.3826		0.0019276	518.779	0.635044
		0.0800965	12.4849	25.9357		-0.00355787	-281.067	-1.1721
		0.0866553	11.54	27.9791		-0.00140655	-710.957	-0.463388
		0.0930868	10.7427	29.9653		0.00248114	403.04	0.8174
		0.0912889	10.9542	29.4119		-0.00100822	-991.843	-0.332159
		0.0825296	12.1169	26.6958		-0.000282475	-3540.14	-0.0930615
		0.0865922	11.5484	27.9595		-0.00471949	-211.887	-1.55474
		0.0817312	12.2352	26.4466		-0.00184557	-541.837	-0.60802
		0.0714682	13.9922	23.222		-0.000212219	-4712.11	-0.0699157
		0.00826962	120.925	2.72392		-0.00144911	-690.077	-0.477409
		0.014882	67.1955	4.89988		-0.00185598	-538.798	-0.611449
		0.00888636	112.532	2.92698		-0.00157213	-636.081	-0.517935
		0.0236884	42.2148	7.79211		-0.00189483	-527.753	-0.624246
		0.0158021	63.2829	5.20242		-0.00208284	-480.113	-0.686187
		0.0342335	29.2112	11.242		-0.00157895	-633.334	-0.520181
		0.0240908	41.5096	7.92408		-0.00219829	-454.9	-0.724218
		0.0485023	20.6176	15.8767		-0.00133059	-751.545	-0.438362
		0.035385	28.2605	11.6177		-0.00237931	-420.29	-0.783852
		0.0616684	16.2158	20.1078		-0.000985551	-1014.66	-0.32469
		0.0481813	20.755	15.773		-0.0023351	-428.248	-0.769288
		0.0750159	13.3305	24.3412		0.000125935	7940.59	0.0414895
		0.0618707	16.1627	20.1724		-0.00187007	-534.739	-0.61609
		0.0864886	11.5622	27.9273		0.0016708	598.514	0.550443
		0.0741433	13.4874	24.0664		-0.00018229	-5485.76	-0.0600556
		0.0937367	10.6682	30.165		0.00340383	293.787	1.12136
		0.0851834	11.7394	27.522		0.00199795	500.513	0.658219
		0.0971218	10.2964	31.2021		0.00328721	304.21	1.08294
		0.0922784	10.8368	29.7166		0.0031992	312.578	1.05395
		0.0998244	10.0176	32.0264		0.00106405	939.81	0.350549
		0.0968518	10.325	31.1196		0.00306619	326.138	1.01013
		0.0914563	10.9342	29.4634		-0.000411905	-2427.74	-0.135702
		0.0962365	10.3911	30.9314		0.00284442	351.566	0.937075
		0.0799137	12.5135	25.8785		-0.00486062	-205.735	-1.60123
		0.0848616	11.7839	27.422		-0.00305834	-326.975	-1.00755
		0.0903815	11.0642	29.132		0.00163263	612.509	0.537867
		0.0891623	11.2155	28.7554		0.00259561	385.266	0.855109
		0.0794042	12.5938	25.719		0.000761132	1313.83	0.250755
		0.0885264	11.2961	28.5587		0.00355869	281.003	1.17237
		0.0808169	12.3737	26.161		0.00448322	223.054	1.47692
		0.0852938	11.7242	27.5563		-0.00255004	-392.151	-0.840098
		0.0799427	12.509	25.8876		0.00173275	577.116	0.570853
		0.0689106	14.5116	22.4124		-0.000142405	-7022.25	-0.0469153
		0.0148399	67.386	4.88604		-0.00200599	-498.507	-0.660868
		0.0231031	43.2842	7.60018		-0.00225791	-442.888	-0.743858
		0.0154865	64.5725	5.09866		-0.00228588	-437.469	-0.753073
		0.0318479	31.3993	10.4631		-0.00200097	-499.758	-0.659213
		0.0228467	43.77	7.51607		-0.00252367	-396.248	-0.831411
		0.0450523	22.1964	14.7603		-0.00219953	-454.643	-0.724627
		0.0314893	31.7569	10.346		-0.00254558	-392.838	-0.838627
		0.0561732	17.8021	18.3479		-0.000540627	-1849.7	-0.17811
		0.0431962	23.1502	14.1585		-0.00254569	-392.821	-0.838664
		0.0678556	14.7372	22.0778		0.00129121	774.47	0.425387
		0.0542396	18.4367	17.7265		-0.00118593	-843.223	-0.390703
		0.0777719	12.8581	25.2074		0.00258584	386.722	0.851891
		0.0650238	15.379	21.1777		0.000297256	3364.1	0.0979312
		0.0870898	11.4824	28.1138		0.00294469	339.594	0.970107
		0.0753176	13.2771	24.4362		0.00128334	779.219	0.422794
		0.0918197	10.8909	29.5754		0.00279031	358.383	0.919251
		0.0838565	11.9251	27.1093		0.00183265	545.658	0.603763
		0.0934787	10.6976	30.0858		0.00216153	462.636	0.712108
		0.0886306	11.2828	28.591		0.00168515	593.42	0.555168
		0.0975701	10.249	31.3391		0.00271863	367.832	0.895638
		0.0921997	10.846	29.6924		0.00315505	316.952	1.0394
		0.0965854	10.3535	31.0381		0.00495917	201.647	1.63369
		0.0948445	10.5436	30.505		0.00686741	145.615	2.26218
		0.0893525	11.1916	28.8142		0.00148009	675.634	0.487614
		0.0945032	10.5817	30.4003		0.00583266	171.448	1.92139
		0.0781934	12.7888	25.3396		-0.00667849	-149.734	-2.19996
		0.082869	12.0672	26.8016		-0.0053714	-186.171	-1.76947
		0.0878999	11.3766	28.3648		0.00122907	813.625	0.404915
		0.0877224	11.3996	28.3098		8.68804e-06	115101	0.00286228
		0.0780697	12.8091	25.3008		-0.00294115	-340.003	-0.96894
		0.0867219	11.5311	27.9997		0.00779507	128.286	2.56766
		0.0783077	12.7701	25.3755		0.00548867	182.194	1.8081
		0.087435	11.4371	28.2208		0.00955834	104.621	3.14821
		0.0792211	12.6229	25.6617		0.0112041	89.2533	3.68991
		0.0848425	11.7865	27.4161		-0.000384232	-2602.6	-0.126585
		0.0796363	12.5571	25.7917		0.00555117	180.142	1.82868
		0.0684478	14.6097	22.2657		-0.000135533	-7378.3	-0.0446513
		0.0131972	75.7738	4.34573		-0.00196222	-509.627	-0.646448
		0.0194261	51.4771	6.39331		-0.00220535	-453.443	-0.726543
		0.0123918	80.6985	4.08076		-0.00190583	-524.707	-0.62787
		0.027463	36.4126	9.02898		-0.00209173	-478.072	-0.689115
		0.0189591	52.7452	6.2399		-0.00236874	-422.165	-0.780372
		0.0362013	27.6233	11.8838		-0.00172042	-581.253	-0.566789
		0.0252191	39.6525	8.29394		-0.00215411	-464.229	-0.709664
		0.0473548	21.1172	15.5057		-0.0014814	-675.036	-0.488046
		0.0331654	30.1519	10.8934		-0.0021001	-476.169	-0.69187
		0.0562365	17.782	18.3682		-0.000192665	-5190.36	-0.0634736
		0.043922	22.7676	14.3939		-0.0021187	-471.988	-0.697998
		0.0655122	15.2643	21.3331		0.000535416	1867.71	0.176393
		0.0527358	18.9624	17.2425		-0.00160862	-621.649	-0.529958
		0.0733436	13.6345	23.8142		0.00155845	641.662	0.51343
		0.0612473	16.3273	19.9732		-0.000795304	-1257.38	-0.262013
		0.0807541	12.3833	26.1414		0.00379729	263.345	1.25097
		0.0694823	14.3921	22.5936		0.000905704	1104.11	0.298384
		0.0868934	11.5084	28.0529		0.00574043	174.203	1.89102
		0.0764064	13.0879	24.7786		0.00360261	277.576	1.18684
		0.0909996	10.9891	29.3227		0.00375669	266.192	1.2376
		0.0833756	11.9939	26.9595		0.00332705	300.566	1.09607
		0.0914056	10.9403	29.4478		0.000483348	2068.9	0.159239
		0.0868897	11.5088	28.0518		0.000980926	1019.45	0.323166
		0.0944693	10.5855	30.3899		0.000660127	1514.86	0.217479
		0.0889125	11.247	28.6782		0.00102857	972.226	0.338861
		0.0948445	10.5436	30.505		0.00758321	131.87	2.4979
		0.0904226	11.0592	29.1447		0.00722401	138.427	2.37961
		0.095073	10.5182	30.575		0.0101404	98.6159	3.3398
		0.0939127	10.6482	30.219		0.0118434	84.435	3.90032
		0.0888949	11.2492	28.6727		0.00360806	277.157	1.18864
		0.0937197	10.6701	30.1598		0.00896703	111.52	2.95354
		0.0778366	12.8474	25.2277		-0.00824236	-121.324	-2.71494
		0.0819496	12.2026	26.5148		-0.00707711	-141.301	-2.33124
		0.0872509	11.4612	28.1637		0.00102179	978.674	0.336629
		0.0867056	11.5333	27.9947		-0.00382716	-261.291	-1.26081
		0.0773406	12.9298	25.072		-0.00685401	-145.9	-2.25777
		0.0848075	11.7914	27.4052		0.00592119	168.885	1.95055
		0.0763911	13.0905	24.7738		0.00197994	505.065	0.652287
		0.0835793	11.9647	27.023		0.0156069	64.0741	5.13827
		0.0752993	13.2803	24.4304		0.014007	71.393	4.61211
		0.0820368	12.1897	26.542		0.0117595	85.038	3.87269
		0.0749076	13.3498	24.3071		0.0161287	62.0013	5.30981
		0.0770169	12.9842	24.9704		-0.00271911	-367.767	-0.895795
		0.0735633	13.5937	23.8835		0.00464925	215.089	1.53161
		0.0643639	15.5367	20.9676		-0.00160732	-622.154	-0.529529
		0.00944345	105.893	3.11039		-0.00153529	-651.343	-0.505799
		0.0145827	68.5743	4.80148		-0.00183968	-543.573	-0.606078
		0.00877312	113.985	2.8897		-0.00157287	-635.781	-0.518179
		0.0203416	49.1603	6.69394		-0.00208342	-479.979	-0.686377
		0.0135507	73.7968	4.46204		-0.00202796	-493.106	-0.668106
		0.0272035	36.76	8.944		-0.00218881	-456.869	-0.721095
		0.0190799	52.4113	6.27958		-0.00240609	-415.612	-0.792675
		0.0347495	28.7774	11.4104		-0.00220873	-452.75	-0.727657
		0.0244314	40.9309	8.03576		-0.00244993	-408.174	-0.807119
		0.0429067	23.3064	14.0646		-0.00192856	-518.52	-0.63536
		0.0304772	32.8114	10.0152		-0.00238057	-420.068	-0.784268
		0.0504142	19.8357	16.4941		-0.000396739	-2520.55	-0.130706
		0.0379121	26.3768	12.4411		-0.00192862	-518.506	-0.635378
		0.0578773	17.2779	18.8946		0.00126412	791.064	0.416463
		0.0458826	21.7948	15.0293		-0.00111682	-895.396	-0.367937
		0.0651512	15.3489	21.2182		0.000968871	1032.13	0.319194
		0.0528803	18.9106	17.2891		-0.000801418	-1247.79	-0.264027
		0.0710047	14.0836	23.0755		0.000653126	1531.1	0.215173
		0.0596957	16.7516	19.477		-0.00124974	-800.165	-0.411727
		0.0763468	13.0981	24.7599		0.00250491	399.216	0.825229
		0.0658767	15.1799	21.4491		-0.000529464	-1888.7	-0.174432
		0.0810756	12.3342	26.2419		0.00706416	141.56	2.32697
		0.0714879	13.9884	23.2283		0.00309751	322.84	1.02045
		0.0870511	11.4875	28.1018		0.00880727	113.542	2.90094
		0.0766798	13.0412	24.8645		0.00641471	155.892	2.11309
		0.0906543	11.0309	29.2162		0.0052626	190.02	1.73364
		0.083171	12.0234	26.8957		0.00529347	188.912	1.7438
		0.0906013	11.0374	29.1998		-0.000483489	-2068.3	-0.159286
		0.0864927	11.5617	27.9286		0.000947856	1055.01	0.312271
		0.0923732	10.8256	29.7458		-0.00162538	-615.241	-0.535479
		0.0871921	11.4689	28.1455		-0.000608044	-1644.62	-0.20032
		0.0912089	10.9638	29.3872		0.0066503	150.369	2.19068
		0.0871681	11.4721	28.1381		0.00547376	182.69	1.80319
		0.0910615	10.9816	29.3418		0.0139687	71.5885	4.59953
		0.088416	11.3102	28.5246		0.0135189	73.9707	4.45156
		0.0887999	11.2613	28.6434		0.0108959	91.7778	3.58848
		0.0893061	11.1974	28.7998		0.0143182	69.8413	4.71447
		0.07921	12.6247	25.6582		-0.000117598	-8503.57	-0.0387427
		0.0863092	11.5862	27.8717		0.00547502	182.648	1.8036
		0.0660692	15.1357	21.5103		-0.00549438	-182.004	-1.80998
		0.0764821	13.075	24.8024		-0.00721136	-138.67	-2.37545
		0.0800079	12.4988	25.908		-0.00243857	-410.077	-0.803375
		0.0823755	12.1395	26.6477		0.00327819	305.046	1.07997
		0.0749271	13.3463	24.3132		-0.00220901	-452.692	-0.72775
		0.0822096	12.164	26.596		0.0148862	67.1765	4.90127
		0.0743259	13.4543	24.1239		0.0117467	85.1299	3.8685
		0.0804098	12.4363	26.0337		0.017163	58.2648	5.64979
		0.0734796	13.6092	23.8571		0.0191626	52.1849	6.30677
		0.0713643	14.0126	23.1892		0.0145424	68.7644	4.78822
		0.00923364	108.3	3.04131		-0.00157216	-636.066	-0.517947
		0.0136542	73.2373	4.49609		-0.00198752	-503.141	-0.654781
		0.00819802	121.981	2.70034		-0.00159624	-626.474	-0.525877
		0.0184444	54.217	6.07084		-0.00214203	-466.846	-0.705685
		0.0114035	87.6923	3.75555		-0.00182873	-546.827	-0.602472
		0.0230964	43.2967	7.59799		-0.0020274	-493.242	-0.667921
		0.0161271	62.0074	5.30929		-0.00220244	-454.041	-0.725587
		0.0284827	35.109	9.36277		-0.0017775	-562.588	-0.585593
		0.0202597	49.3591	6.66704		-0.00211728	-472.305	-0.697529
		0.0344753	29.0063	11.3209		-0.00213893	-467.524	-0.704663
		0.0246043	40.6433	8.09242		-0.00219219	-456.165	-0.722209
		0.0414401	24.1312	13.5884		-0.00238832	-418.705	-0.786821
		0.0296488	33.7281	9.74428		-0.00249156	-401.355	-0.820833
		0.0463999	21.5518	15.1968		-0.00112764	-886.807	-0.371501
		0.0353902	28.2564	11.6193		-0.00237194	-421.596	-0.781425
		0.052709	18.9721	17.2339		0.00113979	877.356	0.375503
		0.0403138	24.8054	13.2224		-0.00105308	-949.598	-0.346936
		0.0583841	17.1279	19.057		0.0028742	347.923	0.946885
		0.0465848	21.4662	15.2566		0.000287556	3477.59	0.0947354
		0.0650411	15.3749	21.1832		0.0018385	543.921	0.605691
		0.0530277	18.8581	17.3365		0.000193762	5160.97	0.063835
		0.0702262	14.2397	22.8292		0.000282036	3545.65	0.0929169
		0.0593123	16.8599	19.3543		-0.0012002	-833.192	-0.395406
		0.0742703	13.4643	24.1064		0.00144701	691.078	0.476717
		0.0644662	15.512	21.0002		-0.00128856	-776.058	-0.424516
		0.077102	12.9698	24.9971		0.00669854	149.286	2.20657
		0.0682521	14.6516	22.2036		0.00235969	423.784	0.777391
		0.0811882	12.3171	26.277		0.0105246	95.0156	3.46627
		0.0723458	13.8225	23.4993		0.00691594	144.594	2.27816
		0.0852096	11.7358	27.5302		0.00803056	124.524	2.64521
		0.0770839	12.9729	24.9914		0.00756846	132.127	2.49304
		0.0860036	11.6274	27.7768		0.00168045	595.079	0.553621
		0.0812751	12.3039	26.3042		0.00301446	331.735	0.993091
		0.0861979	11.6012	27.8371		-0.000787386	-1270.03	-0.259404
		0.0835249	11.9725	27.006		-0.000804777	-1242.58	-0.265134
		0.0899017	11.1233	28.9839		0.00429065	233.065	1.41348
		0.0858839	11.6436	27.7397		0.00297502	336.132	0.980098
		0.0909582	10.9941	29.3099		0.0140324	71.2637	4.62047
		0.0878318	11.3854	28.3437		0.0126018	79.3536	4.14987
		0.087793	11.3904	28.3317		0.0168868	59.2178	5.55901
		0.0889767	11.2389	28.698		0.0178498	56.0231	5.87547
		0.0737075	13.5671	23.929		0.00907223	110.227	2.98817
		0.0786681	12.7116	25.4884		0.0106351	94.0285	3.50264
		0.0868127	11.5191	28.0279		0.0142216	70.3154	4.68272
		0.0799336	12.5104	25.8848		0.00522567	191.363	1.72147
		0.0701921	14.2466	22.8184		0.00722013	138.502	2.37833
		0.0779422	12.83	25.2608		0.000168757	5925.68	0.0555972
		0.0701033	14.2647	22.7903		0.00282997	353.36	0.932317
		0.0719708	13.8945	23.3809		-0.00594405	-168.236	-1.95808
		0.0677754	14.7546	22.0523		-0.00192689	-518.97	-0.63481
		0.0599708	16.6748	19.5651		-0.00304279	-328.646	-1.00242
		0.00993048	100.7	3.27072		-0.00149517	-668.819	-0.492583
		0.0136795	73.1019	4.50441		-0.00193259	-517.441	-0.636686
		0.00837826	119.356	2.75969		-0.00155875	-641.54	-0.513527
		0.0175984	56.8233	5.79287		-0.00234739	-426.006	-0.773336
		0.01095	91.3239	3.60631		-0.00188424	-530.719	-0.620757
		0.0211321	47.3214	6.95343		-0.00215286	-464.499	-0.709252
		0.0145596	68.6831	4.79388		-0.00229699	-435.352	-0.756735
		0.024467	40.8714	8.04741		-0.00161469	-619.312	-0.531958
		0.0173254	57.7188	5.70315		-0.00197097	-507.364	-0.649332
		0.0288374	34.6772	9.47882		-0.00125274	-798.247	-0.412716
		0.0205905	48.5662	6.77563		-0.00165522	-604.148	-0.54531
		0.0343764	29.0897	11.2887		-0.0017431	-573.69	-0.574261
		0.024514	40.7929	8.06284		-0.00179652	-556.631	-0.59186
		0.0409572	24.4157	13.4315		-0.00252489	-396.057	-0.831812
		0.0293543	34.0665	9.64794		-0.00242728	-411.984	-0.799656
		0.0452406	22.104	14.8214		-0.0015162	-659.545	-0.499509
		0.0347201	28.8017	11.4008		-0.00261926	-381.787	-0.8629
		0.0499879	20.0048	16.3566		0.00104423	957.64	0.344022
		0.0389989	25.6417	12.7948		-0.00111285	-898.591	-0.366629
		0.0547954	18.2497	17.9052		0.00319289	313.196	1.05187
		0.0430946	23.2048	14.1256		0.000832434	1201.3	0.274245
		0.0602097	16.6086	19.6415		0.00296469	337.304	0.976695
		0.0490946	20.3688	16.0681		0.000981448	1018.9	0.323338
		0.0659727	15.1578	21.4796		0.00072899	1371.76	0.240166
		0.0553158	18.078	18.0725		-0.000594535	-1681.99	-0.19587
		0.0710028	14.084	23.0749		0.000958243	1043.58	0.315693
		0.0612542	16.3254	19.9754		-0.00139479	-716.954	-0.459512
		0.0760318	13.1524	24.6608		0.00543906	183.855	1.79175
		0.0666966	14.9933	21.7097		0.00136043	735.064	0.448191
		0.0805134	12.4203	26.0661		0.0112802	88.6511	3.71496
		0.0712872	14.0278	23.1648		0.00712352	140.38	2.34652
		0.0858409	11.6495	27.7263		0.0122519	81.62	4.03473
		0.0774186	12.9168	25.0965		0.0102604	97.4623	3.37931
		0.0873538	11.4477	28.1956		0.00910556	109.823	2.99915
		0.0829576	12.0543	26.8292		0.00888944	112.493	2.92799
		0.0902754	11.0772	29.0992		0.00469207	213.126	1.54571
		0.0873288	11.451	28.1879		0.00576318	173.515	1.89851
		0.0869483	11.5011	28.0699		0.00116612	857.544	0.384178
		0.0881875	11.3395	28.4539		0.00422443	236.718	1.39167
		0.0762259	13.1189	24.7219		-0.0030948	-323.123	-1.01956
		0.0844726	11.8382	27.301		0.000396822	2520.02	0.130733
		0.0610181	16.3886	19.9		-0.00410695	-243.49	-1.35297
		0.0720519	13.8789	23.4065		-0.00347491	-287.777	-1.14477
		0.0773789	12.9234	25.0841		-0.00116234	-860.331	-0.382934
		0.0785498	12.7308	25.4514		0.00542741	184.25	1.78792
		0.0691597	14.4593	22.4914		0.00237296	421.415	0.781761
		0.0765927	13.0561	24.8371		0.00661446	151.184	2.17888
		0.0687036	14.5553	22.3468		0.00835926	119.628	2.75344
		0.0707095	14.1424	22.9821		6.4569e-05	15487.3	0.0212723
		0.0665431	15.0279	21.6609		0.00473448	211.216	1.55968
		0.0583566	17.136	19.0482		0.00301894	331.242	0.994567
		0.00766533	130.457	2.52494		-0.0012267	-815.193	-0.404136
		0.0100896	99.1121	3.32309		-0.00131525	-760.309	-0.433309
		0.00613616	162.968	2.02135		-0.00117374	-851.977	-0.386688
		0.0130862	76.4165	4.30922		-0.00167948	-595.422	-0.553302
		0.0083465	119.811	2.74923		-0.00147312	-678.831	-0.485317
		0.0172118	58.0998	5.6658		-0.00234962	-425.602	-0.774071
		0.0107079	93.3888	3.52662		-0.0018526	-539.781	-0.610335
		0.0203844	49.0572	6.70797		-0.00226816	-440.886	-0.747236
		0.0136309	73.3626	4.48842		-0.00216371	-462.169	-0.712827
		0.0233121	42.8963	7.6687		-0.00142615	-701.191	-0.469842
		0.0163556	61.141	5.38441		-0.00192844	-518.555	-0.635318
		0.026487	37.7544	8.70936		-0.000886396	-1128.16	-0.292023
		0.0191188	52.3044	6.29239		-0.00140903	-709.707	-0.464204
		0.0316109	31.6347	10.3857		-0.00115549	-865.431	-0.380677
		0.0227962	43.867	7.4995		-0.00143531	-696.714	-0.472861
		0.037333	26.786	12.2525		-0.00200968	-497.593	-0.662082
		0.0276336	36.1878	9.08483		-0.00215741	-463.518	-0.710752
		0.0440166	22.7187	14.4246		-0.00191079	-523.344	-0.629504
		0.0324311	30.8346	10.6537		-0.00241209	-414.577	-0.794654
		0.048556	20.5948	15.8941		0.000603163	1657.93	0.198712
		0.0382581	26.1383	12.5537		-0.00137189	-728.921	-0.451968
		0.0543217	18.4089	17.7529		0.00416654	240.007	1.3726
		0.0429849	23.264	14.09		0.00113195	883.431	0.372921
		0.0613372	16.3033	20.0019		0.00558323	179.108	1.83924
		0.049759	20.0969	16.2827		0.00249158	401.351	0.820839
		0.0695834	14.3712	22.6256		0.0051934	192.552	1.71084
		0.0581987	17.1825	18.9976		0.00249024	401.568	0.820396
		0.0778526	12.8448	25.2327		0.00410229	243.766	1.35144
		0.0678427	14.74	22.0737		0.00208098	480.543	0.685572
		0.0836179	11.9592	27.035		0.00252755	395.641	0.832687
		0.075707	13.2088	24.5587		0.00182759	547.169	0.602095
		0.0851271	11.7471	27.5045		0.000676772	1477.6	0.222963
		0.0806421	12.4005	26.1064		0.00089301	1119.81	0.294202
		0.0857557	11.661	27.6998		0.00209458	477.423	0.690051
		0.0837548	11.9396	27.0776		0.00109631	912.148	0.36118
		0.0890598	11.2284	28.7237		0.00578597	172.832	1.90602
		0.0869355	11.5028	28.066		0.00533825	187.327	1.75855
		0.0857899	11.6564	27.7105		0.00691525	144.608	2.27793
		0.0875614	11.4206	28.26		0.00909079	110.001	2.99429
		0.074675	13.3914	24.2339		0.00274697	364.038	0.904971
		0.0835558	11.9681	27.0156		0.00613027	163.125	2.01941
		0.0592216	16.8857	19.3253		0.00182226	548.769	0.60034
		0.0707413	14.136	22.9922		0.00232076	430.894	0.764564
		0.0763503	13.0975	24.761		0.00421927	237.008	1.38997
		0.0773159	12.934	25.0643		0.0137251	72.8592	4.5194
		0.0680118	14.7033	22.1274		0.00969147	103.183	3.19204
		0.0751085	13.3141	24.3704		0.0192536	51.9383	6.33665
		0.0680724	14.6902	22.1466		0.019456	51.3982	6.4031
		0.0642325	15.5685	20.9257		0.0195385	51.1811	6.4302
		0.224994	4.44457	65.7941		0.0571939	17.4844	18.6754
		0.00562277	177.848	1.85226		-0.00121412	-823.642	-0.399991
		0.0071548	139.766	2.35682		-0.00115302	-867.287	-0.379862
		0.00423458	236.151	1.39502		-0.00100597	-994.068	-0.331416
		0.00922173	108.439	3.0374		-0.00111853	-894.03	-0.3685
		0.00563286	177.53	1.85559		-0.00104682	-955.277	-0.344873
		0.0122225	81.816	4.02507		-0.00146914	-680.671	-0.484006
		0.00775147	129.008	2.55331		-0.00130852	-764.223	-0.43109
		0.0162483	61.5448	5.34913		-0.00212097	-471.483	-0.698745
		0.0104736	95.4778	3.4495		-0.00177386	-563.742	-0.584395
		0.0200689	49.8283	6.60439		-0.0022846	-437.714	-0.752651
		0.0132101	75.6996	4.34999		-0.00207146	-482.751	-0.682436
		0.0237786	42.0546	7.82172		-0.00156882	-637.424	-0.516844
		0.0168501	59.3469	5.54693		-0.00209164	-478.094	-0.689083
		0.0276802	36.1269	9.10008		-0.000456876	-2188.78	-0.150518
		0.0201171	49.7088	6.62023		-0.0014791	-676.086	-0.487288
		0.0340225	29.3923	11.1732		-0.000240972	-4149.85	-0.0793885
		0.0242267	41.2767	7.96865		-0.000893336	-1119.4	-0.29431
		0.0408239	24.4954	13.3882		0.000112448	8893.01	0.037046
		0.0308607	32.4037	10.1405		-0.00101335	-986.824	-0.333849
		0.0509028	19.6453	16.6517		-0.000293735	-3404.43	-0.0967712
		0.038768	25.7944	12.7197		-0.00127102	-786.768	-0.418737
		0.059389	16.8381	19.3789		7.97294e-05	12542.4	0.0262669
		0.0476623	20.981	15.6052		-0.00157967	-633.043	-0.52042
		0.0665717	15.0214	21.67		0.000367205	2723.27	0.120976
		0.0557051	17.9517	18.1976		-0.00149572	-668.572	-0.492764
		0.0732734	13.6475	23.7921		0.00273752	365.294	0.901859
		0.0630569	15.8587	20.5509		-8.7556e-05	-11421.3	-0.0288454
		0.079549	12.5709	25.7644		0.00587535	170.203	1.93546
		0.0704017	14.2042	22.8847		0.00283464	352.779	0.933852
		0.084109	11.8893	27.1879		0.00619949	161.304	2.04221
		0.0765096	13.0703	24.811		0.00486377	205.602	1.60227
		0.0850819	11.7534	27.4905		0.00427559	233.886	1.40852
		0.0808359	12.3707	26.1669		0.00403851	247.616	1.33043
		0.0851816	11.7396	27.5215		0.006418	155.812	2.11418
		0.0831318	12.0291	26.8835		0.0046913	213.161	1.54546
		0.0884954	11.3	28.5492		0.0132141	75.6765	4.35132
		0.0865209	11.5579	27.9374		0.0107747	92.8097	3.54861
		0.0848726	11.7824	27.4254		0.0188339	53.0958	6.19878
		0.0883421	11.3196	28.5017		0.0180065	55.5356	5.92695
		0.0699915	14.2874	22.7549		0.0128919	77.5681	4.2453
		0.0761704	13.1285	24.7044		0.0137771	72.5844	4.53649
		0.0850104	11.7633	27.4683		0.0169666	58.9394	5.58522
		0.0778825	12.8399	25.2421		0.00251405	397.765	0.828241
		0.0692065	14.4495	22.5062		0.00835065	119.751	2.7506
		0.0678567	14.7369	22.0781		-0.00106602	-938.068	-0.3512
		0.0196283	50.9469	6.45969		-0.00169494	-589.99	-0.558396
		0.025132	39.7899	8.26539		-0.00189351	-528.119	-0.623813
		0.0182117	54.9097	5.99439		-0.00219949	-454.651	-0.724613
		0.032227	31.0299	10.587		-0.00209666	-476.948	-0.690739
		0.0233162	42.8886	7.67007		-0.00241154	-414.673	-0.794471
		0.0390204	25.6276	12.8018		-0.00198628	-503.453	-0.654376
		0.0289708	34.5175	9.52247		-0.0024828	-402.771	-0.817946
		0.0469404	21.3036	15.3717		-0.000755529	-1323.58	-0.248909
		0.0354166	28.2354	11.6279		-0.00193011	-518.106	-0.635869
		0.0534096	18.7232	17.4595		0.00107175	933.054	0.353087
		0.0423605	23.6069	13.8873		-0.000787514	-1269.82	-0.259447
		0.0602426	16.5996	19.652		0.00215715	463.574	0.710667
		0.0492908	20.2878	16.1315		-5.30805e-05	-18839.3	-0.0174874
		0.0665941	15.0163	21.6772		0.00258557	386.763	0.851801
		0.055993	17.8594	18.29		0.000108576	9210.13	0.0357705
		0.0729344	13.7109	23.6851		0.00548197	182.416	1.80589
		0.0632613	15.8075	20.6161		0.00177457	563.516	0.584629
		0.0795028	12.5782	25.7499		0.0112701	88.73	3.71166
		0.0702827	14.2282	22.8471		0.00651411	153.513	2.14583
		0.0859595	11.6334	27.7631		0.014166	70.5918	4.66441
		0.0782721	12.7759	25.3643		0.0110352	90.619	3.63434
		0.0886672	11.2781	28.6023		0.010883	91.8864	3.58425
		0.0854711	11.6999	27.6114		0.0106428	93.9605	3.50518
		0.0880438	11.358	28.4094		0.00317983	314.482	1.04757
		0.0892731	11.2016	28.7896		0.00539227	185.451	1.77635
		0.0717893	13.9297	23.3235		-0.00537757	-185.958	-1.7715
		0.0780555	12.8114	25.2964		-0.00290093	-344.717	-0.955692
		0.0869506	11.5008	28.0707		0.000520482	1921.29	0.171473
		0.0803288	12.4488	26.0084		-0.00029013	-3446.73	-0.0955836
		0.0699417	14.2976	22.7391		-0.00191855	-521.227	-0.632061
		0.0797856	12.5336	25.8384		0.00124311	804.435	0.409541
		0.0716218	13.9622	23.2706		0.00129089	774.657	0.425284
		0.0710946	14.0658	23.1039		0.00211753	472.248	0.697614
		0.209893	4.76432	62.2172		0.0715808	13.9702	23.2576
		0.237535	4.2099	68.6595		0.0561381	17.8132	18.3366
		0.0273416	36.5743	8.98922		-0.00151403	-660.49	-0.498794
		0.033157	30.1596	10.8907		-0.00133674	-748.09	-0.440387
		0.024227	41.2762	7.96874		-0.00200522	-498.7	-0.660612
		0.0393096	25.4391	12.8959		-0.00120705	-828.464	-0.397663
		0.0293491	34.0727	9.64622		-0.00190099	-526.042	-0.626276
		0.0471907	21.1906	15.4526		0.000457072	2187.84	0.150583
		0.0353198	28.3127	11.5964		-0.0012053	-829.67	-0.397085
		0.0542468	18.4343	17.7288		0.00430806	232.123	1.41922
		0.0431624	23.1683	14.1476		0.000908915	1100.21	0.299442
		0.0638876	15.6525	20.8158		0.00645702	154.87	2.12702
		0.0521327	19.1818	17.0482		0.00312604	319.894	1.02985
		0.0747555	13.3769	24.2592		0.00524309	190.727	1.72721
		0.0627545	15.9351	20.4545		0.00344622	290.173	1.13532
		0.0837743	11.9368	27.0837		0.00216257	462.412	0.712452
		0.0744033	13.4403	24.1483		0.00168373	593.919	0.554702
		0.0868875	11.5091	28.0511		0.000696312	1436.14	0.2294
		0.0822012	12.1653	26.5933		0.000691276	1446.6	0.227741
		0.0910136	10.9874	29.327		0.00112768	886.774	0.371515
		0.0876799	11.4051	28.2967		0.00114049	876.813	0.375735
		0.0885021	11.2992	28.5512		0.00335869	297.735	1.10649
		0.0894072	11.1848	28.8311		0.00467615	213.851	1.54047
		0.0737184	13.5651	23.9324		-0.000618516	-1616.77	-0.20377
		0.0790951	12.643	25.6222		0.00171634	582.634	0.565446
		0.0877017	11.4023	28.3034		0.00454778	219.887	1.49818
		0.080537	12.4167	26.0735		0.00160941	621.346	0.530217
		0.0706826	14.1478	22.9736		0.00174051	574.545	0.573407
		0.0786156	12.7201	25.472		-0.00347213	-288.008	-1.14386
		0.0709917	14.0862	23.0714		-0.000400173	-2498.92	-0.131837
		0.072999	13.6988	23.7055		-0.0137171	-72.9016	-4.51677
		0.0692721	14.4358	22.527		-0.00800762	-124.881	-2.63765
		0.0603984	16.5567	19.7018		-0.0126101	-79.3014	-4.15259
		0.192385	5.19792	57.8944		0.102485	9.75749	32.8347
		0.238984	4.18438	68.9843		0.0779341	12.8314	25.2583
		0.252955	3.95327	72.0527		0.068506	14.5973	22.2841
		0.0288396	34.6745	9.47955		-0.000265434	-3767.42	-0.0874473
		0.0361641	27.6517	11.8716		0.000728537	1372.61	0.240017
		0.0268121	37.2967	8.81582		-0.000943913	-1059.42	-0.310972
		0.0481381	20.7736	15.759		1.43288e-05	69789.5	0.00472064
		0.0360324	27.7528	11.8287		-0.00100017	-999.835	-0.329504
		0.059062	16.9314	19.2742		-0.000389899	-2564.77	-0.128452
		0.0472816	21.1499	15.4821		-0.00177887	-562.154	-0.586045
		0.0692769	14.4348	22.5285		0.000687871	1453.76	0.226619
		0.0580332	17.2315	18.9446		-0.00156067	-640.751	-0.51416
		0.0784815	12.7419	25.43		0.0025571	391.068	0.842424
		0.068021	14.7013	22.1303		0.000202541	4937.26	0.0667274
		0.0853727	11.7133	27.5809		0.0042974	232.699	1.41571
		0.0772168	12.9505	25.0332		0.00272503	366.968	0.897746
		0.0875559	11.4213	28.2582		0.00403089	248.084	1.32792
		0.083302	12.0045	26.9365		0.00370167	270.148	1.21947
		0.0903142	11.0725	29.1112		0.00210935	474.079	0.69492
		0.0871902	11.4692	28.1449		0.00316556	315.9	1.04287
		0.08718	11.4705	28.1418		-0.00201515	-496.242	-0.663884
		0.08835	11.3186	28.5041		0.00193772	516.071	0.638376
		0.0763428	13.0988	24.7586		-0.01068	-93.633	-3.51743
		0.0843405	11.8567	27.2599		-0.00482018	-207.461	-1.58791
		0.061773	16.1883	20.1412		-0.0164746	-60.6994	-5.42353
		0.0729509	13.7079	23.6903		-0.0183687	-54.4405	-6.04596
		0.0769232	13	24.9409		-0.0120525	-82.9704	-3.96912
		0.0807049	12.3908	26.126		-0.0126045	-79.3366	-4.15075
		0.0714197	14.0017	23.2067		-0.016705	-59.8625	-5.49923
		0.0818152	12.2227	26.4728		-0.00664128	-150.573	-2.18771
		0.0719496	13.8986	23.3742		-0.00923371	-108.299	-3.04134
		0.0823242	12.1471	26.6317		-0.00045034	-2220.55	-0.148365
		0.0720334	13.8824	23.4007		-0.00213069	-469.331	-0.701949
		0.0820832	12.1828	26.5565		0.00493723	202.543	1.62647
		0.0716867	13.9496	23.2911		0.00391327	255.541	1.28917
		0.0811804	12.3182	26.2746		0.0111507	89.6803	3.67236
		0.0709633	14.0918	23.0624		0.0100796	99.2102	3.31981
		0.0797968	12.5318	25.8419		0.0193531	51.6712	6.36934
		0.0700477	14.276	22.7727		0.017766	56.2873	5.84794
		0.078089	12.8059	25.3069		0.0257941	38.7686	8.48236
		0.0687684	14.5416	22.3673		0.0258195	38.7305	8.49066
		0.0761522	13.1316	24.6987		0.0228542	43.7557	7.51852
		0.0676614	14.7795	22.0161		0.0270187	37.0114	8.88349
		0.0666305	15.0081	21.6887		0.0184692	54.1442	6.07898
		0.241401	4.14249	69.5234		0.077263	12.9428	25.0477
		0.253602	3.94319	72.192		0.0731318	13.6739	23.7474
		0.0333931	29.9463	10.9678		-0.00238552	-419.195	-0.7859
		0.0419922	23.814	13.7677		-0.00158374	-631.418	-0.52176
		0.0320702	31.1816	10.5358		-0.00259448	-385.434	-0.854737
		0.0527456	18.9589	17.2457		-0.000247697	-4037.19	-0.081604
		0.040901	24.4493	13.4133		-0.00187693	-532.785	-0.61835
		0.0623473	16.0392	20.3245		0.00155679	642.348	0.512882
		0.0509716	19.6188	16.674		-0.000778577	-1284.39	-0.256502
		0.0710146	14.0816	23.0786		0.00279156	358.222	0.919662
		0.0605819	16.5066	19.7605		0.000376225	2657.98	0.123948
		0.0789195	12.6711	25.5672		0.00302689	330.372	0.997186
		0.0699112	14.3039	22.7294		0.00130561	765.924	0.430133
		0.0835572	11.9679	27.016		0.00072531	1378.72	0.238953
		0.0767652	13.0267	24.8913		0.000858609	1164.67	0.282869
		0.0842523	11.8691	27.2325		-0.00463839	-215.592	-1.52803
		0.0804238	12.4341	26.0381		-0.00244494	-409.008	-0.805475
		0.0840972	11.891	27.1842		-0.00854753	-116.993	-2.81542
		0.0819642	12.2005	26.5194		-0.00660419	-151.419	-2.17549
		0.0877302	11.3986	28.3123		-0.00835357	-119.709	-2.75156
		0.0836485	11.9548	27.0445		-0.00628033	-159.227	-2.06884
		0.0884055	11.3115	28.5213		-0.00306265	-326.514	-1.00897
		0.0847199	11.8036	27.3779		-0.00171743	-582.266	-0.565803
		0.088479	11.3021	28.5441		0.00185699	538.506	0.611781
		0.0853166	11.721	27.5634		0.00306258	326.522	1.00894
		0.0880687	11.3548	28.4171		0.00609106	164.175	2.0065
		0.0852703	11.7274	27.549		0.00688434	145.257	2.26775
		0.0877678	11.3937	28.3239		0.0112598	88.8111	3.70827
		0.0850236	11.7614	27.4724		0.0109945	90.9547	3.62094
		0.087811	11.3881	28.3373		0.0177071	56.4746	5.82858
		0.0851265	11.7472	27.5043		0.0164585	60.759	5.41821
		0.0877256	11.3992	28.3108		0.0228399	43.783	7.51383
		0.086024	11.6247	27.7832		0.0219918	45.4714	7.23559
		0.084782	11.795	27.3972		0.0214017	46.7253	7.04192
		0.0865675	11.5517	27.9518		0.0227337	43.9876	7.47898
		0.0706965	14.145	22.978		0.012249	81.6395	4.03377
		0.0763589	13.096	24.7637		0.0129522	77.2069	4.26514
		0.0848904	11.7799	27.431		0.0164283	60.8705	5.40831
		0.0794832	12.5813	25.7438		0.00773429	129.294	2.54765
		0.0690722	14.4776	22.4636		0.0095665	104.531	3.1509
		0.0798558	12.5226	25.8604		0.00463119	215.927	1.52566
		0.071817	13.9243	23.3323		0.00640335	156.168	2.10935
		0.072279	13.8353	23.4782		0.0040337	247.911	1.32885
		0.207331	4.8232	61.5964		0.0930495	10.747	29.9538
		0.239028	4.18361	68.9942		0.0801646	12.4743	25.957
		0.255935	3.90724	72.6923		0.0755419	13.2377	24.5067
		0.067752	14.7597	22.0449		-0.00260148	-384.396	-0.857045
		0.071493	13.9874	23.2299		-0.00341784	-292.583	-1.12597
		0.0743197	13.4554	24.122		-0.002097	-476.873	-0.690848
		0.0667388	14.9838	21.7231		-0.00362134	-276.141	-1.19301
		0.0758698	13.1805	24.6099		0.000739545	1352.18	0.243643
		0.0684734	14.6042	22.2738		-0.00139491	-716.892	-0.459552
		0.0766417	13.0477	24.8525		0.00322668	309.916	1.063
		0.0689897	14.4949	22.4375		0.00088214	1133.61	0.290621
		0.076266	13.112	24.7345		0.0057188	174.862	1.88389
		0.0687544	14.5445	22.3629		0.00282586	353.874	0.930962
		0.076303	13.1056	24.7461		0.00897542	111.415	2.9563
		0.068582	14.5811	22.3082		0.00503202	198.727	1.65769
		0.077292	12.938	25.0568		0.013313	75.1143	4.38385
		0.0692639	14.4375	22.5244		0.00846916	118.075	2.78962
		0.0800287	12.4955	25.9145		0.0163675	61.0965	5.38832
		0.0713281	14.0197	23.1778		0.0122309	81.7603	4.02781
		0.0845835	11.8226	27.3355		0.014746	67.8151	4.85517
		0.076688	13.0399	24.8671		0.0129214	77.3909	4.25501
		0.0867037	11.5335	27.9941		0.0102287	97.7639	3.36889
		0.0824039	12.1353	26.6566		0.00999561	100.044	3.29215
		0.0905817	11.0398	29.1938		0.00662267	150.996	2.18158
		0.0874291	11.4378	28.219		0.00699018	143.058	2.30261
		0.0884575	11.3049	28.5374		0.00565926	176.701	1.86428
		0.0894018	11.1855	28.8294		0.00725586	137.82	2.3901
		0.0757715	13.1976	24.579		0.00091154	1097.04	0.300307
		0.0806952	12.3923	26.1229		0.00271148	368.803	0.89328
		0.088555	11.2924	28.5676		0.00550433	181.675	1.81325
		0.082965	12.0533	26.8315		0.00406328	246.107	1.33859
		0.0734942	13.6065	23.8617		0.00353364	282.994	1.16412
		0.0828833	12.0652	26.8061		0.00424384	235.636	1.39807
		0.0751744	13.3024	24.3911		0.00511081	195.664	1.68364
		0.0750939	13.3167	24.3658		0.00557742	179.294	1.83733
		0.239141	4.18164	69.0193		0.0780177	12.8176	25.2845
		0.250382	3.9939	71.4962		0.0663201	15.0784	21.5901
		0.0519122	19.2633	16.9772		-0.000778716	-1284.17	-0.256548
		0.0513953	19.457	16.8106		0.000251326	3978.9	0.0827995
		0.0418516	23.8939	13.7221		-0.000859134	-1163.96	-0.283042
		0.0509743	19.6177	16.6748		0.00189998	526.321	0.625944
		0.0412089	24.2666	13.5133		0.000129004	7751.69	0.0425005
		0.0517835	19.3112	16.9357		0.00414033	241.527	1.36397
		0.0418405	23.9003	13.7185		0.00176481	566.632	0.581414
		0.0547875	18.2523	17.9027		0.00660869	151.316	2.17698
		0.0441067	22.6723	14.4538		0.00342543	291.934	1.12847
		0.0610184	16.3885	19.9001		0.00661722	151.121	2.17978
		0.0499233	20.0307	16.3357		0.00358344	279.061	1.18053
		0.0694261	14.4038	22.5758		0.00570008	175.436	1.87773
		0.0579179	17.2658	18.9076		0.00294716	339.309	0.970922
		0.0780843	12.8067	25.3054		0.00530391	188.54	1.74724
		0.0673745	14.8424	21.925		0.00294491	339.569	0.970181
		0.085279	11.7262	27.5517		0.0052801	189.39	1.7394
		0.0766574	13.0451	24.8575		0.00375655	266.202	1.23755
		0.0881421	11.3453	28.4398		0.00458195	218.248	1.50944
		0.0831998	12.0193	26.9047		0.00417119	239.74	1.37413
		0.0921011	10.8576	29.662		0.00428258	233.504	1.41083
		0.0884159	11.3102	28.5245		0.00436741	228.969	1.43877
		0.089923	11.1206	28.9905		0.00570523	175.278	1.87942
		0.0906505	11.0314	29.215		0.00679529	147.161	2.23843
		0.078215	12.7853	25.3464		0.0032918	303.785	1.08446
		0.0825394	12.1154	26.6988		0.00510052	196.058	1.68025
		0.0897156	11.1463	28.9264		0.00694732	143.94	2.2885
		0.0842741	11.866	27.2393		0.00973594	102.712	3.20667
		0.0751343	13.3095	24.3785		0.00833287	120.007	2.74475
		0.083944	11.9127	27.1365		0.0130002	76.9216	4.28095
		0.0778043	12.8528	25.2175		0.0128956	77.546	4.24651
		0.0763808	13.0923	24.7706		0.0151134	66.1663	4.976
		0.204604	4.88749	60.9312		0.0891426	11.218	28.7493
		0.236326	4.23145	68.3872		0.0738463	13.5416	23.9728
		0.0286364	34.9206	9.41306		0.000284732	3512.07	0.0938052
		0.0345323	28.9584	11.3395		8.9939e-05	11118.6	0.0296305
		0.0248933	40.1715	8.18715		-0.000637046	-1569.75	-0.209875
		0.0408914	24.455	13.4102		0.000196862	5079.69	0.0648565
		0.0312981	31.9508	10.2835		-0.000991437	-1008.64	-0.326629
		0.051045	19.5906	16.6976		0.00065181	1534.19	0.214739
		0.0391546	25.5398	12.8454		-0.000956251	-1045.75	-0.315037
		0.0607191	16.4693	19.8044		0.00163103	613.111	0.537339
		0.0487416	20.5163	15.9541		-0.000629574	-1588.37	-0.207413
		0.0699846	14.2889	22.7527		0.0026819	372.869	0.883538
		0.0581627	17.1931	18.9861		0.000267309	3741	0.088065
		0.0787768	12.6941	25.5225		0.00415766	240.52	1.36968
		0.0677057	14.7698	22.0302		0.00181789	550.088	0.598901
		0.0857641	11.6599	27.7024		0.00544727	183.578	1.79446
		0.0769544	12.9947	24.9508		0.00371039	269.513	1.22235
		0.088434	11.3079	28.5301		0.00659714	151.581	2.17317
		0.0831873	12.0211	26.9008		0.00552017	181.154	1.81847
		0.0924893	10.8121	29.7815		0.00932784	107.206	3.07233
		0.0888767	11.2515	28.6671		0.00782733	127.758	2.57828
		0.0911469	10.9713	29.3681		0.0134502	74.3483	4.42897
		0.0925916	10.8001	29.813		0.0126989	78.7467	4.18182
		0.0812959	12.3007	26.3107		0.0112249	89.088	3.69675
		0.0859302	11.6374	27.754		0.0124001	80.6448	4.08348
		0.0915191	10.9267	29.4828		0.0138419	72.2443	4.55782
		0.0860366	11.623	27.7871		0.00847227	118.032	2.79064
		0.0792353	12.6206	25.6661		0.0116808	85.6109	3.84679
		0.0772261	12.949	25.0361		0.00853671	117.141	2.81186
		0.026006	38.4527	8.55179		-0.00172758	-578.845	-0.569147
		0.0343424	29.1185	11.2776		-0.00167244	-597.93	-0.550981
		0.0243635	41.045	8.01348		-0.00212685	-470.18	-0.700682
		0.0412623	24.2352	13.5307		-0.000831891	-1202.08	-0.274067
		0.031571	31.6747	10.3727		-0.00193798	-516	-0.638464
		0.0514376	19.441	16.8242		0.000392158	2549.99	0.129197
		0.0395718	25.2705	12.9811		-0.0012792	-781.737	-0.421432
		0.0610271	16.3862	19.9028		0.00184787	541.165	0.608775
		0.0491759	20.3352	16.0944		-0.000520956	-1919.55	-0.171629
		0.0699558	14.2947	22.7436		0.00427595	233.866	1.40864
		0.0588629	16.9886	19.2104		0.00113492	881.121	0.373898
		0.0795424	12.5719	25.7623		0.00784413	127.484	2.58382
		0.0684765	14.6035	22.2748		0.00419123	238.594	1.38074
		0.0880983	11.351	28.4262		0.0108756	91.9488	3.58181
		0.0791528	12.6338	25.6403		0.00785747	127.267	2.58821
		0.0919428	10.8763	29.6133		0.0116446	85.8769	3.83488
		0.0878352	11.385	28.3448		0.0099711	100.29	3.28409
		0.0932517	10.7237	30.016		0.00919901	108.707	3.02992
		0.0941303	10.6236	30.2859		0.00901667	110.906	2.96988
		0.082355	12.1426	26.6413		0.00561946	177.953	1.85117
		0.0866308	11.5432	27.9715		0.00771905	129.55	2.54263
		0.0929464	10.7589	29.9221		0.00861998	116.01	2.83928
		0.0864702	11.5647	27.9216		0.00912389	109.602	3.00518
		0.0805563	12.4137	26.0795		0.00956734	104.522	3.15117
		0.0785168	12.7361	25.441		0.0117132	85.3741	3.85745
		0.20539	4.86878	61.1235		0.08964	11.1557	28.903
		0.236976	4.21983	68.5337		0.0732945	13.6436	23.7988
		0.0349174	28.639	11.4652		-0.00147592	-677.546	-0.486238
		0.042515	23.5211	13.9375		-3.99033e-05	-25060.6	-0.0131462
		0.0320623	31.1892	10.5332		-0.00150221	-665.686	-0.494901
		0.0534126	18.7222	17.4604		0.00218776	457.089	0.720749
		0.041299	24.2137	13.5426		-0.000196734	-5083.01	-0.0648141
		0.0646434	15.4695	21.0566		0.00516884	193.467	1.70275
		0.0528176	18.9331	17.2689		0.00168268	594.291	0.554355
		0.0770058	12.986	24.9669		0.00646872	154.59	2.13088
		0.0648104	15.4296	21.1098		0.00375054	266.628	1.23557
		0.0881201	11.3482	28.433		0.00677128	147.683	2.23052
		0.0779667	12.826	25.2685		0.00491682	203.383	1.61974
		0.0923719	10.8258	29.7454		0.00892216	112.081	2.93877
		0.0882583	11.3304	28.4758		0.00676027	147.923	2.2269
		0.0941551	10.6208	30.2935		0.0106564	93.8404	3.50966
		0.0951421	10.5106	30.5962		0.00877589	113.949	2.89061
		0.082539	12.1155	26.6987		0.010908	91.6755	3.59249
		0.088365	11.3167	28.5088		0.0125409	79.739	4.12982
		0.0947858	10.5501	30.487		0.0119323	83.8061	3.92956
		0.0864466	11.5678	27.9143		0.0113613	88.0182	3.74165
		0.082116	12.1779	26.5667		0.0136656	73.1762	4.49984
		0.0775105	12.9015	25.1254		0.00912679	109.568	3.00614
		0.0510886	19.5738	16.7117		0.00081534	1226.48	0.268614
		0.0639033	15.6486	20.8208		0.00271469	368.367	0.894337
		0.0519966	19.232	17.0044		2.09153e-05	47811.9	0.00689057
		0.0770228	12.9832	24.9722		0.00572471	174.681	1.88584
		0.0650011	15.3844	21.1705		0.00246103	406.335	0.810773
		0.0891938	11.2115	28.7652		0.00866166	115.451	2.853
		0.0793595	12.6009	25.705		0.00546915	182.844	1.80167
		0.0952775	10.4957	30.6377		0.0123089	81.2422	4.05348
		0.0910248	10.986	29.3304		0.00943521	105.986	3.10768
		0.0955371	10.4671	30.7172		0.0109966	90.9368	3.62165
		0.0988037	10.1211	31.7155		0.00976149	102.443	3.21508
		0.0803073	12.4522	26.0017		0.00520438	192.146	1.71446
		0.0872397	11.4627	28.1603		0.00315137	317.322	1.03819
		0.0917221	10.9025	29.5453		0.00698737	143.115	2.30169
		0.0804107	12.4362	26.034		-0.00304544	-328.36	-1.0033
		0.205935	4.85591	61.2563		0.0973862	10.2684	31.2829
		0.237884	4.20373	68.7377		0.0799667	12.5052	25.8951
		0.0514996	19.4176	16.8442		0.00099415	1005.88	0.327522
		0.0655496	15.2556	21.345		0.00434407	230.199	1.43108
		0.0532838	18.7674	17.419		0.000871259	1147.76	0.287036
		0.0803587	12.4442	26.0177		0.00771416	129.632	2.54102
		0.068592	14.579	22.3114		0.00376505	265.601	1.24035
		0.0932111	10.7283	30.0035		0.00726919	137.567	2.39449
		0.0843927	11.8494	27.2762		0.00533278	187.519	1.75675
		0.0954069	10.4814	30.6774		0.00263613	379.343	0.86846
		0.0949378	10.5332	30.5336		0.00333688	299.681	1.09931
		0.0837013	11.9472	27.0609		-0.00685062	-145.972	-2.25665
		0.0880505	11.3571	28.4115		-0.00344351	-290.402	-1.13443
		0.095465	10.475	30.6952		-0.00155731	-642.134	-0.513053
		0.0863391	11.5822	27.8809		-0.00314705	-317.758	-1.03677
		0.0792679	12.6155	25.6763		-0.00302766	-330.289	-0.997438
		0.0777064	12.8689	25.1869		-0.000302229	-3308.75	-0.0995696
		0.0553684	18.0608	18.0894		0.0015561	642.63	0.512656
		0.071946	13.8993	23.3731		0.00201205	497.005	0.662864
		0.0585119	17.0905	19.098		0.000299706	3336.61	0.0987383
		0.0866586	11.5395	27.9801		0.000289698	3451.87	0.0954411
		0.0752759	13.2845	24.423		-8.75227e-05	-11425.6	-0.0288344
		0.0927599	10.7805	29.8648		-0.000387837	-2578.4	-0.127773
		0.0879323	11.3724	28.3749		-0.0006667	-1499.92	-0.219645
		0.0934382	10.7023	30.0733		0.000317936	3145.29	0.104744
		0.0950227	10.5238	30.5596		-0.000331332	-3018.12	-0.109158
		0.0818822	12.2127	26.4938		-0.00050265	-1989.46	-0.165598
		0.0867904	11.522	28.021		0.0023716	421.656	0.781314
		0.0930448	10.7475	29.9524		0.00294726	339.298	0.970955
		0.0872623	11.4597	28.1673		0.00770918	129.715	2.53938
		0.0802601	12.4595	25.9869		0.00695297	143.823	2.29036
		0.079909	12.5142	25.877		0.0110194	90.7492	3.62913
		0.204488	4.89027	60.9027		0.102483	9.75772	32.834
		0.235707	4.24256	68.2476		0.0889828	11.2381	28.6999
		0.0462718	21.6114	15.1553		-0.00174411	-573.357	-0.574595
		0.0622309	16.0692	20.2874		-0.00140291	-712.806	-0.462186
		0.0497074	20.1177	16.266		-0.00275133	-363.46	-0.90641
		0.0766274	13.0502	24.848		-0.000254842	-3924	-0.0839579
		0.0640892	15.6033	20.88		-0.00165731	-603.386	-0.545999
		0.0879945	11.3643	28.3941		0.00194163	515.032	0.639663
		0.0783329	12.766	25.3834		0.000498903	2004.4	0.164364
		0.0926269	10.796	29.8239		0.006025	165.975	1.98474
		0.08856	11.2918	28.5691		0.00396767	252.037	1.3071
		0.0945287	10.5788	30.4081		0.00961125	104.045	3.16563
		0.0954611	10.4755	30.694		0.00749785	133.372	2.46979
		0.0836721	11.9514	27.0518		0.0109209	91.5676	3.59671
		0.0892651	11.2026	28.7872		0.0125204	79.8695	4.12308
		0.0949238	10.5348	30.5293		0.0115801	86.3548	3.81367
		0.0881821	11.3402	28.4522		0.013101	76.3301	4.31409
		0.084216	11.8742	27.2212		0.0143952	69.4677	4.7398
		0.0811644	12.3207	26.2696		0.0118018	84.7328	3.88662
		0.247235	4.04473	70.8105		0.0784576	12.7457	25.4224
		0.254171	3.93435	72.3144		0.0709721	14.0901	23.0652
		0.0644505	15.5158	20.9951		0.000931136	1073.96	0.306763
		0.0778033	12.8529	25.2172		0.00469411	213.033	1.54639
		0.0661495	15.1173	21.5358		0.00151165	661.527	0.498012
		0.0894756	11.1762	28.8523		0.00833875	119.922	2.74668
		0.0799497	12.5079	25.8898		0.00527279	189.653	1.73699
		0.0952803	10.4954	30.6386		0.0126578	79.0029	4.16827
		0.09114	10.9721	29.3659		0.00963902	103.745	3.17477
		0.0967253	10.3386	31.0809		0.0127184	78.6263	4.18822
		0.0991295	10.0878	31.8148		0.0108385	92.2635	3.5696
		0.0834393	11.9848	26.9793		0.00984377	101.587	3.24217
		0.090421	11.0594	29.1442		0.00837722	119.371	2.75935
		0.0935592	10.6884	30.1105		0.0108471	92.1908	3.57242
		0.0841588	11.8823	27.2034		0.0060275	165.906	1.98556
		0.0668115	14.9675	21.7462		0.00452754	220.871	1.49152
		0.0813548	12.2918	26.3291		0.00823855	121.381	2.71369
		0.0699516	14.2956	22.7423		0.0042316	236.317	1.39403
		0.0934581	10.7	30.0794		0.00957557	104.432	3.15388
		0.0855626	11.6874	27.6399		0.00667341	149.848	2.19829
		0.0970217	10.307	31.1715		0.00841414	118.848	2.7715
		0.0957846	10.4401	30.7931		0.00765654	130.607	2.52205
		0.0867109	11.5326	27.9963		0.00571859	174.868	1.88382
		0.0913647	10.9451	29.4352		0.00887564	112.668	2.92345
		0.0983039	10.1725	31.5631		0.00735359	135.988	2.42229
		0.0877728	11.3931	28.3254		0.0155566	64.2814	5.12172
		0.0836569	11.9536	27.0471		0.013266	75.3809	4.36836
		0.0803042	12.4526	26.0007		0.018217	54.8938	5.99613
		0.243081	4.11385	69.8962		0.076771	13.0258	24.8931
		0.256569	3.89759	72.8276		0.0629214	15.8929	20.5077
		0.072681	13.7588	23.6051		0.00468437	213.476	1.54317
		0.0882709	11.3288	28.4797		0.00607981	164.479	2.0028
		0.0778258	12.8492	25.2243		0.00379231	263.691	1.24933
		0.0956218	10.4579	30.7432		0.0111556	89.6409	3.67397
		0.0912216	10.9623	29.3911		0.00782613	127.777	2.57789
		0.0961766	10.3975	30.9131		0.0172154	58.0875	5.667
		0.0998607	10.014	32.0375		0.0130359	76.7112	4.29268
		0.0818418	12.2187	26.4811		0.0201439	49.6429	6.62901
		0.0890358	11.2314	28.7163		0.0198582	50.357	6.53521
		0.0920988	10.8579	29.6613		0.0202786	49.313	6.67325
		0.0782057	12.7868	25.3435		0.0218489	45.7689	7.18869
		0.232005	4.31025	67.4077		0.0898933	11.1243	28.9813
		0.257575	3.88237	73.0419		0.0704704	14.1904	22.9065
		0.202093	4.94821	60.3147		0.101247	9.8768	32.4591
		0.081757	12.2314	26.4547		0.00897632	111.404	2.9566
		0.0942764	10.6071	30.3307		0.0159581	62.6641	5.25372
		0.0871623	11.4728	28.1363		0.0111018	90.0759	3.65624
		0.096639	10.3478	31.0545		0.0196898	50.7877	6.47991
		0.0983006	10.1729	31.5621		0.0158328	63.1599	5.21254
		0.0811184	12.3277	26.2552		0.0215958	46.3053	7.10563
		0.0894968	11.1736	28.8588		0.0188312	53.1033	6.19791
		0.0940375	10.6341	30.2574		0.0184818	54.1072	6.08313
		0.0811216	12.3272	26.2562		0.0181205	55.1862	5.96441
		0.211507	4.72797	62.6062		0.109068	9.16857	34.8199
		0.244134	4.09611	70.1289		0.0895607	11.1656	28.8785
		0.259469	3.85403	73.4439		0.0789865	12.6604	25.5882
		0.228633	4.37382	66.6354		0.101711	9.83178	32.5998
		0.0764309	13.0837	24.7863		0.0105478	94.8065	3.47391
		0.0929773	10.7553	29.9316		0.0145082	68.9264	4.77698
		0.0849339	11.7739	27.4445		0.00997484	100.252	3.28532
		0.0983202	10.1708	31.5681		0.0167254	59.7893	5.50596
		0.099127	10.0881	31.8141		0.0136404	73.3115	4.49155
		0.0838434	11.927	27.1052		0.0188445	53.066	6.20226
		0.0949374	10.5333	30.5335		0.0163961	60.99	5.39773
		0.0987741	10.1241	31.7065		0.0163983	60.9818	5.39845
		0.0879093	11.3754	28.3677		0.0185852	53.8063	6.11709
		0.24743	4.04154	70.8532		0.0914655	10.9331	29.4663
		0.262555	3.80872	74.0944		0.0844048	11.8477	27.2799
		0.205737	4.86058	61.208		0.117621	8.50188	37.367
		0.0761039	13.1399	24.6835		0.00867326	115.297	2.85682
		0.0958808	10.4296	30.8225		0.0131061	76.3004	4.31577
		0.0872401	11.4626	28.1604		0.00846949	118.071	2.78973
		0.10351	9.66094	33.145		0.0188016	53.1869	6.18819
		0.103596	9.6529	33.1711		0.0158868	62.9455	5.23027
		0.0932245	10.7268	30.0076		0.0220563	45.3385	7.25675
		0.104502	9.56917	33.4452		0.0211478	47.2862	6.9586
		0.105102	9.51457	33.6263		0.0225552	44.3356	7.42045
		0.0965696	10.3552	31.0333		0.0270275	36.9994	8.88637
		0.225774	4.42921	65.9752		0.112471	8.89119	35.8376
		0.251634	3.97403	71.7674		0.093127	10.738	29.9777
		0.18931	5.28233	57.116		0.119904	8.34	38.0406
		0.080247	12.4615	25.9828		0.008939	111.869	2.94431
		0.10124	9.87747	32.457		0.0184331	54.2504	6.06711
		0.0913287	10.9495	29.4241		0.0133573	74.8656	4.3984
		0.111523	8.96673	35.5548		0.0267702	37.3549	8.80212
		0.111884	8.9378	35.6626		0.0223174	44.808	7.34243
		0.106526	9.38737	34.0557		0.0282528	35.3947	9.28753
		0.108215	9.24083	34.5639		0.0293163	34.1107	9.6355
		0.109272	9.1515	34.8809		0.0301971	33.1157	9.92358
		0.0999611	10.0039	32.068		0.0313785	31.869	10.3098
		0.227569	4.39427	66.3903		0.113056	8.84514	36.0122
		0.238975	4.18454	68.9823		0.0989706	10.104	31.7664
		0.087082	11.4834	28.1114		0.0142918	69.97	4.70581
		0.111211	8.99192	35.4614		0.0249185	40.1308	8.19542
		0.101169	9.88443	32.4353		0.0188399	53.0788	6.20077
		0.116551	8.57991	37.0505		0.0296132	33.7688	9.73261
		0.120595	8.29222	38.2439		0.0264539	37.8017	8.6985
		0.113092	8.84233	36.0229		0.0238668	41.8992	7.85064
		0.109661	9.11903	34.9975		0.0314733	31.7729	10.3407
		0.212262	4.71115	62.7876		0.122013	8.19583	38.6605
		0.251844	3.97071	71.813		0.0976889	10.2366	31.3754
		0.251157	3.98157	71.6644		0.0932366	10.7254	30.0113
		0.22532	4.43813	65.87		0.102605	9.74614	32.8709
		0.10039	9.96115	32.1985		0.0192486	51.9518	6.335
		0.0854509	11.7026	27.6052		0.0128171	78.0206	4.2207
		0.121037	8.26195	38.3738		0.0279785	35.7417	9.19774
		0.1153	8.67306	36.6793		0.0232843	42.9474	7.65961
		0.119872	8.34224	38.0312		0.0282695	35.3738	9.29299
		0.119953	8.33658	38.0551		0.0284504	35.1489	9.35217
		0.120052	8.32975	38.084		0.0312659	31.9837	10.273
		0.109644	9.12039	34.9926		0.0334341	29.9096	10.9811
		0.252756	3.95638	72.0098		0.0999091	10.0091	32.0522
		0.303718	3.29253	82.2542		0.0689498	14.5033	22.4249
		0.195559	5.11356	58.6921		0.117878	8.48335	37.443
		0.228844	4.3698	66.6839		0.113923	8.77787	36.2701
		0.0861394	11.6091	27.819		0.0127312	78.5472	4.19243
		0.117437	8.51524	37.3125		0.0237064	42.1827	7.79804
		0.105509	9.47785	33.7492		0.0180333	55.4528	5.93578
		0.12716	7.86412	40.1632		0.0290158	34.464	9.53718
		0.129977	7.69367	40.9798		0.027032	36.9932	8.88784
		0.128872	7.75966	40.6599		0.0215068	46.4969	7.07642
		0.119924	8.33862	38.0465		0.0324991	30.7701	10.6759
		0.252485	3.96063	71.9513		0.104338	9.58423	33.3955
		0.285836	3.49851	78.8252		0.0749573	13.3409	24.3228
		0.19591	5.1044	58.7799		0.11582	8.63411	36.8336
		0.232015	4.31007	67.41		0.108509	9.21583	34.652
		0.108883	9.18419	34.7642		0.0194444	51.4288	6.3993
		0.0951782	10.5066	30.6073		0.0130778	76.4656	4.30645
		0.129512	7.72129	40.8454		0.0282276	35.4263	9.27928
		0.124627	8.02393	39.4255		0.0248763	40.1989	8.18159
		0.128701	7.76992	40.6106		0.025441	39.3066	8.36665
		0.126415	7.91047	39.9466		0.0309081	32.3539	10.156
		0.239704	4.17181	69.1453		0.106444	9.3946	34.031
		0.219594	4.55385	64.5312		0.0995403	10.0462	31.9399
		0.242684	4.12059	69.8081		0.0876367	11.4107	28.2833
		0.211547	4.72708	62.6157		0.103238	9.68632	33.0629
		0.100943	9.90659	32.3666		0.0155087	64.4801	5.10596
		0.128525	7.7806	40.5594		0.0254912	39.2292	8.38312
		0.120654	8.28813	38.2614		0.021735	46.0087	7.15133
		0.130713	7.65033	41.1925		0.0247822	40.3515	8.15074
		0.130393	7.66914	41.1		0.0284477	35.1522	9.3513
		0.228055	4.3849	66.5024		0.0936383	10.6794	30.1348
		0.242702	4.12027	69.8123		0.0788137	12.6882	25.5341
		0.126277	7.91908	39.9066		0.0234378	42.6662	7.70993
		0.115177	8.68229	36.6429		0.0199571	50.1075	6.56768
		0.126755	7.88925	40.0455		0.0266332	37.5472	8.75723
		0.134522	7.43373	42.288		0.0196116	50.9902	6.45423
		0.130067	7.68833	41.0059		0.026933	37.1291	8.85544
		0.112949	8.85358	35.9801		0.0310251	32.232	10.1943
		0.23234	4.30404	67.484		0.0814158	12.2826	26.3481
		0.243159	4.11253	69.9135		0.0656307	15.2368	21.3708
		0.122296	8.17687	38.7435		0.020325	49.2005	6.68848
		0.130101	7.68631	41.0158		0.0213239	46.8957	7.0164
		0.128821	7.7627	40.6453		0.0220571	45.3369	7.25701
		0.136881	7.3056	42.9626		0.0125776	79.5066	4.14189
		0.117433	8.5155	37.3114		0.0252881	39.5442	8.31657
		0.237024	4.21899	68.5444		0.0677627	14.7574	22.0483
		0.240006	4.16656	69.2127		0.0569662	17.5543	18.6024
		0.117519	8.50928	37.3368		0.0155575	64.2776	5.12202
		0.128686	7.77086	40.6061		0.0148564	67.3109	4.89149
		0.127095	7.86814	40.1444		0.0145221	68.8606	4.78154
		0.136136	7.3456	42.7498		0.00668325	149.628	2.20153
		0.118847	8.41418	37.7291		0.0172554	57.9528	5.68016
		0.238783	4.18791	68.9392		0.0598753	16.7014	19.5345
		0.237886	4.2037	68.7381		0.0517069	19.3398	16.911
		0.128947	7.75511	40.6818		0.00883571	113.177	2.9103
		0.126864	7.88245	40.0773		0.00943406	105.999	3.1073
		0.135397	7.38567	42.5387		0.00110085	908.393	0.362673
		0.122556	8.15955	38.8196		0.0120674	82.8677	3.97403
		0.238468	4.19343	68.8687		0.0520288	19.2201	17.0148
		0.234133	4.27108	67.8915		0.0475734	21.0201	15.5765
		0.132405	7.55259	41.68		0.0080843	123.697	2.6629
		0.130046	7.6896	40.9997		0.00887084	112.729	2.92187
		0.13803	7.24481	43.2899		0.00137975	724.769	0.454557
		0.129126	7.74437	40.7336		0.0127536	78.4094	4.19979
		0.136992	7.29969	42.9942		0.0124005	80.642	4.08362
		0.132161	7.56652	41.6099		0.0132111	75.6937	4.35033
		0.141578	7.06327	44.2961		0.00828	120.773	2.72734
		0.138682	7.21073	43.4755		0.0178769	55.9382	5.88438
		0.141612	7.06155	44.3058		0.0189883	52.664	6.24951
		0.133572	7.48659	42.0156		0.0189931	52.6506	6.2511
		0.146183	6.84076	45.5916		0.0168232	59.4417	5.5381
		0.144338	6.92817	45.0742		0.0256926	38.9218	8.44909
		0.219385	4.5582	64.4819		0.0440152	22.7194	14.4242
		0.144697	6.91098	45.1751		0.0244279	40.9367	8.03461
		0.135508	7.37962	42.5704		0.0216381	46.2148	7.11951
		0.150225	6.65668	46.7187		0.0224755	44.493	7.39428
		0.14983	6.67425	46.6089		0.0287112	34.8296	9.43754
		0.214383	4.66456	63.2952		0.0476443	20.9889	15.5994
		0.233847	4.2763	67.8266		0.0339511	29.4541	11.1499
		0.145991	6.84973	45.538		0.0252959	39.532	8.31912
		0.135827	7.36228	42.6617		0.0202343	49.4211	6.6587
		0.152171	6.57154	47.258		0.0227702	43.917	7.49098
		0.152017	6.57823	47.2153		0.0272756	36.6628	8.96763
		0.221845	4.50765	65.0599		0.0435131	22.9816	14.2613
		0.24125	4.14508	69.4898		0.0333987	29.9413	10.9696
		0.145687	6.86404	45.4527		0.0226534	44.1435	7.45264
		0.135343	7.38862	42.5232		0.0171298	58.3777	5.63888
		0.152765	6.54599	47.4222		0.0188257	53.1188	6.1961
		0.152241	6.56852	47.2774		0.0231145	43.2628	7.60392
		0.14448	6.92135	45.1142		0.0201578	49.6087	6.63357
		0.133504	7.49041	41.996		0.0157172	63.6245	5.17453
		0.151716	6.59125	47.1321		0.0160335	62.3692	5.27853
		0.151755	6.58956	47.1429		0.0207873	48.1063	6.84025
		0.142443	7.02034	44.5406		0.0198402	50.4028	6.52928
		0.131783	7.58823	41.501		0.015619	64.0248	5.14222
		0.149335	6.69634	46.4715		0.017136	58.3565	5.64092
		0.149467	6.69044	46.5081		0.0217499	45.9772	7.15621
		0.203407	4.91625	60.6378		0.0425139	23.5217	13.9371
		0.139707	7.15782	43.7665		0.0210264	47.5593	6.91873
		0.130034	7.69027	40.9964		0.0166931	59.905	5.49533
		0.1471	6.79808	45.8483		0.0202258	49.4418	6.65591
		0.147716	6.76976	46.0202		0.0239003	41.8405	7.8616
		0.198243	5.04432	59.3617		0.0488611	20.4662	15.9927
		0.21973	4.55104	64.5632		0.0349671	28.5983	11.4813
		0.139059	7.19117	43.5827		0.0219324	45.5947	7.21609
		0.129674	7.71164	40.8922		0.0174594	57.2758	5.74718
		0.146503	6.82579	45.6813		0.021963	45.531	7.22614
		0.148198	6.74772	46.1548		0.0242881	41.1724	7.98878
		0.214245	4.66756	63.2623		0.0446075	22.4178	14.6162
		0.228651	4.37348	66.6395		0.0379058	26.3812	12.439
		0.205261	4.87184	61.092		0.0491963	20.3267	16.101
		0.14195	7.04475	44.4013		0.0207685	48.1497	6.8341
		0.132846	7.52752	41.8069		0.016282	61.4175	5.3602
		0.149212	6.70187	46.4372		0.0204089	48.9982	6.71602
		0.150873	6.62808	46.8986		0.0228942	43.6792	7.53164
		0.212501	4.70586	62.8449		0.0520913	19.1971	17.0349
		0.205838	4.85818	61.2328		0.0538638	18.5653	17.6056
		0.146418	6.82977	45.6574		0.019235	51.9885	6.33055
		0.136835	7.30808	42.9494		0.015141	66.0458	4.98507
		0.154387	6.47724	47.8693		0.0175458	56.9936	5.77559
		0.155665	6.42407	48.2205		0.0208109	48.0516	6.84802
		0.150177	6.6588	46.7055		0.0189564	52.7526	6.23903
		0.140438	7.12056	43.9738		0.0142497	70.1771	4.69194
		0.161145	6.20559	49.7158		0.014582	68.5777	4.80124
		0.159843	6.25615	49.3621		0.0204984	48.7843	6.74541
		0.19913	5.02186	59.5821		0.0385362	25.9496	12.6442
		0.152751	6.54661	47.4182		0.0197056	50.747	6.48509
		0.142619	7.01169	44.5902		0.0149479	66.8989	4.92158
		0.160973	6.21224	49.669		0.0186124	53.7277	6.12601
		0.167034	5.9868	51.3028		0.0201663	49.5876	6.63638
		0.185562	5.38904	56.1589		0.0433221	23.0829	14.1994
		0.200189	4.99529	59.8445		0.0369071	27.0951	12.1137
		0.156062	6.40769	48.3296		0.0196608	50.8625	6.4704
		0.144021	6.94341	44.9851		0.0149675	66.8115	4.92801
		0.171699	5.82414	52.5451		0.0171132	58.4345	5.63341
		0.169758	5.89074	52.0298		0.0223389	44.765	7.34947
		0.156865	6.37492	48.5494		0.0211686	47.2399	6.96541
		0.14404	6.94252	44.9903		0.0154115	64.8868	5.074
		0.175603	5.69466	53.5747		0.0170092	58.7918	5.59922
		0.172228	5.80627	52.685		0.0226576	44.1353	7.45402
		0.157397	6.35335	48.6951		0.021136	47.3127	6.95471
		0.143243	6.98117	44.7659		0.0153724	65.0516	5.06116
		0.178368	5.60639	54.2982		0.0179922	55.5796	5.92227
		0.175366	5.70236	53.5124		0.0228448	43.7736	7.51545
		0.15624	6.40042	48.3782		0.0215258	46.456	7.08264
		0.141479	7.06817	44.2684		0.0158434	63.1176	5.21603
		0.180194	5.54957	54.7735		0.0182888	54.6782	6.01972
		0.174937	5.71635	53.3996		0.0233896	42.754	7.69415
		0.182478	5.48012	55.3651		0.0482105	20.7424	15.7824
		0.209376	4.77609	62.0922		0.0290704	34.3993	9.55505
		0.105388	9.48876	33.7126		0.00414859	241.046	1.36669
		0.0857901	11.6564	27.7105		0.00153527	651.352	0.505792
		0.154889	6.45622	48.0075		0.0218209	45.8276	7.17951
		0.14075	7.10479	44.0621		0.0158666	63.0256	5.22363
		0.181552	5.50805	55.1258		0.0183203	54.5842	6.03007
		0.175771	5.68922	53.6188		0.0232931	42.9312	7.66248
		0.212022	4.71649	62.7299		0.038021	26.3013	12.4765
		0.228119	4.38368	66.517		0.0353129	28.3182	11.5941
		0.20173	4.95712	60.2253		0.0430648	23.2208	14.1159
		0.10469	9.552	33.5019		0.0049703	201.195	1.63736
		0.0854786	11.6988	27.6138		0.0014422	693.383	0.475133
		0.155152	6.44529	48.0797		0.0216259	46.2408	7.11551
		0.141259	7.07918	44.2062		0.0155353	64.3697	5.11471
		0.180617	5.53659	54.8832		0.0190852	52.3966	6.28134
		0.175259	5.70583	53.4844		0.024013	41.644	7.89858
		0.210499	4.75062	62.3633		0.0520249	19.2216	17.0135
		0.20682	4.83512	61.4721		0.0564564	17.7128	18.4388
		0.193323	5.1727	58.1308		0.0573253	17.4443	18.7176
		0.104768	9.54489	33.5255		0.00474699	210.66	1.5638
		0.085684	11.6708	27.6776		0.00183132	546.054	0.603324
		0.154285	6.48151	47.8412		0.0225048	44.435	7.40389
		0.140909	7.09678	44.107		0.016425	60.8829	5.40721
		0.180025	5.55479	54.7296		0.019833	50.4211	6.52692
		0.174606	5.72719	53.3125		0.024765	40.3796	8.14509
		0.201889	4.95321	60.2645		0.0598693	16.7031	19.5326
		0.200785	4.98046	59.9919		0.0583851	17.1277	19.0573
		0.10514	9.51111	33.6378		0.0056303	177.61	1.85475
		0.154986	6.45221	48.034		0.0230606	43.3639	7.58624
		0.139625	7.16203	43.7433		0.0185815	53.817	6.11587
		0.180119	5.55189	54.754		0.0208074	48.0599	6.84684
		0.174727	5.7232	53.3445		0.0262409	38.1084	8.62875
		0.192314	5.19983	57.8767		0.0578541	17.2848	18.8872
		0.192727	5.18868	57.9808		0.055456	18.0323	18.1175
		0.105978	9.4359	33.8906		0.00729117	137.152	2.40173
		0.154986	6.45221	48.034		0.0246137	40.6278	8.0955
		0.140372	7.12391	43.9551		0.0202377	49.4127	6.65982
		0.179512	5.57067	54.5962		0.0228967	43.6745	7.53245
		0.173955	5.74862	53.1411		0.0282981	35.3381	9.30234
		0.183598	5.44668	55.6542		0.0516674	19.3546	16.8983
		0.184144	5.43054	55.7947		0.049854	20.0586	16.3133
		0.154621	6.46742	47.9337		0.0253344	39.472	8.33173
		0.141272	7.07854	44.2098		0.0191276	52.2806	6.29525
		0.178251	5.61006	54.2678		0.0240916	41.5082	7.92435
		0.172901	5.78364	52.8632		0.0281188	35.5635	9.24364
		0.176072	5.67949	53.6978		0.0467387	21.3956	15.3064
		0.176017	5.68126	53.6833		0.0456751	21.8938	14.9621
		0.154269	6.48216	47.8369		0.0210224	47.5684	6.91742
		0.141261	7.0791	44.2066		0.0138324	72.2939	4.5547
		0.176747	5.65781	53.8745		0.0201871	49.5367	6.64319
		0.169339	5.90531	51.9182		0.0227225	44.0092	7.47533
		0.167519	5.96946	51.4326		0.0435264	22.9746	14.2656
		0.167909	5.95559	51.5369		0.0415035	24.0944	13.609
		0.153157	6.52924	47.5304		0.0130695	76.5142	4.30372
		0.140416	7.1217	43.9674		0.00670909	149.052	2.21004
		0.176052	5.68015	53.6924		0.00991444	100.863	3.26544
		0.167145	5.98283	51.3325		0.0132936	75.2244	4.37744
		0.162375	6.1586	50.0489		0.0371736	26.9008	12.2006
		0.161408	6.19549	49.7871		0.0345948	28.906	11.3599
		0.150425	6.64782	46.7743		0.031613	31.6326	10.3864
		0.152785	6.54516	47.4276		0.00757512	132.011	2.49523
		0.140768	7.1039	44.0671		0.00456384	219.114	1.50347
		0.175629	5.69382	53.5815		0.00288677	346.408	0.951027
		0.166658	6.00031	51.2021		0.00974419	102.625	3.20939
		0.157712	6.34068	48.7811		0.0292263	34.2157	9.60607
		0.154123	6.48831	47.7967		0.0272012	36.7631	8.94326
		0.146971	6.80409	45.812		0.0254562	39.2832	8.37163
		0.154044	6.49166	47.7748		0.0107325	93.1746	3.53472
		0.142661	7.00965	44.6019		0.00998648	100.135	3.28915
		0.176286	5.6726	53.7538		0.00645012	155.036	2.12475
		0.168163	5.9466	51.6047		0.0159952	62.5188	5.26592
		0.153542	6.51286	47.6366		0.0192514	51.9443	6.33592
		0.151844	6.58569	47.1676		0.0148602	67.2938	4.89273
		0.137871	7.25316	43.2447		0.0186589	53.5937	6.1413
		0.141593	7.06252	44.3004		0.0176345	56.7071	5.80472
		0.156166	6.40343	48.3581		0.0190218	52.5713	6.26051
		0.143362	6.97535	44.7996		0.0177974	56.1881	5.85825
		0.17604	5.68054	53.6892		0.0166869	59.9272	5.4933
		0.170109	5.87857	52.1232		0.0247048	40.4779	8.12538
		0.134521	7.4338	42.2877		0.0200005	49.9987	6.58194
		0.130391	7.66927	41.0993		0.00940681	106.306	3.09832
		0.145536	6.87114	45.4105		0.00361211	276.847	1.18997
		0.134345	7.44353	42.2372		0.0105279	94.9855	3.46737
		0.123174	8.1186	39.0006		0.00617633	161.908	2.03458
		0.157215	6.3607	48.6454		0.0249899	40.0162	8.21881
		0.176976	5.65047	53.9346		0.0227037	44.0456	7.46917
		0.171432	5.83321	52.4744		0.0285726	34.9985	9.39218
		0.130487	7.66362	41.1271		0.00614492	162.736	2.02424
		0.132696	7.53604	41.7637		0.00211724	472.313	0.697517
		0.124361	8.04113	39.3477		0.0044932	222.559	1.48021
		0.157813	6.3366	48.8088		0.0260041	38.4555	8.55115
		0.176499	5.66577	53.8095		0.0234598	42.6261	7.71716
		0.171482	5.83152	52.4875		0.0283644	35.2554	9.32405
		0.127164	7.86387	40.1644		0.00539989	185.189	1.77885
		0.131709	7.59247	41.4798		-0.000212516	-4705.53	-0.0700135
		0.122264	8.17905	38.7339		0.00280636	356.333	0.924537
		0.129016	7.75098	40.7018		0.00248165	402.958	0.817567
		0.175526	5.69717	53.5543		0.0220131	45.4275	7.24257
		0.170711	5.85786	52.283		0.0269738	37.073	8.86878
		0.129223	7.73859	40.7616		0.00244529	408.949	0.805591
		0.126319	7.91647	39.9187		0.000450869	2217.94	0.148539
		0.126185	7.9249	39.8796		0.00377296	265.044	1.24296
		0.129148	7.74303	40.7401		0.00331627	301.544	1.09251
		0.112521	8.88722	35.8526		0.00454277	220.13	1.49654
		0.174694	5.72429	53.3358		0.0206877	48.3378	6.80757
		0.170847	5.8532	52.3191		0.0256837	38.9352	8.44618
		0.129884	7.69919	40.9529		0.00131601	759.875	0.433557
		0.129165	7.74205	40.7448		-0.000233009	-4291.68	-0.0767649
		0.129184	7.74091	40.7503		0.00448408	223.011	1.4772
		0.131183	7.62293	41.3281		0.00316947	315.51	1.04415
		0.11723	8.53024	37.2514		0.00648168	154.281	2.13515
		0.174998	5.71434	53.4158		0.020128	49.682	6.6238
		0.171522	5.83016	52.4982		0.0251199	39.8091	8.26142
		0.130631	7.65516	41.1687		0.00182819	546.99	0.602292
		0.132326	7.55707	41.6575		-0.00201793	-495.558	-0.6648
		0.131492	7.605	41.4173		0.00613682	162.951	2.02157
		0.131694	7.59335	41.4754		0.00404891	246.98	1.33386
		0.110945	9.01344	35.3821		0.00505182	197.948	1.66421
		0.122701	8.1499	38.8621		0.00788274	126.859	2.59653
		0.175212	5.70738	53.4719		0.01971	50.7357	6.48653
		0.171548	5.82927	52.5051		0.0250161	39.9742	8.22741
		0.117613	8.50248	37.3645		0.00849385	117.732	2.79775
		0.122991	8.13067	38.9471		0.0066636	150.069	2.19506
		0.139706	7.15791	43.7661		-0.0028309	-353.245	-0.93262
		0.136571	7.32221	42.874		0.00516526	193.601	1.70157
		0.116598	8.57648	37.0643		0.00634842	157.52	2.09126
		0.127224	7.86012	40.182		0.00908777	110.038	2.99329
		0.175369	5.70225	53.5133		0.0205015	48.777	6.74641
		0.172535	5.79593	52.7663		0.0255728	39.1041	8.40984
		0.137331	7.28169	43.0908		0.00646552	154.667	2.12982
		0.131994	7.57608	41.5619		0.00246274	406.052	0.811337
		0.12145	8.23381	38.4953		0.00606138	164.979	1.99672
		0.130952	7.63637	41.2615		0.00858857	116.434	2.82893
		0.176187	5.67577	53.728		0.0219263	45.6073	7.2141
		0.172096	5.81071	52.6502		0.0283002	35.3355	9.30301
		0.136601	7.32061	42.8825		0.00551177	181.43	1.81571
		0.131969	7.57753	41.5546		-8.67648e-05	-11525.4	-0.0285847
		0.123	8.13006	38.9498		0.00596607	167.614	1.96533
		0.131745	7.5904	41.4902		0.00805431	124.157	2.65302
		0.175758	5.68964	53.6153		0.0266285	37.5537	8.7557
		0.171786	5.82121	52.568		0.0336975	29.6758	11.0671
		0.13608	7.34863	42.7338		0.00365565	273.549	1.20431
		0.131329	7.61446	41.3702		-0.00252838	-395.511	-0.832961
		0.123638	8.0881	39.1366		0.0051844	192.886	1.70788
		0.131352	7.61315	41.3767		0.00648495	154.203	2.13622
		0.172092	5.81085	52.6491		0.0336468	29.7205	11.0506
		0.167669	5.96415	51.4725		0.0402246	24.8604	13.1934
		0.134957	7.40975	42.4128		0.00181413	551.228	0.597661
		0.130122	7.68507	41.0218		-0.00425447	-235.047	-1.40157
		0.123393	8.1042	39.0647		0.00202846	492.985	0.66827
		0.13148	7.60571	41.4137		0.00169661	589.41	0.558946
		0.153381	6.51971	47.5921		0.0373699	26.7595	12.2645
		0.168142	5.94736	51.5989		0.0367836	27.186	12.0735
		0.162358	6.15921	50.0445		0.0409893	24.3966	13.442
		0.067497	14.8155	21.964		0.045875	21.7984	15.0268
		0.0809917	12.3469	26.2156		0.0511102	19.5656	16.7187
		0.0705899	14.1663	22.9443		0.0525611	19.0255	17.1863
		0.0947424	10.5549	30.4737		0.0477065	20.9615	15.6195
		0.0866018	11.5471	27.9625		0.0492399	20.3087	16.115
		0.107608	9.293	34.3813		0.038356	26.0715	12.5856
		0.100694	9.93104	32.2911		0.0406165	24.6205	13.3208
		0.124468	8.0342	39.379		0.0256559	38.9774	8.43707
		0.112454	8.89254	35.8325		0.0317884	31.458	10.4437
		0.120248	8.31616	38.1418		0.0236339	42.312	7.77427
		0.127974	7.81412	40.3995		-0.00356284	-280.675	-1.17374
		0.148604	6.72928	46.268		-0.0167348	-59.7558	-5.50904
		0.138833	7.20291	43.5183		-0.00753366	-132.738	-2.48158
		0.143408	6.9731	44.8126		-0.00529375	-188.902	-1.74389
		0.15082	6.63041	46.8839		0.0294075	34.0049	9.66534
		0.165231	6.05214	50.8191		0.0288423	34.6713	9.48044
		0.154493	6.4728	47.8984		0.0301425	33.1758	9.90571
		0.0521123	19.1893	17.0417		0.0493429	20.2664	16.1483
		0.0650844	15.3647	21.197		0.0467305	21.3993	15.3038
		0.0574274	17.4133	18.7503		0.0458876	21.7924	15.0309
		0.0564997	17.6992	18.4527		0.0510712	19.5805	16.7061
		0.0681295	14.6779	22.1647		0.0482305	20.7338	15.7889
		0.0787287	12.7019	25.5074		0.0463303	21.5842	15.1742
		0.0835732	11.9656	27.021		0.0493812	20.2506	16.1607
		0.078177	12.7915	25.3345		0.0498639	20.0546	16.3165
		0.0982258	10.1806	31.5393		0.0436675	22.9003	14.3114
		0.0893034	11.1978	28.799		0.0462875	21.6041	15.1604
		0.1117	8.95255	35.6076		0.0365408	27.3667	11.9944
		0.10397	9.61813	33.2843		0.0388977	25.7085	12.7618
		0.125273	7.98258	39.6139		0.0285171	35.0666	9.37402
		0.120693	8.28548	38.2728		0.0310541	32.2019	10.2037
		0.125607	7.96131	39.7115		0.0252256	39.6423	8.29605
		0.137843	7.25461	43.2368		0.0221166	45.2148	7.27654
		0.134128	7.45554	42.1752		0.0266377	37.5408	8.75872
		0.151858	6.58511	47.1713		0.0213565	46.8241	7.02711
		0.138442	7.22322	43.4073		0.0245894	40.6679	8.08755
		0.171499	5.83093	52.4921		0.0185501	53.9082	6.10555
		0.152164	6.57184	47.2561		0.0258406	38.6988	8.49758
		0.15596	6.41189	48.3016		0.0251728	39.7254	8.27877
		0.142521	7.01649	44.5626		-0.0091513	-109.274	-3.01421
		0.139509	7.16798	43.7104		-0.00727771	-137.406	-2.3973
		0.130176	7.68189	41.0374		3.51664e-05	28436.2	0.0115856
		0.134631	7.4277	42.3193		-0.00159273	-627.852	-0.524723
		0.146202	6.83984	45.5971		0.0154856	64.5762	5.09837
		0.166981	5.98872	51.2885		0.00949779	105.288	3.12828
		0.151864	6.58483	47.1731		0.0109306	91.486	3.59992
		0.0574526	17.4056	18.7584		0.0488539	20.4692	15.9904
		0.0616653	16.2166	20.1068		0.0463531	21.5735	15.1816
		0.0647156	15.4522	21.0796		0.0481624	20.7631	15.7669
		0.072484	13.7961	23.543		0.0503072	19.8779	16.4596
		0.0730426	13.6906	23.7193		0.0479941	20.8359	15.7125
		0.0749374	13.3445	24.3165		0.0490558	20.3849	16.0556
		0.077147	12.9623	25.0112		0.0417324	23.9622	13.6833
		0.0776927	12.8712	25.1825		0.0390452	25.6113	12.8099
		0.0783116	12.7695	25.3767		0.0382498	26.1439	12.551
		0.0749062	13.35	24.3067		0.0329877	30.3143	10.8354
		0.0834425	11.9843	26.9803		0.0336013	29.7607	11.0357
		0.0727375	13.7481	23.623		0.0301531	33.1641	9.90919
		0.0953851	10.4838	30.6707		0.0280803	35.6121	9.23106
		0.0808561	12.3676	26.1733		0.0246795	40.5195	8.11708
		0.111799	8.94459	35.6372		0.0245583	40.7195	8.07734
		0.0968336	10.327	31.114		0.0198828	50.2947	6.54328
		0.130387	7.6695	41.0982		0.0231695	43.1602	7.62195
		0.114345	8.74545	36.3958		0.0196697	50.8395	6.47331
		0.149873	6.67232	46.6209		0.0230129	43.4539	7.57058
		0.138757	7.20683	43.4968		0.018431	54.2563	6.06644
		0.164595	6.07551	50.6481		0.0238074	42.0038	7.83114
		0.159847	6.25598	49.3632		0.022107	45.2345	7.27339
		0.160515	6.22994	49.5448		0.0304222	32.8707	9.99718
		0.186611	5.35875	56.4276		0.0245583	40.7194	8.07736
		0.177147	5.64504	53.9792		0.0270034	37.0324	8.87848
		0.203104	4.92359	60.5633		0.0261929	38.1783	8.61301
		0.179837	5.56058	54.6809		0.0367252	27.2293	12.0545
		0.179627	5.56708	54.6262		0.0385514	25.9394	12.6492
		0.139019	7.19325	43.5712		-0.00583924	-171.255	-1.92356
		0.13654	7.32388	42.8651		-0.0065174	-153.435	-2.14691
		0.134184	7.45243	42.1913		-0.00113012	-884.86	-0.372318
		0.162632	6.14884	50.1186		-0.00690165	-144.893	-2.27346
		0.149127	6.70569	46.4136		0.000292048	3424.09	0.0962154
		0.14112	7.08618	44.1667		0.00934346	107.027	3.07747
		0.0696429	14.359	22.6445		0.0483775	20.6708	15.8364
		0.0686485	14.567	22.3293		0.0445924	22.4254	14.6113
		0.077003	12.9865	24.966		0.0507103	19.7198	16.5897
		0.0781107	12.8023	25.3137		0.0487348	20.5192	15.9519
		0.0797601	12.5376	25.8305		0.038713	25.8311	12.7018
		0.0806326	12.4019	26.1034		0.0397309	25.1693	13.0329
		0.068463	14.6064	22.2705		0.0284428	35.1582	9.34971
		0.0668283	14.9637	21.7516		0.0279635	35.7609	9.19282
		0.0588698	16.9867	19.2126		0.0202146	49.4691	6.65224
		0.0525179	19.0411	17.1723		0.0188413	53.0748	6.20123
		0.0556073	17.9832	18.1662		0.0167542	59.6864	5.51543
		0.0459905	21.7436	15.0642		0.0138984	71.9505	4.57642
		0.0611565	16.3515	19.9442		0.0131368	76.122	4.32587
		0.0485437	20.6	15.8901		0.00956649	104.532	3.15089
		0.0761826	13.1264	24.7083		0.0106397	93.9873	3.50418
		0.058851	16.9921	19.2066		0.00659234	151.691	2.17159
		0.0954387	10.4779	30.6871		0.0107216	93.2697	3.53112
		0.0754782	13.2489	24.4867		0.00578404	172.889	1.90538
		0.118171	8.46234	37.5294		0.0141429	70.707	4.65681
		0.0964353	10.3696	30.9922		0.0076262	131.127	2.51206
		0.143318	6.97751	44.7871		0.0209699	47.6875	6.90018
		0.120602	8.29175	38.2459		0.0133612	74.8434	4.3997
		0.166235	6.01558	51.0887		0.0324961	30.773	10.6749
		0.148179	6.74859	46.1494		0.0227579	43.9409	7.48692
		0.189996	5.26326	57.2902		0.0361435	27.6675	11.8649
		0.178468	5.60325	54.3243		0.0314117	31.8353	10.3206
		0.18776	5.32594	56.7213		0.0409911	24.3955	13.4425
		0.212806	4.69912	62.918		0.0342095	29.2316	11.2342
		0.200719	4.98208	59.9758		0.0365196	27.3825	11.9875
		0.212852	4.6981	62.929		0.0425355	23.5098	13.9441
		0.204942	4.87942	61.014		0.0445849	22.4291	14.6089
		0.192752	5.18801	57.9871		0.0551572	18.13	18.0215
		0.137505	7.27249	43.1403		-0.00381908	-261.843	-1.25815
		0.134029	7.46107	42.1467		-0.00549126	-182.108	-1.80895
		0.140681	7.10826	44.0426		0.00148496	673.417	0.48922
		0.145028	6.89521	45.268		0.0057531	173.819	1.89519
		0.0695986	14.3681	22.6304		0.0363126	27.5386	11.92
		0.0732434	13.6531	23.7826		0.0337472	29.6321	11.0834
		0.0728018	13.7359	23.6433		0.0430612	23.2227	14.1147
		0.0853179	11.7209	27.5638		0.0394914	25.322	12.955
		0.0840831	11.893	27.1798		0.039037	25.6167	12.8072
		0.0889742	11.2392	28.6972		0.0372347	26.8566	12.2205
		0.0690343	14.4856	22.4516		0.0285988	34.9665	9.40074
		0.0748075	13.3676	24.2756		0.0266827	37.4775	8.77344
[truncated: 147,160 more rows]

## Sheet: Source Data EDF 10a
Source Data for Extended Data Figure 10a: SEC-MALS analysis of Goslar chimallin
Volume (mL)	Differential refractive index	Molar Mass(g/mol)
-0.16386	1.63e-06
-0.16035	1.63e-06
-0.15684	1.64e-06
-0.15333	1.64e-06
-0.14982	1.64e-06
-0.14631	1.64e-06
-0.14281	1.64e-06
-0.1393	1.64e-06
-0.13579	1.64e-06
-0.13228	1.63e-06
-0.12877	1.63e-06
-0.12526	1.63e-06
-0.12175	1.63e-06
-0.11824	1.63e-06
-0.11473	1.63e-06
-0.11123	1.63e-06
-0.10772	1.63e-06
-0.10421	1.63e-06
-0.1007	1.63e-06
-0.09719	1.63e-06
-0.09368	1.63e-06
-0.09017	1.63e-06
-0.08666	1.63e-06
-0.08316	1.63e-06
-0.07965	1.63e-06
-0.07614	1.63e-06
-0.07263	1.63e-06
-0.06912	1.63e-06
-0.06561	1.63e-06
-0.0621	1.63e-06
-0.05859	1.63e-06
-0.05509	1.63e-06
-0.05158	1.63e-06
-0.04807	1.63e-06
-0.04456	1.63e-06
-0.04105	1.63e-06
-0.03754	1.63e-06
-0.03403	1.63e-06
-0.03052	1.63e-06
-0.02701	1.63e-06
-0.02351	1.63e-06
-0.02	1.63e-06
-0.01649	1.63e-06
-0.01298	1.63e-06
-0.00947	1.63e-06
-0.00596	1.62e-06
-0.00245	1.62e-06
0.001056	1.62e-06
0.004564	1.62e-06
0.008073	1.62e-06
0.011582	1.62e-06
0.015091	1.62e-06
0.0186	1.62e-06
0.022108	1.62e-06
0.025617	1.62e-06
0.029126	1.63e-06
0.032635	1.63e-06
0.036144	1.63e-06
0.039652	1.63e-06
0.043161	1.62e-06
0.04667	1.62e-06
0.050179	1.62e-06
0.053688	1.62e-06
0.057196	1.62e-06
0.060705	1.62e-06
0.064214	1.62e-06
0.067723	1.62e-06
0.071232	1.62e-06
0.07474	1.62e-06
0.078249	1.62e-06
0.081758	1.62e-06
0.085267	1.62e-06
0.088776	1.62e-06
0.092284	1.62e-06
0.095793	1.62e-06
0.099302	1.62e-06
0.102811	1.62e-06
0.10632	1.62e-06
0.109828	1.62e-06
0.113337	1.62e-06
0.116846	1.62e-06
0.120355	1.62e-06
0.123864	1.62e-06
0.127372	1.62e-06
0.130881	1.62e-06
0.13439	1.62e-06
0.137899	1.62e-06
0.141408	1.62e-06
0.144916	1.62e-06
0.148425	1.62e-06
0.151934	1.62e-06
0.155443	1.62e-06
0.158952	1.62e-06
0.16246	1.62e-06
0.165969	1.62e-06
0.169478	1.62e-06
0.172987	1.62e-06
0.176496	1.61e-06
0.180004	1.61e-06
0.183513	1.61e-06
0.187022	1.61e-06
0.190531	1.61e-06
0.19404	1.61e-06
0.197548	1.61e-06
0.201057	1.61e-06
0.204566	1.61e-06
0.208075	1.61e-06
0.211584	1.61e-06
0.215092	1.61e-06
0.218601	1.61e-06
0.22211	1.61e-06
0.225619	1.61e-06
0.229128	1.61e-06
0.232636	1.61e-06
0.236145	1.61e-06
0.239654	1.61e-06
0.243163	1.61e-06
0.246672	1.61e-06
0.25018	1.61e-06
0.253689	1.61e-06
0.257198	1.61e-06
0.260707	1.61e-06
0.264216	1.61e-06
0.267724	1.61e-06
0.271233	1.6e-06
0.274742	1.6e-06
0.278251	1.6e-06
0.28176	1.6e-06
0.285268	1.6e-06
0.288777	1.6e-06
0.292286	1.6e-06
0.295795	1.6e-06
0.299304	1.6e-06
0.302812	1.6e-06
0.306321	1.6e-06
0.30983	1.6e-06
0.313339	1.6e-06
0.316848	1.6e-06
0.320356	1.6e-06
0.323865	1.6e-06
0.327374	1.6e-06
0.330883	1.6e-06
0.334392	1.6e-06
0.3379	1.6e-06
0.341409	1.6e-06
0.344918	1.6e-06
0.348427	1.6e-06
0.351936	1.59e-06
0.355444	1.59e-06
0.358953	1.59e-06
0.362462	1.59e-06
0.365971	1.59e-06
0.36948	1.59e-06
0.372988	1.59e-06
0.376497	1.59e-06
0.380006	1.59e-06
0.383515	1.59e-06
0.387024	1.59e-06
0.390532	1.59e-06
0.394041	1.59e-06
0.39755	1.59e-06
0.401059	1.59e-06
0.404568	1.59e-06
0.408076	1.59e-06
0.411585	1.59e-06
0.415094	1.59e-06
0.418603	1.59e-06
0.422112	1.59e-06
0.42562	1.59e-06
0.429129	1.59e-06
0.432638	1.58e-06
0.436147	1.58e-06
0.439656	1.58e-06
0.443164	1.58e-06
0.446673	1.58e-06
0.450182	1.58e-06
0.453691	1.58e-06
0.4572	1.58e-06
0.460708	1.58e-06
0.464217	1.58e-06
0.467726	1.58e-06
0.471235	1.58e-06
0.474744	1.58e-06
0.478252	1.58e-06
0.481761	1.58e-06
0.48527	1.58e-06
0.488779	1.58e-06
0.492288	1.58e-06
0.495796	1.58e-06
0.499305	1.58e-06
0.502814	1.58e-06
0.506323	1.58e-06
0.509832	1.58e-06
0.51334	1.58e-06
0.516849	1.58e-06
0.520358	1.58e-06
0.523867	1.58e-06
0.527376	1.57e-06
0.530884	1.57e-06
0.534393	1.57e-06
0.537902	1.57e-06
0.541411	1.57e-06
0.54492	1.57e-06
0.548428	1.57e-06
0.551937	1.57e-06
0.555446	1.57e-06
0.558955	1.57e-06
0.562464	1.57e-06
0.565972	1.57e-06
0.569481	1.57e-06
0.57299	1.57e-06
0.576499	1.57e-06
0.580008	1.57e-06
0.583516	1.57e-06
0.587025	1.57e-06
0.590534	1.57e-06
0.594043	1.57e-06
0.597552	1.57e-06
0.60106	1.57e-06
0.604569	1.57e-06
0.608078	1.57e-06
0.611587	1.57e-06
0.615096	1.57e-06
0.618604	1.56e-06
0.622113	1.56e-06
0.625622	1.56e-06
0.629131	1.56e-06
0.63264	1.56e-06
0.636148	1.56e-06
0.639657	1.56e-06
0.643166	1.56e-06
0.646675	1.56e-06
0.650184	1.56e-06
0.653692	1.56e-06
0.657201	1.56e-06
0.66071	1.56e-06
0.664219	1.56e-06
0.667728	1.56e-06
0.671236	1.56e-06
0.674745	1.56e-06
0.678254	1.56e-06
0.681763	1.56e-06
0.685272	1.56e-06
0.68878	1.56e-06
0.692289	1.56e-06
0.695798	1.56e-06
0.699307	1.56e-06
0.702816	1.56e-06
0.706324	1.56e-06
0.709833	1.56e-06
0.713342	1.56e-06
0.716851	1.55e-06
0.72036	1.55e-06
0.723868	1.55e-06
0.727377	1.55e-06
0.730886	1.55e-06
0.734395	1.55e-06
0.737904	1.55e-06
0.741412	1.55e-06
0.744921	1.55e-06
0.74843	1.55e-06
0.751939	1.55e-06
0.755448	1.55e-06
0.758956	1.55e-06
0.762465	1.55e-06
0.765974	1.55e-06
0.769483	1.55e-06
0.772992	1.55e-06
0.7765	1.55e-06
0.780009	1.55e-06
0.783518	1.55e-06
0.787027	1.55e-06
0.790536	1.55e-06
0.794044	1.55e-06
0.797553	1.55e-06
0.801062	1.55e-06
0.804571	1.55e-06
0.80808	1.55e-06
0.811588	1.55e-06
0.815097	1.55e-06
0.818606	1.55e-06
0.822115	1.55e-06
0.825624	1.55e-06
0.829132	1.55e-06
0.832641	1.55e-06
0.83615	1.55e-06
0.839659	1.55e-06
0.843168	1.54e-06
0.846676	1.54e-06
0.850185	1.54e-06
0.853694	1.54e-06
0.857203	1.54e-06
0.860712	1.54e-06
0.86422	1.54e-06
0.867729	1.54e-06
0.871238	1.54e-06
0.874747	1.54e-06
0.878256	1.54e-06
0.881764	1.54e-06
0.885273	1.54e-06
0.888782	1.54e-06
0.892291	1.54e-06
0.8958	1.54e-06
0.899308	1.54e-06
0.902817	1.54e-06
0.906326	1.54e-06
0.909835	1.54e-06
0.913344	1.54e-06
0.916852	1.54e-06
0.920361	1.54e-06
0.92387	1.54e-06
0.927379	1.54e-06
0.930888	1.54e-06
0.934396	1.54e-06
0.937905	1.54e-06
0.941414	1.53e-06
0.944923	1.53e-06
0.948432	1.53e-06
0.95194	1.53e-06
0.955449	1.53e-06
0.958958	1.53e-06
0.962467	1.53e-06
0.965976	1.53e-06
0.969484	1.53e-06
0.972993	1.53e-06
0.976502	1.53e-06
0.980011	1.53e-06
0.98352	1.53e-06
0.987028	1.53e-06
0.990537	1.53e-06
0.994046	1.53e-06
0.997555	1.53e-06
1.00106	1.53e-06
1.00457	1.53e-06
1.00808	1.53e-06
1.01159	1.53e-06
1.0151	1.53e-06
1.01861	1.53e-06
1.02212	1.53e-06
1.02563	1.53e-06
1.02913	1.53e-06
1.03264	1.53e-06
1.03615	1.53e-06
1.03966	1.53e-06
1.04317	1.53e-06
1.04668	1.52e-06
1.05019	1.52e-06
1.0537	1.52e-06
1.0572	1.52e-06
1.06071	1.52e-06
1.06422	1.52e-06
1.06773	1.52e-06
1.07124	1.52e-06
1.07475	1.52e-06
1.07826	1.52e-06
1.08177	1.52e-06
1.08527	1.52e-06
1.08878	1.52e-06
1.09229	1.52e-06
1.0958	1.52e-06
1.09931	1.52e-06
1.10282	1.52e-06
1.10633	1.52e-06
1.10984	1.52e-06
1.11335	1.52e-06
1.11685	1.52e-06
1.12036	1.52e-06
1.12387	1.52e-06
1.12738	1.52e-06
1.13089	1.52e-06
1.1344	1.52e-06
1.13791	1.51e-06
1.14142	1.51e-06
1.14492	1.51e-06
1.14843	1.51e-06
1.15194	1.51e-06
1.15545	1.51e-06
1.15896	1.51e-06
1.16247	1.51e-06
1.16598	1.51e-06
1.16949	1.51e-06
1.173	1.51e-06
1.1765	1.51e-06
1.18001	1.51e-06
1.18352	1.51e-06
1.18703	1.51e-06
1.19054	1.51e-06
1.19405	1.51e-06
1.19756	1.51e-06
1.20107	1.51e-06
1.20457	1.51e-06
1.20808	1.51e-06
1.21159	1.51e-06
1.2151	1.51e-06
1.21861	1.51e-06
1.22212	1.51e-06
1.22563	1.51e-06
1.22914	1.51e-06
1.23264	1.51e-06
1.23615	1.51e-06
1.23966	1.5e-06
1.24317	1.5e-06
1.24668	1.51e-06
1.25019	1.5e-06
1.2537	1.5e-06
1.25721	1.5e-06
1.26072	1.5e-06
1.26422	1.5e-06
1.26773	1.5e-06
1.27124	1.5e-06
1.27475	1.5e-06
1.27826	1.5e-06
1.28177	1.5e-06
1.28528	1.5e-06
1.28879	1.5e-06
1.29229	1.5e-06
1.2958	1.5e-06
1.29931	1.5e-06
1.30282	1.5e-06
1.30633	1.5e-06
1.30984	1.5e-06
1.31335	1.5e-06
1.31686	1.5e-06
1.32036	1.5e-06
1.32387	1.5e-06
1.32738	1.49e-06
1.33089	1.49e-06
1.3344	1.49e-06
1.33791	1.49e-06
1.34142	1.49e-06
1.34493	1.49e-06
1.34844	1.49e-06
1.35194	1.49e-06
1.35545	1.49e-06
1.35896	1.49e-06
1.36247	1.49e-06
1.36598	1.49e-06
1.36949	1.49e-06
1.373	1.49e-06
1.37651	1.49e-06
1.38001	1.49e-06
1.38352	1.49e-06
1.38703	1.49e-06
1.39054	1.48e-06
1.39405	1.48e-06
1.39756	1.48e-06
1.40107	1.48e-06
1.40458	1.48e-06
1.40808	1.48e-06
1.41159	1.48e-06
1.4151	1.48e-06
1.41861	1.48e-06
1.42212	1.48e-06
1.42563	1.48e-06
1.42914	1.48e-06
1.43265	1.48e-06
1.43616	1.48e-06
1.43966	1.48e-06
1.44317	1.48e-06
1.44668	1.47e-06
1.45019	1.47e-06
1.4537	1.47e-06
1.45721	1.47e-06
1.46072	1.47e-06
1.46423	1.47e-06
1.46773	1.47e-06
1.47124	1.47e-06
1.47475	1.47e-06
1.47826	1.47e-06
1.48177	1.47e-06
1.48528	1.47e-06
1.48879	1.46e-06
1.4923	1.46e-06
1.4958	1.46e-06
1.49931	1.46e-06
1.50282	1.46e-06
1.50633	1.46e-06
1.50984	1.46e-06
1.51335	1.46e-06
1.51686	1.46e-06
1.52037	1.46e-06
1.52388	1.46e-06
1.52738	1.45e-06
1.53089	1.45e-06
1.5344	1.45e-06
1.53791	1.45e-06
1.54142	1.45e-06
1.54493	1.45e-06
1.54844	1.45e-06
1.55194	1.45e-06
1.55545	1.45e-06
1.55896	1.45e-06
1.56247	1.45e-06
1.56598	1.45e-06
1.56949	1.45e-06
1.573	1.45e-06
1.57651	1.44e-06
1.58002	1.44e-06
1.58352	1.44e-06
1.58703	1.44e-06
1.59054	1.44e-06
1.59405	1.44e-06
1.59756	1.44e-06
1.60107	1.44e-06
1.60458	1.44e-06
1.60809	1.44e-06
1.6116	1.44e-06
1.6151	1.44e-06
1.61861	1.43e-06
1.62212	1.43e-06
1.62563	1.43e-06
1.62914	1.43e-06
1.63265	1.43e-06
1.63616	1.43e-06
1.63966	1.43e-06
1.64317	1.43e-06
1.64668	1.43e-06
1.65019	1.43e-06
1.6537	1.43e-06
1.65721	1.43e-06
1.66072	1.43e-06
1.66423	1.43e-06
1.66774	1.42e-06
1.67124	1.42e-06
1.67475	1.42e-06
1.67826	1.42e-06
1.68177	1.42e-06
1.68528	1.42e-06
1.68879	1.42e-06
1.6923	1.42e-06
1.69581	1.42e-06
1.69931	1.42e-06
1.70282	1.42e-06
1.70633	1.42e-06
1.70984	1.41e-06
1.71335	1.41e-06
1.71686	1.41e-06
1.72037	1.41e-06
1.72388	1.41e-06
1.72738	1.41e-06
1.73089	1.41e-06
1.7344	1.41e-06
1.73791	1.41e-06
1.74142	1.41e-06
1.74493	1.41e-06
1.74844	1.41e-06
1.75195	1.41e-06
1.75546	1.41e-06
1.75896	1.41e-06
1.76247	1.41e-06
1.76598	1.41e-06
1.76949	1.4e-06
1.773	1.4e-06
1.77651	1.4e-06
1.78002	1.4e-06
1.78353	1.4e-06
1.78703	1.4e-06
1.79054	1.4e-06
1.79405	1.4e-06
1.79756	1.4e-06
1.80107	1.4e-06
1.80458	1.4e-06
1.80809	1.4e-06
1.8116	1.4e-06
1.8151	1.4e-06
1.81861	1.4e-06
1.82212	1.4e-06
1.82563	1.39e-06
1.82914	1.39e-06
1.83265	1.39e-06
1.83616	1.39e-06
1.83967	1.39e-06
1.84318	1.39e-06
1.84668	1.39e-06
1.85019	1.39e-06
1.8537	1.39e-06
1.85721	1.39e-06
1.86072	1.39e-06
1.86423	1.39e-06
1.86774	1.39e-06
1.87125	1.39e-06
1.87475	1.39e-06
1.87826	1.39e-06
1.88177	1.39e-06
1.88528	1.39e-06
1.88879	1.39e-06
1.8923	1.39e-06
1.89581	1.39e-06
1.89932	1.38e-06
1.90282	1.38e-06
1.90633	1.38e-06
1.90984	1.38e-06
1.91335	1.38e-06
1.91686	1.38e-06
1.92037	1.38e-06
1.92388	1.38e-06
1.92739	1.38e-06
1.9309	1.38e-06
1.9344	1.38e-06
1.93791	1.38e-06
1.94142	1.38e-06
1.94493	1.38e-06
1.94844	1.38e-06
1.95195	1.38e-06
1.95546	1.38e-06
1.95897	1.38e-06
1.96247	1.38e-06
1.96598	1.38e-06
1.96949	1.38e-06
1.973	1.38e-06
1.97651	1.38e-06
1.98002	1.38e-06
1.98353	1.38e-06
1.98704	1.38e-06
1.99055	1.38e-06
1.99405	1.38e-06
1.99756	1.38e-06
2.00107	1.38e-06
2.00458	1.37e-06
2.00809	1.38e-06
2.0116	1.37e-06
2.01511	1.37e-06
2.01862	1.37e-06
2.02212	1.37e-06
2.02563	1.37e-06
2.02914	1.37e-06
2.03265	1.37e-06
2.03616	1.37e-06
2.03967	1.37e-06
2.04318	1.37e-06
2.04669	1.37e-06
2.05019	1.37e-06
2.0537	1.37e-06
2.05721	1.37e-06
2.06072	1.37e-06
2.06423	1.37e-06
2.06774	1.37e-06
2.07125	1.37e-06
2.07476	1.37e-06
2.07827	1.37e-06
2.08177	1.37e-06
2.08528	1.37e-06
2.08879	1.37e-06
2.0923	1.37e-06
2.09581	1.37e-06
2.09932	1.37e-06
2.10283	1.37e-06
2.10634	1.37e-06
2.10984	1.37e-06
2.11335	1.37e-06
2.11686	1.37e-06
2.12037	1.37e-06
2.12388	1.37e-06
2.12739	1.37e-06
2.1309	1.36e-06
2.13441	1.36e-06
2.13792	1.36e-06
2.14142	1.36e-06
2.14493	1.36e-06
2.14844	1.36e-06
2.15195	1.36e-06
2.15546	1.36e-06
2.15897	1.36e-06
2.16248	1.36e-06
2.16599	1.36e-06
2.16949	1.36e-06
2.173	1.36e-06
2.17651	1.36e-06
2.18002	1.36e-06
2.18353	1.36e-06
2.18704	1.36e-06
2.19055	1.36e-06
2.19406	1.36e-06
2.19756	1.36e-06
2.20107	1.36e-06
2.20458	1.36e-06
2.20809	1.36e-06
2.2116	1.36e-06
2.21511	1.36e-06
2.21862	1.36e-06
2.22213	1.36e-06
2.22564	1.36e-06
2.22914	1.36e-06
2.23265	1.36e-06
2.23616	1.36e-06
2.23967	1.36e-06
2.24318	1.35e-06
2.24669	1.35e-06
2.2502	1.35e-06
2.25371	1.35e-06
2.25721	1.35e-06
2.26072	1.35e-06
2.26423	1.35e-06
2.26774	1.35e-06
2.27125	1.35e-06
2.27476	1.35e-06
2.27827	1.35e-06
2.28178	1.35e-06
2.28528	1.35e-06
2.28879	1.35e-06
2.2923	1.35e-06
2.29581	1.35e-06
2.29932	1.35e-06
2.30283	1.35e-06
2.30634	1.35e-06
2.30985	1.35e-06
2.31336	1.35e-06
2.31686	1.35e-06
2.32037	1.35e-06
2.32388	1.35e-06
2.32739	1.35e-06
2.3309	1.35e-06
2.33441	1.35e-06
2.33792	1.35e-06
2.34143	1.35e-06
2.34493	1.35e-06
2.34844	1.34e-06
2.35195	1.34e-06
2.35546	1.34e-06
2.35897	1.34e-06
2.36248	1.34e-06
2.36599	1.34e-06
2.3695	1.34e-06
2.373	1.34e-06
2.37651	1.34e-06
2.38002	1.34e-06
2.38353	1.34e-06
2.38704	1.34e-06
2.39055	1.34e-06
2.39406	1.34e-06
2.39757	1.34e-06
2.40108	1.34e-06
2.40458	1.34e-06
2.40809	1.34e-06
2.4116	1.34e-06
2.41511	1.34e-06
2.41862	1.34e-06
2.42213	1.34e-06
2.42564	1.34e-06
2.42915	1.34e-06
2.43265	1.34e-06
2.43616	1.34e-06
2.43967	1.34e-06
2.44318	1.34e-06
2.44669	1.34e-06
2.4502	1.34e-06
2.45371	1.34e-06
2.45722	1.34e-06
2.46072	1.34e-06
2.46423	1.34e-06
2.46774	1.33e-06
2.47125	1.34e-06
2.47476	1.33e-06
2.47827	1.33e-06
2.48178	1.33e-06
2.48529	1.33e-06
2.4888	1.33e-06
2.4923	1.33e-06
2.49581	1.33e-06
2.49932	1.33e-06
2.50283	1.33e-06
2.50634	1.33e-06
2.50985	1.33e-06
2.51336	1.33e-06
2.51687	1.33e-06
2.52037	1.33e-06
2.52388	1.33e-06
2.52739	1.33e-06
2.5309	1.33e-06
2.53441	1.33e-06
2.53792	1.33e-06
2.54143	1.33e-06
2.54494	1.33e-06
2.54844	1.33e-06
2.55195	1.33e-06
2.55546	1.33e-06
2.55897	1.33e-06
2.56248	1.33e-06
2.56599	1.33e-06
2.5695	1.33e-06
2.57301	1.33e-06
2.57652	1.33e-06
2.58002	1.33e-06
2.58353	1.33e-06
2.58704	1.33e-06
2.59055	1.33e-06
2.59406	1.33e-06
2.59757	1.33e-06
2.60108	1.33e-06
2.60459	1.33e-06
2.60809	1.33e-06
2.6116	1.33e-06
2.61511	1.33e-06
2.61862	1.33e-06
2.62213	1.33e-06
2.62564	1.33e-06
2.62915	1.33e-06
2.63266	1.32e-06
2.63616	1.32e-06
2.63967	1.32e-06
2.64318	1.32e-06
2.64669	1.32e-06
2.6502	1.32e-06
2.65371	1.32e-06
2.65722	1.32e-06
2.66073	1.32e-06
2.66424	1.32e-06
2.66774	1.32e-06
2.67125	1.32e-06
2.67476	1.32e-06
2.67827	1.32e-06
2.68178	1.32e-06
2.68529	1.32e-06
2.6888	1.32e-06
2.69231	1.32e-06
2.69581	1.32e-06
2.69932	1.32e-06
2.70283	1.32e-06
2.70634	1.32e-06
2.70985	1.32e-06
2.71336	1.32e-06
2.71687	1.32e-06
2.72038	1.32e-06
2.72388	1.32e-06
2.72739	1.32e-06
2.7309	1.32e-06
2.73441	1.32e-06
2.73792	1.32e-06
2.74143	1.32e-06
2.74494	1.32e-06
2.74845	1.32e-06
2.75196	1.32e-06
2.75546	1.32e-06
2.75897	1.32e-06
2.76248	1.32e-06
2.76599	1.32e-06
2.7695	1.32e-06
2.77301	1.31e-06
2.77652	1.31e-06
2.78003	1.31e-06
2.78353	1.31e-06
2.78704	1.31e-06
2.79055	1.31e-06
2.79406	1.31e-06
2.79757	1.31e-06
2.80108	1.31e-06
2.80459	1.31e-06
2.8081	1.31e-06
2.8116	1.31e-06
2.81511	1.31e-06
2.81862	1.31e-06
2.82213	1.31e-06
2.82564	1.31e-06
2.82915	1.31e-06
2.83266	1.31e-06
2.83617	1.31e-06
2.83968	1.31e-06
2.84318	1.31e-06
2.84669	1.31e-06
2.8502	1.31e-06
2.85371	1.31e-06
2.85722	1.3e-06
2.86073	1.3e-06
2.86424	1.3e-06
2.86775	1.3e-06
2.87125	1.3e-06
2.87476	1.3e-06
2.87827	1.3e-06
2.88178	1.3e-06
2.88529	1.3e-06
2.8888	1.3e-06
2.89231	1.3e-06
2.89582	1.3e-06
2.89932	1.3e-06
2.90283	1.3e-06
2.90634	1.3e-06
2.90985	1.3e-06
2.91336	1.3e-06
2.91687	1.3e-06
2.92038	1.3e-06
2.92389	1.3e-06
2.9274	1.3e-06
2.9309	1.3e-06
2.93441	1.3e-06
2.93792	1.3e-06
2.94143	1.3e-06
2.94494	1.3e-06
2.94845	1.3e-06
2.95196	1.3e-06
2.95546	1.3e-06
2.95897	1.29e-06
2.96248	1.29e-06
2.96599	1.29e-06
2.9695	1.29e-06
2.97301	1.29e-06
2.97652	1.29e-06
2.98003	1.29e-06
2.98354	1.29e-06
2.98704	1.29e-06
2.99055	1.29e-06
2.99406	1.29e-06
2.99757	1.29e-06
3.00108	1.29e-06
3.00459	1.29e-06
3.0081	1.29e-06
3.01161	1.29e-06
3.01512	1.29e-06
3.01862	1.29e-06
3.02213	1.29e-06
3.02564	1.29e-06
3.02915	1.29e-06
3.03266	1.29e-06
3.03617	1.29e-06
3.03968	1.29e-06
3.04318	1.29e-06
3.04669	1.29e-06
3.0502	1.29e-06
3.05371	1.28e-06
3.05722	1.28e-06
3.06073	1.28e-06
3.06424	1.28e-06
3.06775	1.28e-06
3.07126	1.28e-06
3.07476	1.28e-06
3.07827	1.28e-06
3.08178	1.28e-06
3.08529	1.28e-06
3.0888	1.28e-06
3.09231	1.28e-06
3.09582	1.28e-06
3.09933	1.28e-06
3.10283	1.28e-06
3.10634	1.28e-06
3.10985	1.28e-06
3.11336	1.28e-06
3.11687	1.28e-06
3.12038	1.28e-06
3.12389	1.28e-06
3.1274	1.28e-06
3.1309	1.28e-06
3.13441	1.28e-06
3.13792	1.28e-06
3.14143	1.28e-06
3.14494	1.28e-06
3.14845	1.28e-06
3.15196	1.28e-06
3.15547	1.28e-06
3.15898	1.28e-06
3.16248	1.28e-06
3.16599	1.28e-06
3.1695	1.28e-06
3.17301	1.28e-06
3.17652	1.28e-06
3.18003	1.28e-06
3.18354	1.27e-06
3.18705	1.27e-06
3.19055	1.27e-06
3.19406	1.27e-06
3.19757	1.27e-06
3.20108	1.27e-06
3.20459	1.27e-06
3.2081	1.27e-06
3.21161	1.27e-06
3.21512	1.27e-06
3.21862	1.27e-06
3.22213	1.27e-06
3.22564	1.27e-06
3.22915	1.27e-06
3.23266	1.27e-06
3.23617	1.27e-06
3.23968	1.27e-06
3.24319	1.27e-06
3.2467	1.27e-06
3.2502	1.27e-06
3.25371	1.27e-06
3.25722	1.27e-06
3.26073	1.27e-06
3.26424	1.27e-06
3.26775	1.27e-06
3.27126	1.27e-06
3.27477	1.27e-06
3.27827	1.27e-06
3.28178	1.27e-06
3.28529	1.27e-06
3.2888	1.27e-06
3.29231	1.27e-06
3.29582	1.27e-06
3.29933	1.27e-06
3.30284	1.27e-06
3.30634	1.27e-06
3.30985	1.27e-06
3.31336	1.26e-06
3.31687	1.26e-06
3.32038	1.26e-06
3.32389	1.26e-06
3.3274	1.26e-06
3.33091	1.26e-06
3.33442	1.26e-06
3.33792	1.26e-06
3.34143	1.26e-06
3.34494	1.26e-06
3.34845	1.26e-06
3.35196	1.26e-06
3.35547	1.26e-06
3.35898	1.26e-06
3.36249	1.26e-06
3.36599	1.26e-06
3.3695	1.26e-06
3.37301	1.26e-06
3.37652	1.26e-06
3.38003	1.26e-06
3.38354	1.26e-06
3.38705	1.26e-06
3.39056	1.26e-06
3.39406	1.26e-06
3.39757	1.26e-06
3.40108	1.26e-06
3.40459	1.26e-06
3.4081	1.26e-06
3.41161	1.26e-06
3.41512	1.26e-06
3.41863	1.26e-06
3.42214	1.26e-06
3.42564	1.26e-06
3.42915	1.26e-06
3.43266	1.26e-06
3.43617	1.26e-06
3.43968	1.26e-06
3.44319	1.26e-06
3.4467	1.26e-06
3.45021	1.26e-06
3.45371	1.26e-06
3.45722	1.26e-06
3.46073	1.26e-06
3.46424	1.26e-06
3.46775	1.26e-06
3.47126	1.26e-06
3.47477	1.26e-06
3.47828	1.26e-06
3.48178	1.26e-06
3.48529	1.26e-06
3.4888	1.26e-06
3.49231	1.26e-06
3.49582	1.26e-06
3.49933	1.26e-06
3.50284	1.26e-06
3.50635	1.26e-06
3.50986	1.26e-06
3.51336	1.26e-06
3.51687	1.26e-06
3.52038	1.26e-06
3.52389	1.26e-06
3.5274	1.26e-06
3.53091	1.26e-06
3.53442	1.26e-06
3.53793	1.26e-06
3.54143	1.26e-06
3.54494	1.26e-06
3.54845	1.26e-06
3.55196	1.26e-06
3.55547	1.26e-06
3.55898	1.26e-06
3.56249	1.26e-06
3.566	1.26e-06
3.5695	1.26e-06
3.57301	1.26e-06
3.57652	1.26e-06
3.58003	1.26e-06
3.58354	1.26e-06
3.58705	1.26e-06
3.59056	1.26e-06
3.59407	1.26e-06
3.59758	1.26e-06
3.60108	1.26e-06
3.60459	1.26e-06
3.6081	1.26e-06
3.61161	1.26e-06
3.61512	1.26e-06
3.61863	1.26e-06
3.62214	1.26e-06
3.62565	1.26e-06
3.62915	1.26e-06
3.63266	1.26e-06
3.63617	1.26e-06
3.63968	1.26e-06
3.64319	1.27e-06
3.6467	1.27e-06
3.65021	1.27e-06
3.65372	1.27e-06
3.65722	1.27e-06
3.66073	1.27e-06
3.66424	1.27e-06
3.66775	1.27e-06
3.67126	1.27e-06
3.67477	1.27e-06
3.67828	1.27e-06
3.68179	1.27e-06
3.6853	1.27e-06
3.6888	1.27e-06
3.69231	1.27e-06
3.69582	1.27e-06
3.69933	1.27e-06
3.70284	1.27e-06
3.70635	1.27e-06
3.70986	1.27e-06
3.71337	1.27e-06
3.71687	1.27e-06
3.72038	1.27e-06
3.72389	1.27e-06
3.7274	1.27e-06
3.73091	1.27e-06
3.73442	1.27e-06
3.73793	1.27e-06
3.74144	1.27e-06
3.74494	1.27e-06
3.74845	1.27e-06
3.75196	1.27e-06
3.75547	1.27e-06
3.75898	1.27e-06
3.76249	1.27e-06
3.766	1.27e-06
3.76951	1.27e-06
3.77302	1.27e-06
3.77652	1.27e-06
3.78003	1.27e-06
3.78354	1.27e-06
3.78705	1.27e-06
3.79056	1.27e-06
3.79407	1.27e-06
3.79758	1.27e-06
3.80109	1.27e-06
3.80459	1.27e-06
3.8081	1.27e-06
3.81161	1.27e-06
3.81512	1.27e-06
3.81863	1.27e-06
3.82214	1.27e-06
3.82565	1.26e-06
3.82916	1.26e-06
3.83266	1.26e-06
3.83617	1.26e-06
3.83968	1.26e-06
3.84319	1.26e-06
3.8467	1.26e-06
3.85021	1.26e-06
3.85372	1.26e-06
3.85723	1.26e-06
3.86074	1.26e-06
3.86424	1.26e-06
3.86775	1.26e-06
3.87126	1.26e-06
3.87477	1.26e-06
3.87828	1.26e-06
3.88179	1.26e-06
3.8853	1.26e-06
3.88881	1.26e-06
3.89231	1.26e-06
3.89582	1.26e-06
3.89933	1.26e-06
3.90284	1.26e-06
3.90635	1.26e-06
3.90986	1.26e-06
3.91337	1.26e-06
3.91688	1.26e-06
3.92039	1.26e-06
3.92389	1.26e-06
3.9274	1.26e-06
3.93091	1.26e-06
3.93442	1.26e-06
3.93793	1.25e-06
3.94144	1.25e-06
3.94495	1.25e-06
3.94846	1.25e-06
3.95196	1.25e-06
3.95547	1.25e-06
3.95898	1.25e-06
3.96249	1.25e-06
3.966	1.25e-06
3.96951	1.25e-06
3.97302	1.25e-06
3.97653	1.25e-06
3.98003	1.25e-06
3.98354	1.25e-06
3.98705	1.24e-06
3.99056	1.24e-06
3.99407	1.24e-06
3.99758	1.24e-06
4.00109	1.24e-06
4.0046	1.24e-06
4.0081	1.24e-06
4.01161	1.24e-06
4.01512	1.24e-06
4.01863	1.24e-06
4.02214	1.24e-06
4.02565	1.24e-06
4.02916	1.24e-06
4.03267	1.24e-06
4.03618	1.23e-06
4.03968	1.23e-06
4.04319	1.23e-06
4.0467	1.23e-06
4.05021	1.23e-06
4.05372	1.23e-06
4.05723	1.23e-06
4.06074	1.23e-06
4.06425	1.23e-06
4.06776	1.23e-06
4.07126	1.23e-06
4.07477	1.23e-06
4.07828	1.22e-06
4.08179	1.22e-06
4.0853	1.22e-06
4.08881	1.22e-06
4.09232	1.22e-06
4.09582	1.22e-06
4.09933	1.22e-06
4.10284	1.22e-06
4.10635	1.22e-06
4.10986	1.22e-06
4.11337	1.21e-06
4.11688	1.21e-06
4.12039	1.21e-06
4.1239	1.21e-06
4.1274	1.21e-06
4.13091	1.21e-06
4.13442	1.21e-06
4.13793	1.21e-06
4.14144	1.21e-06
4.14495	1.21e-06
4.14846	1.21e-06
4.15197	1.21e-06
4.15548	1.2e-06
4.15898	1.2e-06
4.16249	1.2e-06
4.166	1.2e-06
4.16951	1.2e-06
4.17302	1.2e-06
4.17653	1.2e-06
4.18004	1.2e-06
4.18354	1.2e-06
4.18705	1.2e-06
4.19056	1.19e-06
4.19407	1.19e-06
4.19758	1.19e-06
4.20109	1.19e-06
4.2046	1.19e-06
4.20811	1.19e-06
4.21162	1.19e-06
4.21512	1.19e-06
4.21863	1.19e-06
4.22214	1.19e-06
4.22565	1.19e-06
4.22916	1.19e-06
4.23267	1.18e-06
4.23618	1.18e-06
4.23969	1.18e-06
4.2432	1.18e-06
4.2467	1.18e-06
4.25021	1.18e-06
4.25372	1.18e-06
4.25723	1.18e-06
4.26074	1.18e-06
4.26425	1.18e-06
4.26776	1.18e-06
4.27126	1.17e-06
4.27477	1.17e-06
4.27828	1.17e-06
4.28179	1.17e-06
4.2853	1.17e-06
4.28881	1.17e-06
4.29232	1.17e-06
4.29583	1.17e-06
4.29934	1.17e-06
4.30284	1.17e-06
4.30635	1.17e-06
4.30986	1.17e-06
4.31337	1.17e-06
4.31688	1.16e-06
4.32039	1.16e-06
4.3239	1.16e-06
4.32741	1.16e-06
4.33092	1.16e-06
4.33442	1.16e-06
4.33793	1.16e-06
4.34144	1.16e-06
4.34495	1.16e-06
4.34846	1.16e-06
4.35197	1.16e-06
4.35548	1.16e-06
4.35898	1.16e-06
4.36249	1.16e-06
4.366	1.15e-06
4.36951	1.15e-06
4.37302	1.15e-06
4.37653	1.15e-06
4.38004	1.15e-06
4.38355	1.15e-06
4.38706	1.15e-06
4.39056	1.15e-06
4.39407	1.15e-06
4.39758	1.15e-06
4.40109	1.15e-06
4.4046	1.15e-06
4.40811	1.15e-06
4.41162	1.15e-06
4.41513	1.15e-06
4.41864	1.15e-06
4.42214	1.15e-06
4.42565	1.15e-06
4.42916	1.15e-06
4.43267	1.14e-06
4.43618	1.14e-06
4.43969	1.14e-06
4.4432	1.14e-06
4.4467	1.14e-06
4.45021	1.14e-06
4.45372	1.14e-06
4.45723	1.14e-06
4.46074	1.14e-06
4.46425	1.14e-06
4.46776	1.14e-06
4.47127	1.14e-06
4.47478	1.14e-06
4.47828	1.14e-06
4.48179	1.14e-06
4.4853	1.14e-06
4.48881	1.14e-06
4.49232	1.14e-06
4.49583	1.14e-06
4.49934	1.14e-06
4.50285	1.14e-06
4.50636	1.14e-06
4.50986	1.14e-06
4.51337	1.14e-06
4.51688	1.14e-06
4.52039	1.14e-06
4.5239	1.14e-06
4.52741	1.14e-06
4.53092	1.14e-06
4.53442	1.14e-06
4.53793	1.14e-06
4.54144	1.14e-06
4.54495	1.14e-06
4.54846	1.14e-06
4.55197	1.14e-06
4.55548	1.14e-06
4.55899	1.14e-06
4.5625	1.14e-06
4.566	1.14e-06
4.56951	1.14e-06
4.57302	1.14e-06
4.57653	1.14e-06
4.58004	1.14e-06
4.58355	1.14e-06
4.58706	1.14e-06
4.59057	1.14e-06
4.59408	1.14e-06
4.59758	1.14e-06
[truncated: 6,167 more rows]

## Sheet: Source Data EDF 11c
Source Data for Extended Data Figure 11c: Size-distributions of unidentified spherical bodies in 201phi2-1- and Goslar-infected cell populations
[truncated: 17 more rows]
